# Supplementary material for: GEsture: an online hand-drawing tool for gene expression pattern search
Source: PeerJ. 2018 Jun 20;6:e4927. doi: 10.7717/peerj.4927 (PMC6015481; doi:10.7717/peerj.4927)
Supplement: Data S1 [file peerj-06-4927-s004.zip]

Archive with 59 entries (42 files):
- raw data/
- raw data/.git/
- raw data/.git/config
- __MACOSX/
- __MACOSX/raw data/
- __MACOSX/raw data/.git/
- __MACOSX/raw data/.git/._config
- raw data/.git/description
- __MACOSX/raw data/.git/._description
- raw data/.git/HEAD
- __MACOSX/raw data/.git/._HEAD
- raw data/.git/hooks/
- raw data/.git/hooks/applypatch-msg.sample
- __MACOSX/raw data/.git/hooks/
- __MACOSX/raw data/.git/hooks/._applypatch-msg.sample
- raw data/.git/hooks/commit-msg.sample
- __MACOSX/raw data/.git/hooks/._commit-msg.sample
- raw data/.git/hooks/post-update.sample
- __MACOSX/raw data/.git/hooks/._post-update.sample
- raw data/.git/hooks/pre-applypatch.sample
- __MACOSX/raw data/.git/hooks/._pre-applypatch.sample
- raw data/.git/hooks/pre-commit.sample
- __MACOSX/raw data/.git/hooks/._pre-commit.sample
- raw data/.git/hooks/pre-push.sample
- __MACOSX/raw data/.git/hooks/._pre-push.sample
- raw data/.git/hooks/pre-rebase.sample
- __MACOSX/raw data/.git/hooks/._pre-rebase.sample
- raw data/.git/hooks/pre-receive.sample
- __MACOSX/raw data/.git/hooks/._pre-receive.sample
- raw data/.git/hooks/prepare-commit-msg.sample
- __MACOSX/raw data/.git/hooks/._prepare-commit-msg.sample
- raw data/.git/hooks/update.sample
- __MACOSX/raw data/.git/hooks/._update.sample
- __MACOSX/raw data/.git/._hooks
- raw data/.git/info/
- raw data/.git/info/exclude
- __MACOSX/raw data/.git/info/
- __MACOSX/raw data/.git/info/._exclude
- __MACOSX/raw data/.git/._info
- raw data/.git/objects/
- raw data/.git/objects/info/
- __MACOSX/raw data/.git/objects/
- __MACOSX/raw data/.git/objects/._info
- raw data/.git/objects/pack/
- __MACOSX/raw data/.git/objects/._pack
- __MACOSX/raw data/.git/._objects
- raw data/.git/refs/
- raw data/.git/refs/heads/
- __MACOSX/raw data/.git/refs/
- __MACOSX/raw data/.git/refs/._heads
- raw data/.git/refs/tags/
- __MACOSX/raw data/.git/refs/._tags
- __MACOSX/raw data/.git/._refs
- __MACOSX/raw data/._.git
- raw data/Arabidopsis.csv
- __MACOSX/raw data/._Arabidopsis.csv
- raw data/yeastExpression.csv
- __MACOSX/raw data/._yeastExpression.csv
- __MACOSX/._raw data
