# Supplementary material for: GEsture: an online hand-drawing tool for gene expression pattern search
Source: PeerJ. 2018 Jun 20;6:e4927. doi: 10.7717/peerj.4927 (PMC6015481; doi:10.7717/peerj.4927)
Supplement: Data S1 [file peerj-06-4927-s004.zip › raw data/Arabidopsis.csv]

ATMG00640	6.83638	7.58534	7.78075	5.9146	6.96009	6.52268	7.07657	6.8466	7.29528	5.46896	7.07441	6.69932
ATMG00650	6.91033	5.3771	4.89052	4.7145	6.3207	7.56498	7.05897	5.82521	5.31436	4.67109	6.93961	7.05676
ATMG00660	8.60713	6.77698	6.34514	8.04162	11.3846	11.6254	8.08589	6.3607	6.55165	7.54189	12.0544	12.0397
ATMG00670	5.08085	4.73467	5.89477	5.10994	5.84365	5.99713	4.60495	4.72181	5.37817	5.57276	5.52991	5.98884
ATMG00680	4.31916	4.90642	4.32546	4.00889	3.7879	3.6022	4.08986	4.47375	4.18277	3.72171	3.863	3.79314
ATMG00690	8.98937	6.41554	4.77682	7.57883	9.02807	12.0013	9.39451	6.06011	4.35487	8.22774	9.17889	10.9811
ATMG00710	4.2049	6.98585	9.29853	4.90716	4.33486	4.74313	4.00815	7.59003	9.17059	4.58342	4.55163	4.49138
ATMG00720	3.91602	4.79393	4.4534	3.40701	3.13584	2.78612	4.14822	4.65004	4.46468	3.34018	2.94851	2.53426
ATMG00740	4.22497	3.36116	3.47252	3.49781	3.33818	3.53449	4.63296	3.13842	3.1417	3.29876	3.44059	3.33026
ATMG00750	4.18953	4.86111	4.61722	4.09009	3.77855	3.81697	4.14424	4.5808	4.42672	4.27991	3.73418	4.18825
	3.71329	5.42572	3.5465	2.80173	3.55272	3.6326	3.36801	5.22465	3.64362	2.93779	3.46215	3.77378
AT2G07783	20.0305	24.147	15.4826	40.1522	26.2705	27.9966	19.5853	23.735	16.2778	43.6323	27.3154	28.8951
ATMG00840	3.13217	4.47155	4.31886	2.9939	3.41904	2.9624	3.28827	4.32224	4.28243	3.11832	3.702	2.73464
AT2G07682	4.6201	7.90231	13.0367	5.27925	4.86256	5.20062	4.59928	8.42609	14.2519	5.15717	4.91744	5.62998
AT2G07682	4.25566	5.10342	5.33404	3.98478	3.44665	3.49207	4.19702	5.52774	5.78648	4.17547	3.77195	3.77577
ATMG00880	3.34292	5.79581	4.96942	4.28721	3.08458	4.2557	3.09433	6.03501	4.71003	4.38482	3.12594	3.92726
AT2G07682	3.15866	8.01624	7.69804	4.00505	3.86691	3.73028	3.30964	7.82299	7.80416	4.29261	4.03901	3.40767
	3.04889	4.0134	4.72555	3.82401	4.06078	3.09669	3.30765	3.90476	4.39273	4.13869	3.83782	3.35298
ATMG00960	4.00883	3.6336	4.52145	3.68272	4.14996	3.12765	3.78267	3.97931	4.34477	3.81503	4.16134	2.92536
ATMG00990	36.3694	42.8856	41.4296	58.3336	36.1299	39.5646	34.0364	43.5628	42.9772	59.1374	35.4785	40.5868
AT2G07674	24.785	28.9538	18.1213	36.0295	18.9608	14.1164	24.1513	26.5405	16.3677	36.787	17.7431	15.1601
AT2G07674	8.35086	17.2968	9.08505	6.9238	9.14172	7.83119	7.59693	16.2391	9.67297	6.4431	9.79721	7.14492
ATMG01020	6.13079	6.07039	6.90236	5.48727	6.42951	5.4283	6.04117	5.61488	7.37806	5.33843	6.35661	5.62476
ATMG01040	4.20329	5.05874	6.60043	4.19677	3.6159	4.16464	4.463	5.12392	6.97636	4.18256	3.40343	4.14616
ATMG00510	10.0408	13.2483	17.2024	10.7014	9.34498	9.32597	10.1279	14.3695	17.3172	11.1552	9.45469	10.0632
ATMG00520	3.9393	3.95773	4.18823	4.18493	4.04141	4.17352	3.77864	3.80102	4.23469	4.5799	4.20168	4.329
ATMG00530	5.25224	4.58725	5.42455	4.75858	4.74819	4.08103	5.06689	5.00075	5.1454	4.2846	4.95999	3.7182
ATMG00570	5.39346	5.27142	4.47106	5.29252	4.97626	4.3865	5.33055	5.5578	4.60986	5.0498	4.87108	4.24889
AT2G07717	80.7798	99.068	104.655	129.156	93.1882	119.364	83.9097	94.7891	100.603	127.745	100.478	120.07
AT2G07809	2.90817	3.18828	3.80953	2.93994	3.05877	3.11957	2.85545	3.46214	3.48739	2.95646	3.01166	2.99372
ATMG00630	4.65842	7.53487	6.3487	4.54151	3.84437	4.50033	4.70859	6.95324	6.85555	4.87497	3.69783	4.12957
ATCG01060	766.455	1377.71	1075.94	1103.78	919.156	644.49	727.562	1506.86	1121.58	1153.74	971.464	667.329
ATCG01070	187.065	319.702	253.714	211.66	167.332	286.203	200.688	325.419	259.338	206.997	160.939	301.285
ATCG01080	9.13321	11.348	9.67444	13.2909	11.2223	18.1254	9.07157	11.2897	9.13931	12.1573	10.9738	17.2481
ATCG01090	6893.42	7038.11	6353.45	6288.82	7398.58	7430.85	6413.2	6686.13	6060.92	6264.17	7225.56	7654.5
ATCG01100	2334	3537.75	3180.79	2150.3	2778.8	2552.09	2399.69	3811.32	3313.97	2069.73	2671.04	2596.85
ATCG01110	80.4168	100.914	88.1266	73.0656	89.075	84.4229	80.6695	109.397	94.7185	76.9348	86.5898	80.7157
ATCG01120	235.163	250.44	227.388	240.197	285.598	148.757	228.649	237.255	241.222	238.028	265.721	149.666
ATCG00065	88.8142	55.875	72.749	136.295	81.5658	94.396	82.3692	60.9678	76.5467	129.262	74.1143	94.9596
ATCG01230	830.334	808.329	1138.16	1245.86	1009.44	1093.68	755.429	744.173	1191.73	1292.79	1093.74	1067.73
ATMG00010	4.22769	3.87262	5.08195	3.51367	3.17706	3.09952	3.97621	3.58857	4.96004	3.45499	3.24031	3.33874
ATMG00050	3.27927	4.15168	3.71213	3.17418	3.26777	3.97679	3.14865	4.44092	3.37766	3.29819	2.99095	3.84164
ATMG00070	8.37438	5.35652	7.33587	7.38355	6.33072	9.9473	8.05001	5.35696	7.98874	6.84814	6.27009	10.0472
	27.6347	34.9075	23.6101	48.6215	32.5526	42.9734	30.2465	34.4045	24.4405	43.8908	30.9848	40.1344
ATMG00110	5.89649	3.95825	3.38321	4.06529	4.35255	3.64336	5.71613	3.62176	3.61199	4.35916	4.53864	3.66728
	4.80765	4.22593	3.94846	3.69033	3.58225	3.89032	4.99392	4.60435	4.01115	3.80415	3.58288	3.8798
ATMG00130	4.77882	7.42646	7.8455	4.17381	3.9391	4.41445	4.90076	7.49108	7.16001	4.39471	3.78248	4.16702
ATMG00140	4.66491	4.557	5.57486	5.32787	4.51418	4.55765	4.49924	4.77054	6.04727	5.44124	4.21439	4.42644
ATMG00150	4.65173	4.12607	4.66276	4.089	3.67528	3.94639	4.98261	3.95502	4.57543	4.24502	4.04125	4.28266
ATMG00160	11.8978	6.81864	13.5433	14.6068	12.1781	13.7558	11.8299	7.38175	14.5468	14.4429	11.21	12.5408
AT2G07723	30.1135	24.1928	13.8358	17.3953	25.2269	26.2754	28.1368	26.4787	13.5091	16.2191	26.2725	24.6063
ATMG00260	4.30828	4.57853	4.80172	4.01778	3.95691	4.66771	4.19692	4.75852	4.75332	4.15575	4.02463	4.90746
ATMG00270	5.85969	4.89046	5.32453	4.63537	5.3639	4.69538	6.08421	5.0851	5.68889	4.97962	4.8371	4.68324
AT2G07732	5.09708	4.99967	4.94807	4.4962	4.35319	5.41118	4.60046	5.4898	4.93522	4.34386	4.64196	5.42682
ATMG00320	3.18517	4.53971	5.04699	3.12499	3.48497	3.67344	3.30929	4.64507	5.33758	3.16546	3.176	3.63466
AT2G07737	3.90668	4.57214	4.38078	4.53375	5.07284	3.82242	3.53458	4.48706	4.35083	4.85578	5.34666	3.86929
ATMG00400	4.93453	17.9581	13.5621	5.09592	4.42121	5.28041	5.35669	16.6617	14.0259	4.70032	4.2259	4.9625
AT2G07703	6.04324	5.0324	4.53704	3.75689	4.32128	3.33023	6.23246	4.77388	4.9296	3.95995	3.98362	3.24763
ATMG00500	9.36149	13.8635	7.54016	15.2642	9.2146	9.50312	9.86105	13.973	6.90144	16.7359	8.71348	9.31444
ATCG01020	2029.54	2373.75	2326.96	1931.67	1971.71	2152.48	1903.06	2610.96	2154.15	1990.88	2006.51	2347.38
ATCG01040	3891.39	3982.31	4005.43	4470.95	4268.23	4059.23	4213.5	3929.31	4177.99	4487.85	4258.48	4236.45
ATCG01050	2009.75	2560.84	2597.82	2971.2	2312.73	2358.04	2202.65	2718.9	2652.02	2688.15	2158.03	2541.61
ATCG00570	4474.3	4133.08	4532.88	4183.27	4806.7	4896.24	4872.27	3883.58	4712.99	4312.92	4810.05	5384.89
ATCG00580	2105.39	2188.39	2183.76	1888.14	2191.5	2159.61	2306.1	1969.74	2032.57	2009.57	2153.01	1980.05
ATCG00590	422.678	765.195	712.106	633.976	613.757	611.151	408.591	704.271	641.793	687.146	592.475	665.31
ATCG00600	54.3763	180.856	84.5583	83.3321	91.9437	69.4396	57.785	178.942	76.9405	80.511	98.2018	69.7641
ATCG00630	5084.87	5130.22	5082.96	5701.22	5962.61	5333.57	4872.56	5452.81	5498.7	5831.48	5811.14	5480.17
ATCG00640	2935.46	3685.8	2834.27	2713.25	3162.4	3533.01	2871.44	3933.46	2873.87	2461.23	3238.01	3757.87
ATCG00650	1806.3	2325.33	1712.64	1262.08	1892.86	2148.46	1880.17	2252.79	1716.77	1239.61	1829.38	2121.02
ATCG00660	58.9846	58.3406	29.6553	63.2946	65.7862	47.535	54.4914	53.556	30.7824	68.0386	71.0347	49.7253
ATCG00670	1811.87	1981.71	2105.24	2668.75	2330.67	2439.8	1730.11	1893.07	2215.51	2677.23	2153.88	2389.8
ATCG00680	149.706	212.486	327.312	559.032	266.874	306.742	151.455	212.034	317.14	552.785	260.607	307.684
ATCG00690	40.3357	235.545	292.677	193.136	106.154	118.921	41.0565	251.134	266.732	205.562	107.649	117.189
ATCG00700	17.9142	43.3939	38.394	27.3329	38.4894	33.3732	18.4468	45.1093	39.31	28.1316	37.6412	35.2194
ATCG00710	1603.82	2679.6	2654.31	2115.69	2098.44	1969.28	1526.51	2547.15	2713.65	1963.34	2082.34	2123.08
ATCG00720	6187.98	6255.49	6170.11	6909.41	6559.49	6420.86	6088.06	6164.98	6681.57	7373.6	6777.08	6408.25
ATCG00730	4.72928	4.50638	4.75943	4.84992	4.77905	4.98558	4.56194	4.19545	4.44476	4.5495	4.96838	5.12992
ATCG00740	1488.06	2748.91	1950.18	1318.51	1374.28	2066.05	1625.06	2610.03	2019.86	1201.61	1456.06	2218.48
ATCG00750	1190.5	1221.7	837.49	787.316	1285.78	1662.96	1101.61	1267.16	805.025	769.492	1352.22	1763.79
ATCG00760	627.709	748.52	373.046	458.579	602.355	754.995	645.12	728.221	351.51	456.529	625.893	745.356
ATCG00770	164.525	272.529	200.47	140.236	181.598	250.336	169.061	246.342	181.399	151.315	188.75	252.079
ATCG00780	136.908	211.715	120.354	152.703	166.702	168.488	147.155	228.898	123.709	149.952	173.912	177.56
ATCG00790	539.646	609.137	464.146	803.578	686.585	596.104	591.53	663.654	459.266	864.834	736.814	637.254
ATCG00800	1942.28	3928.27	2261.26	1956.76	2340.94	2493.23	2134.16	3791.72	2319.7	2062.49	2107.19	2654.82
ATCG00810	1152.9	1960.76	1225.24	1490.82	1574.57	1635.21	1262.34	2001.42	1104.37	1485.95	1621.69	1613.13
ATCG00820	2627.89	3828.56	2902.43	2447.53	2810.1	3249.33	2390.33	3614.53	2733.66	2685.65	2795.23	3140.81
ATCG01310	7067.87	5972.04	5923.9	5829.71	6646.21	7255.4	7581.76	6444.05	6311.61	5560.26	7150.6	7731.79
ATCG00840	4258.21	5325.37	5190.82	4582.17	4740.37	5360.21	3981.11	5160.39	5450.49	4596.43	4781.13	5655.77
ATCG01280	5.62892	4.86571	4.54752	5.49622	5.8556	4.59611	5.46992	5.00123	4.10124	5.74199	5.39274	4.68024
ATCG01270	9.73366	10.5065	8.33944	6.72867	9.15801	6.47189	9.44955	9.66075	8.7649	6.21958	9.63158	6.26097
ATCG00890	3.80713	3.55825	3.72246	3.13282	3.07874	3.9532	3.58018	3.80266	3.78635	3.01366	3.35398	4.22354
ATCG01240	3247.85	2954.6	3269.23	4580.77	4031.3	4202.73	3253.21	2681.91	3317.54	4431.48	4147.34	3872.18
ATCG01130	791.965	1195.76	885.799	1125.14	1010.88	1002.75	857.435	1127.67	804.935	1116.57	1043.31	903.956
ATCG01010	3.75256	3.33854	3.11014	3.03703	3.62443	3.57197	3.93085	3.50374	3.1366	3.22954	3.54792	3.82857
ATCG00150	14.8876	33.4391	25.408	38.6277	31.2211	19.164	15.2268	32.2121	23.873	39.8851	31.8584	20.812
ATCG00160	807.554	1019.27	743.17	645.163	797.637	875.732	781.383	994.468	804.18	706.091	763.795	844.953
ATCG00170	276.212	369.506	204.165	411.025	346.186	363.992	283.912	395.697	212.21	394.327	356.352	367.85
ATCG00180	480.156	509.484	349.902	627.802	537.772	593.781	480.662	496.987	330.443	663.414	553.504	650.546
ATCG00190	10.7308	19.7553	9.42958	12.4023	13.0478	11.3387	10.5335	17.7937	8.56223	13.3655	13.7541	11.661
ATCG00210	15.5489	9.06613	7.28921	19.7861	21.1553	13.8697	15.1942	9.12967	7.90459	18.4147	22.2522	15.1618
ATCG00220	6884.78	7635.38	7929.08	6792.36	6772.7	7633.1	7524.49	7556.51	7517.34	6185.89	7336.28	7985.28
ATCG00270	429.788	712.311	714.531	709.377	548.76	426.952	427.628	649.928	742.79	707.543	533.33	428.306
ATCG00280	1232.2	1308.97	1241.84	1515.58	1379.93	1271.9	1246.82	1247.51	1204.21	1472.54	1373.59	1285.47
ATCG00300	1454.39	2157.84	1640.12	1421.6	1583.09	1804.85	1408.55	2064.65	1734.1	1310.19	1648.89	1979.92
ATCG00330	4.46104	7.17501	6.36314	5.87077	6.47859	4.4502	4.29637	7.01765	6.46051	5.63949	6.42046	4.4496
ATCG00340	4161.93	4300.8	4247.68	5077.33	4682.01	5038.38	3943.79	4563.73	4376.23	4612.77	4931.83	4920
ATCG00350	1438.32	1885.32	2242.24	2203.61	1701.73	1603.49	1478.1	1853.78	2424.87	2172.18	1588.67	1735.27
ATCG00360	60.1289	94.7593	39.767	123.904	75.6722	83.0112	56.4849	89.5402	42.2739	129.27	76.7411	85.8243
ATCG00380	3603.64	3876.35	3523.24	4404.61	4215.72	4023.64	3279.21	4154.83	3684.79	4057.19	3986.46	3714.62
ATCG00420	387.93	523.798	467.953	754.141	477.363	461.606	385.294	491.456	431.178	739.929	469.139	500.094
ATCG00430	88.626	74.5677	71.4926	183.459	115.556	106.438	87.101	68.9922	74.099	184.055	115.333	110.659
ATCG00440	1566.17	2152.07	1789.75	1483.21	1760.52	2129.7	1559.27	2348.76	1635.24	1344.87	1708.37	2182.99
ATCG00470	9888.23	9035.33	8936.34	10307.1	10760.7	11735.5	9194.41	8188.14	8161.51	10009.9	9699.1	11134.3
ATCG00480	12418	10049.6	9932.97	11672.6	13366.4	12701.3	11778.5	10005	9544.75	11181.6	13779.1	13900.1
ATCG00490	399.193	309.978	228.063	628.045	541.765	382.275	374.243	290.996	231.131	652.493	491.109	366.287
ATCG00500	457.974	605.543	583.473	940.166	668.873	594.603	442.719	598.809	530.026	1016.15	638.7	601.131
ATCG00510	1461.81	1835.31	1893.08	2343.35	1998.5	1791.39	1550.85	1963.19	2005.57	2506.71	1904.07	1829.98
ATCG00520	918.859	1042.28	930.113	839.443	1060.79	966.589	933.861	1018.34	882.789	833.722	1110.03	943.785
ATCG00530	1809.39	2109.81	1618.02	1453.81	1894.63	1950.25	1647.05	1919.72	1644.1	1385.82	1987.02	2078.45
ATCG00540	2083.33	2019.77	1641.1	1822.66	2194.61	2439.13	2161.99	2002.76	1486.57	1974.24	2001.97	2449.54
ATCG00550	1708.29	2905.55	2773.67	1760.57	1984.22	2221.63	1853.77	2821.27	2580.56	1695.82	2044	2021.47
ATCG00560	602.328	1066.6	1011.22	579.953	714.608	833.693	557.123	1118.2	1066.58	585.485	705.682	785.394
ATCG00080	1359.85	1972.43	1842.53	1536.9	1734.29	1849.61	1494.38	1924.38	1909.62	1612.74	1853.75	1961.72
ATCG00120	4536.73	5718.91	5262.96	5773.17	5817.54	5851.65	4490.5	5694.22	4954.73	5579.44	6050.66	6377.7
ATCG00130	1533.36	2512.18	2381.24	2354.33	1987.98	1710.92	1492.59	2755.91	2168.78	2374.48	2050.56	1666.7
ATCG00140	1873.83	2509.35	2164.22	2543.79	2332.67	1608.77	1852.27	2518.39	2162.54	2683.65	2452.96	1639.68
AT2G26550	30.8439	46.7833	38.4393	38.1364	45.1807	46.9117	32.3329	45.1774	41.118	37.1099	45.0376	44.0425
AT2G26570	114	118.847	88.1004	119.296	114.55	99.435	102.707	116.464	79.5004	129.018	113.298	105.822
AT2G26580	83.5029	109.325	156.652	207.553	134.853	86.7722	82.0736	98.7803	150.18	214.188	145.418	93.7611
AT2G26620	4.66457	5.38547	4.23027	4.81244	4.74684	5.00458	4.81712	5.28426	4.26858	4.6656	4.82562	4.87169
AT2G26360	5.90246	5.19336	6.12447	6.86026	5.73563	8.01543	6.47238	4.88161	5.64113	7.3823	5.28457	7.93996
AT2G26630	4.28693	4.6498	4.68106	3.78728	3.98271	3.8278	4.09286	4.52497	4.79814	3.47762	3.63419	3.47737
AT2G26380	4.07126	4.12475	5.34185	3.51138	3.29127	3.63952	3.89598	4.34645	4.95304	3.29979	3.3931	3.85964
AT2G26390	6.15262	6.16464	6.91237	4.95721	4.83036	4.5861	6.07348	6.45263	6.85894	4.59445	4.85677	4.23396
AT2G26400	6.25683	9.614	9.46139	6.17305	7.14306	6.27922	6.11953	10.3724	9.02915	5.57704	7.69271	6.06661
AT2G26410	7.91848	9.52071	10.6468	8.86811	5.50503	6.52272	7.28534	9.04383	10.3106	8.28013	5.38842	6.54764
AT2G26420	4.94639	4.92458	5.41384	5.2701	4.09403	4.80097	5.27937	5.37872	5.80887	5.29626	3.77169	4.66818
AT2G26560	5.07525	4.40643	5.10343	4.67674	6.12132	4.5553	5.28696	4.37013	5.55509	4.73955	6.62027	4.81416
AT2G26600	47.7345	75.5628	54.1914	67.5426	54.3117	65.2129	47.0012	78.4027	55.1595	72.8523	59.5136	71.2078
AT2G26520	6.47738	4.92522	4.7887	4.82446	4.15348	6.17091	6.29205	4.74273	5.02402	5.18721	3.97704	5.93196
AT2G26530	8.96726	5.24219	6.00305	11.8519	16.9138	10.4318	9.75807	5.63153	6.54294	10.8239	15.4996	9.6965
AT2G26540	51.3186	37.5387	35.3588	102.779	93.0442	45.3186	55.1636	39.1102	37.5108	93.1215	92.8507	49.0073
AT2G26430	311.722	78.7672	90.4209	142.152	275.835	311.72	318.765	82.4811	84.021	137.147	253.567	309.626
AT2G26500	6489.44	6273.76	7137.65	6786.71	7926.2	7704.84	6734.49	6384.26	7325.95	7235.32	7646.41	7825.09
AT2G26590	146.364	125.042	106.378	149.161	165.211	191.444	153.973	120.448	100.26	163.744	157.478	196.553
AT2G26510	152.968	109.508	192.272	250.136	256.798	233.577	163.408	114.319	177.807	242.018	240.162	240.509
ATCG00020	1053.64	1103.75	1404.1	2555.27	1656.47	1817.79	1048.62	1208.17	1314.66	2751.25	1822.09	1961.1
ATCG00040	2408.13	3590.37	2727.29	3328.04	2656.12	2564.24	2286.66	3387.09	2659.3	3502.64	2587.77	2784.39
ATCG00050	76.845	159.365	48.443	81.2147	68.3234	68.5685	73.7746	146.131	50.5966	75.2888	70.3498	65.2026
ATCG00070	2870.81	3747.3	3541.33	3183.29	3352.2	4387.92	2759.56	3469.61	3790.7	2921.13	3243.25	3991.57
AT2G23320	112.015	39.2176	25.5816	44.4027	131.557	116.762	103.278	37.7024	23.2561	44.889	120.163	110.858
AT2G26440	7.11548	5.19307	4.91532	10.7413	9.56848	4.44474	6.81888	4.97472	4.94571	10.1956	10.1405	4.86908
AT2G26450	4.98987	15.8681	15.6333	4.56278	4.9431	4.81766	5.16386	15.5747	16.7453	4.48997	4.63562	4.39378
AT2G26460	24.4603	23.9308	20.7194	29.9652	23.8969	28.9849	24.862	22.1114	19.3338	31.9759	25.8419	29.2453
AT2G26470	11.2244	5.27095	9.23143	6.80171	14.3302	18.1353	11.1201	5.2711	8.40707	7.37317	14.4473	17.5854
AT2G26480	4.26878	4.56952	5.88787	5.67976	4.6175	3.90825	3.88622	4.79916	6.31933	5.20964	4.80831	3.93266
AT2G26490	3.76831	5.18451	4.9435	4.58121	4.38885	4.52602	3.86362	4.83168	5.05843	4.25259	4.16455	4.7516
AT2G39790	4.20878	5.39156	4.98474	3.56525	3.25265	4.21563	3.90584	5.48993	4.75797	3.56392	3.27199	4.01618
AT2G39720	167.201	161.631	142.599	143.547	127.206	146.529	181.537	151.54	138.394	151.514	133.735	150.904
AT2G39770	1620.64	801.645	785.258	1069.37	1539.65	1084.27	1533.52	782.439	761.399	1103.8	1440.52	995.341
AT2G39730	9442.4	9268.85	8670.77	8697.83	10062.9	9267.42	8882	9043.24	8501.11	7965.89	9838.42	9777.73
AT2G39760	139.814	121.59	151.788	144.677	157.294	142.113	139.574	122.762	149.613	137.466	148.366	141.41
AT2G39795	82.3444	48.9854	40.4258	119.138	82.1069	112.101	76.1435	45.0354	43.7442	107.687	87.9933	108.119
AT2G39725	15.9294	15.5542	18.5366	17.9201	16.394	21.6217	14.5866	16.4903	17.4104	17.1757	17.3582	22.2914
AT2G39750	234.386	179.397	186.366	234.454	201.414	195.906	215.044	196.36	175.416	252.209	196.843	179.272
AT2G39840	103.87	135.815	129.446	161.878	141.846	139.89	107.181	147.97	140.996	162.434	137.103	152.306
AT2G39780	458.134	418.804	458.553	520.126	439.506	483.296	478.426	432.099	461.618	515.712	473.245	530.577
AT2G23260	4.74732	4.76936	4.85263	4.38402	4.14901	4.32859	4.79999	4.81025	5.27578	4.36591	4.24126	4.65596
AT2G23250	4.08613	4.61882	5.54559	4.46506	3.97059	4.04717	4.05774	4.53019	5.72551	4.76261	4.21787	4.00963
AT2G23240	7.01947	15.221	7.00622	6.68329	5.84735	10.7829	6.74681	16.3491	7.01073	7.29942	6.21785	11.4152
AT2G23230	4.60595	5.30637	5.7655	4.22165	4.32851	4.82299	4.17797	4.9163	5.39367	4.08477	4.70681	5.17006
AT2G23220	4.37724	4.30503	5.05921	4.23073	4.07082	4.07309	4.52114	4.03824	4.71407	4.33144	3.81795	4.40673
AT2G23210	4.42482	4.01578	3.8522	4.87272	4.47094	3.64208	4.81046	3.92688	3.71654	5.34205	4.64797	3.83653
AT2G23200	6.19812	7.27824	9.23653	17.1567	9.68457	10.2709	6.19877	6.68189	10.1244	16.6865	10.5479	9.40599
AT2G23180	26.3622	26.6301	43.4067	23.2225	18.255	16.8251	25.4625	24.4251	42.9468	23.6997	17.4581	17.9041
AT2G23170	242.617	88.7665	39.7591	39.0197	83.8189	74.5264	232.727	92.5194	40.9763	41.1154	89.8097	72.325
AT2G23160	3.95034	4.92856	4.87399	3.98122	3.88955	4.35208	3.56413	4.44343	4.73929	3.63666	3.59716	4.03743
AT2G23340	17.4888	19.1515	37.2666	48.6887	23.3283	29.2812	17.6768	20.1837	37.094	50.0657	21.5961	28.3156
AT2G23330	5.76932	4.04209	3.80817	5.77006	6.37795	5.77677	5.19679	3.76003	3.62124	5.28002	5.95845	6.1798
AT2G23300	11.4262	11.2271	7.8967	8.0232	7.11506	6.08986	12.061	10.2967	8.49364	8.63048	7.49834	6.11515
	4.87333	8.32732	9.51351	4.32315	5.05	4.74101	4.64332	7.89092	9.81931	3.98026	5.30152	4.74714
AT2G23270	5.40761	5.69322	9.09554	5.28169	4.72261	4.89158	5.17518	5.12552	9.91992	5.46673	5.1132	4.72632
AT2G23310	285.636	127.75	141.839	185.065	306.967	285.146	277.752	121.474	154.493	194.994	276.803	305.969
AT2G23290	27.9812	16.4407	15.3545	12.9176	17.2342	19.3217	26.8336	15.2042	16.7127	12.5305	17.3011	18.188
AT2G23350	1083.45	696.249	539.804	825.094	926.144	978.017	1181.6	722.782	494.428	762.819	1004.57	925.741
AT2G39820	4.56477	4.89261	4.99757	4.59743	4.75333	4.77325	4.35221	5.04817	5.48904	5.04111	4.72114	4.44082
AT2G39830	6.20052	12.3643	9.36786	7.94656	9.75667	10.048	6.40745	13.3143	9.38573	7.8684	10.6389	10.9857
AT2G39850	27.1792	57.8849	39.9704	66.2838	23.2999	29.5431	24.6928	53.8967	38.3047	62.4556	23.9155	27.1368
AT2G45290	26.3746	28.6481	21.0015	21.3602	18.0903	27.5164	26.9045	25.9652	19.7113	21.9573	17.5217	26.1452
AT2G40900	120.721	77.6747	31.5948	71.4847	35.747	64.6401	118.199	70.9767	30.7925	74.3207	32.5212	66.5115
AT2G40910	4.47092	4.78958	4.69257	4.46151	3.88667	4.8317	4.73594	5.01011	4.39103	4.66907	3.94225	4.53982
AT2G40950	56.5279	37.0823	61.6248	59.7697	59.9347	60.0014	60.2217	35.74	62.4928	54.5039	61.3327	59.8872
AT2G40815	90.8359	41.9026	32.9856	44.7826	65.6772	62.884	83.885	38.7787	36.2459	40.3107	60.0657	62.1741
AT2G40840	150.929	510.575	1253.8	1113.83	449.535	305.97	145.599	482.513	1340.62	1147.11	452.849	293.668
AT2G40860	7.83153	12.222	11.5868	6.5112	7.72019	7.73691	8.31529	13.3745	11.8499	6.54662	7.4204	8.50039
AT2G40880	1232.85	1630.46	1722.33	760.813	797.999	843.207	1217.41	1508.17	1710.94	694.58	848.195	805.141
AT2G40935	19.0368	11.821	14.7259	29.1581	29.0239	39.2943	17.4643	12.2448	15.7923	27.2132	31.1762	37.363
AT2G40940	232.76	79.0697	128.163	211.996	209.944	176.945	239.611	82.3128	131.957	232.478	208.075	185.362
AT2G40830	100.57	136.56	115.043	109.658	115.563	132.195	109.881	131.381	108.556	100.453	123.61	138.363
AT2G40930	102.869	84.973	84.6234	110.98	117.194	118.824	100.919	78.508	82.3594	117.861	118.493	123.655
AT2G40890	595.179	565.632	515.228	528.399	469.912	548.969	640.306	586.983	466.901	490.794	512.052	521.464
AT2G41580	4.96351	4.32209	4.29491	3.68023	4.13493	4.18272	4.74983	4.4933	4.16267	3.60106	4.29595	4.20602
AT2G41590	3.32729	7.89051	10.068	4.02219	4.24003	3.46607	3.2368	7.70535	10.1379	4.07561	4.4011	3.53447
AT2G41600	84.9971	43.1735	42.9409	107.105	119.067	110.688	91.8465	44.5932	42.7396	111.243	120.145	112.694
AT2G41620	5.12384	4.60532	4.02948	6.23773	4.426	6.12237	5.47137	4.94017	4.18652	6.29152	4.28643	6.65628
AT2G41650	272.376	199.158	152.25	259.543	225.781	334.473	292.518	188.211	149.341	278.039	225.1	318.076
AT2G41690	6.50524	3.73681	4.18396	4.79398	4.04338	4.2857	6.76182	3.79703	4.26215	4.62325	3.74576	4.14567
AT2G41510	3.7047	3.55307	3.01818	2.6138	2.3511	2.15562	3.74483	3.51231	2.9371	2.74628	2.36549	1.98425
AT2G41520	18.5291	6.25916	6.207	9.5068	13.7853	12.0709	17.0149	6.56291	5.61108	9.09986	12.8237	13.2556
AT2G41550	29.532	11.3022	10.2046	11.8412	20.6625	24.261	30.3629	10.9766	11.0095	12.2227	18.6157	26.2899
AT2G41570	5.09576	5.81946	6.71358	4.61113	4.19744	4.58933	4.97285	5.83152	6.20388	4.54522	3.81883	4.20195
AT2G41540	205.657	328.546	270.912	296.356	222.929	212.561	212.635	353.195	289.904	276.156	218.488	222.032
AT2G41660	110.529	49.5396	68.7087	209.739	150.712	131.55	109.614	46.4676	63.7699	215.289	159.144	131.282
AT2G41630	381.806	188.085	156.421	188.291	303.025	334.601	402.237	179.148	144.271	191.971	285.401	325.436
AT2G41530	671.946	659.291	639.102	856.089	784.347	813.509	638.157	721.13	584.658	921.597	781.559	819.115
AT2G41620	224.068	90.61	75.3525	124.981	191.651	237.173	207.494	94.0277	76.3535	125.377	197.249	220.671
AT2G41560	873.207	308.048	359.553	562.669	1658.05	1293.98	875.07	310.175	348.937	531.247	1578.68	1166.75
AT2G41680	391.125	490.128	330.814	431.514	528.927	442.456	388.087	483.983	299.567	458.88	500.983	469.449
AT2G41640	7.87514	5.63743	7.13275	8.59299	11.7651	11.3912	8.01244	5.46449	7.27353	9.32242	11.5986	11.6481
AT2G39810	25.7471	17.7309	15.8365	19.5904	33.6173	35.1369	26.6064	17.6427	15.2551	19.0723	35.7324	38.1106
AT2G47610	2040.7	1856.55	1262.84	2099.34	2077.08	2486.98	2048.88	1796.38	1388.54	2033.89	2159.99	2540.47
AT2G47420	512.7	95.0044	150.988	159.304	401.36	537.077	508.456	99.9353	144.003	145.799	425.469	503.629
AT2G47450	1563.92	874.067	972.853	603.356	976.02	967.236	1647.31	940.524	929.359	637.404	1047.82	1055.97
AT2G47580	418.557	245.779	227.882	407.174	404.103	388.385	410.406	250.572	234.317	431.056	417.748	413.664
AT2G47430	5.82496	8.80874	9.28207	5.56523	5.30785	4.65615	6.01444	9.31609	9.73231	5.10089	5.16694	4.81014
AT2G47460	6.77313	7.10794	6.35641	20.2404	7.26655	8.51945	6.72992	6.87182	6.32727	20.1915	6.75152	8.27417
AT2G47600	266.416	254.312	400.842	383.353	293.331	276.554	272.594	243.184	426.408	397.95	266.252	269.084
AT2G45380	3.92968	4.18598	5.03476	5.95248	3.44071	4.70679	3.88581	4.43536	5.12996	5.44553	3.4294	4.4031
AT2G45350	4.22424	4.98163	5.067	7.0476	7.24809	5.27383	4.01556	4.50473	5.41687	6.98525	7.45386	5.26967
AT2G45340	60.4758	112.927	116.827	115.209	123.151	117.703	62.0278	117.572	114.903	114.397	127.679	111.786
AT5G23600	228.288	143.638	131.327	134.473	149.542	183.675	241.685	157.36	118.481	121.836	149.25	193.543
AT2G45320	18.5642	13.0632	11.8083	13.2283	21.5193	14.0264	18.8091	12.8711	11.7901	13.7873	20.4712	14.2687
AT2G45315	15.5653	14.2763	13.1661	17.2144	13.3553	11.9189	15.7625	13.812	12.6105	16.9875	13.4769	12.7095
AT2G45250	290.989	114.647	94.8947	159.873	337.729	333.481	275.287	112.603	100.836	161.064	344.081	348.832
AT2G45230	4.35674	5.4627	4.27728	4.13594	3.86365	4.27832	4.70556	5.65542	4.07668	3.7224	3.56003	4.70307
AT2G45210	21.2386	7.65056	6.54359	12.0654	14.466	18.1233	23.3295	8.3159	6.57887	12.8848	13.1313	16.7225
AT2G45460	13.2595	6.70283	9.73994	11.6537	14.8711	20.4946	14.5061	7.12717	9.14408	12.7532	13.5291	20.0813
AT2G45190	132.32	146.385	92.3175	73.8766	125.76	110.22	124.405	142.668	100.989	77.2457	135.25	115.269
AT2G45430	147.679	60.1865	37.6951	75.3281	86.8833	121.672	140.268	58.7054	39.3466	71.2218	88.7529	111.069
AT2G45420	6.86935	6.44492	5.42737	5.26448	4.59469	5.67847	6.29384	6.66532	4.90935	5.35446	4.18452	6.043
AT2G45400	219.978	97.4179	79.9827	109.559	95.929	125.367	219.063	88.4126	85.1798	101.64	98.4109	121.805
AT2G45270	22.1636	26.203	19.3909	25.2907	24.3184	21.7519	21.203	26.0389	20.9946	25.0312	22.3872	22.9934
AT2G45450	21.5995	14.1052	11.2735	13.7748	20.2263	23.9736	19.8464	15.1063	10.9031	13.5948	19.398	22.136
AT2G45240	192.018	92.5564	148.969	201.221	203.705	214.367	208.122	88.6431	142.562	202.491	197.994	219.037
AT2G45440	282.726	184.753	141.801	377.272	301.471	339.543	305.58	172.242	149.21	351.756	272.407	369.251
AT2G45200	281.208	93.83	128.708	226.774	319.952	307.171	254.324	98.3496	134.562	220.904	298.659	334.643
AT2G45280	12.84	6.90663	4.52777	14.157	19.8197	21.2042	11.5752	6.8745	4.75967	14.2132	19.8673	23.1619
AT2G45220	100.112	89.8443	24.5724	57.218	37.7472	41.7405	93.4983	91.6808	26.8954	54.7876	34.6713	38.7388
AT2G47620	6.64023	5.3004	5.09873	6.72881	8.19047	8.9538	7.23467	5.01758	5.46841	6.15087	8.05176	8.20799
AT2G47590	308.206	287.224	303.37	529.05	510.207	373.65	283.79	283.669	289.175	560.133	559.695	353.893
AT2G47550	8.84145	5.16066	7.13297	14.5721	7.26239	7.55722	9.57972	5.42795	7.17177	13.5508	7.2358	7.55341
AT2G47490	200.207	105.247	35.8629	30.2967	30.7673	53.768	205.934	95.7622	33.3696	28.7142	30.0668	53.2966
AT5G12450	6.81024	8.3546	9.79864	5.36206	4.83882	5.35878	7.32247	8.13376	9.41002	5.11502	4.50901	5.59315
AT5G12460	3.98967	3.58732	4.54133	2.93431	3.53692	3.04603	4.17455	3.55065	4.15084	2.90535	3.73003	2.85744
AT5G12470	501.898	826.487	411.35	320.192	333.86	385.868	527.971	851.522	400.819	323.935	324.208	388.852
AT5G12480	38.4082	34.4345	24.7103	29.3854	33.0892	33.6548	39.0619	36.7417	25.3117	29.7679	36.2822	36.6237
AT2G33160	5.05291	5.09949	4.87295	4.9187	4.94307	4.93215	5.06389	5.26648	4.98839	5.30084	4.9631	4.52502
AT2G33130	4.97858	7.97586	9.5778	5.12936	4.90073	5.05556	4.69265	7.67069	8.87192	5.07609	5.3134	4.94397
AT2G33100	5.07588	6.41029	5.71517	4.25031	4.39191	4.19161	5.35119	6.00671	5.5309	4.61688	4.42582	4.19917
AT2G33080	5.03238	7.31414	6.69551	4.42066	4.11531	5.1819	5.31251	6.82453	6.60501	4.58633	4.43987	5.16093
AT2G33070	12.3682	18.4694	23.0085	13.3807	12.4411	13.9055	11.2592	17.3459	25.2869	14.3991	11.9814	14.3111
AT2G33240	4.13617	3.55081	3.61112	3.65424	3.76966	4.2127	3.95352	3.68673	3.61345	3.75541	3.56982	4.06484
AT2G33230	5.61532	6.37645	7.3594	6.9133	5.66207	6.33521	5.62404	6.75967	6.77089	6.98413	5.51797	6.89748
AT2G33210	485.848	394.435	277.087	741.889	606.094	644.51	493.88	404.278	296.591	774.069	654.657	653.564
AT2G33180	284.883	228.345	180.445	221.13	203.562	269.448	286.989	222.397	188.204	238.932	183.288	295.417
AT2G33170	14.9668	10.6686	14.227	19.8337	13.3014	11.3154	14.4915	10.6224	14.4725	18.6775	12.1357	10.6945
AT2G33120	328.816	597.799	436.974	315.572	371.71	357.365	322.315	603.009	451.257	318.268	372.253	359.511
AT2G33150	1322.46	1037.64	1426.24	1771.55	1507.2	1392.84	1335.58	1045.78	1551.22	1896.31	1438.24	1426.1
AT2G33220	863.127	688.965	883.278	831.391	792.424	852.497	801.263	634.703	875.744	770.311	727.066	802.14
AT2G47570	3.99412	4.43513	4.48758	3.63442	4.0254	3.38843	4.05048	4.00802	4.14504	3.4316	4.18898	3.22998
AT2G47560	4.88404	4.90284	4.75526	3.87697	4.00139	4.04754	5.2163	4.73709	4.91205	4.19452	3.98569	4.26053
AT2G47540	49.8499	26.7746	41.5779	69.3344	45.6821	39.8462	49.2325	24.313	38.43	63.8309	45.603	41.2089
AT2G47520	4.64118	6.67565	7.21424	5.15498	5.1493	5.07773	4.50224	6.30258	6.60413	5.43467	5.01578	4.89963
AT2G47500	15.3256	15.2984	25.688	17.3453	19.2107	26.4709	15.8152	14.9781	23.2085	18.0462	18.6202	28.2381
AT2G47470	1235.53	980.557	804.501	1345.25	1117.02	1138.35	1294.42	883.179	780.964	1277.74	1178.98	1032.3
AT2G47440	999.069	333.546	227.872	299.865	664.948	719.538	991.344	312.523	205.78	300.442	729.32	768.032
AT5G12380	3.47684	5.34786	5.03885	4.07757	3.47917	3.46231	3.5206	5.65648	5.14751	3.92211	3.2513	3.13622
AT5G12390	94.4947	60.8672	77.5598	81.2234	117.3	121.284	89.3914	65.629	73.0426	76.6794	106.25	112.861
AT5G12400	16.0251	13.1437	8.29625	14.9523	14.3657	16.1564	14.9967	12.4474	7.59084	15.8263	13.3479	16.0135
AT5G12410	227.077	149.767	100.562	255.464	213.415	298.256	214.671	162.357	105.829	238.052	194.274	281.833
AT5G12420	128.205	106.749	62.8356	115.538	99.1036	114.92	133.757	98.5784	65.1276	124.101	99.2138	108.545
AT5G12430	22.1725	18.861	27.7967	37.3582	25.7569	15.3129	21.9477	20.2193	26.8072	35.8304	28.2777	15.8343
AT5G12440	34.7566	4.94381	8.71782	24.8085	33.9083	29.7896	32.8154	4.59162	9.07061	24.7239	31.9506	32.5125
AT1G67792	4.45636	4.3498	5.17465	4.28411	4.74749	4.48544	4.67683	4.73809	5.44452	4.69547	4.97162	4.85728
AT1G67760	7.61738	6.87178	6.37424	6.47036	6.0882	5.27654	8.01988	6.61593	5.88072	7.06539	6.13746	5.63883
AT1G67710	27.3299	12.3112	11.4237	11.7934	16.4424	13.3957	29.6599	13.5016	10.4664	11.6156	17.8409	13.6449
AT1G67680	193.09	209.772	145.117	225.974	228.86	230.195	184.502	213.68	150.439	230.489	239.664	216.706
AT1G67660	27.1216	42.8995	179.384	188.066	127.705	122.094	26.2444	44.3089	175.854	203.463	126.145	133.698
AT1G67670	5.47907	12.5096	6.31835	4.83258	5.07858	5.641	5.14032	12.2744	5.85403	4.49825	5.4448	6.05265
AT1G67690	5.4616	5.10213	5.26811	10.1875	7.74074	11.7893	5.52414	4.87943	5.35543	10.5545	8.41804	12.7284
AT1G67770	3.92941	5.32206	8.59949	4.22976	4.15487	4.21757	3.60543	4.88172	9.45656	4.58501	4.51247	4.2921
AT1G67780	6.02371	6.69724	6.51457	4.30401	4.75913	4.38041	6.32142	7.12427	7.08363	4.31408	5.00749	4.44884
AT1G67810	67.7144	28.2041	36.9842	110.701	80.0748	115.999	63.3098	25.7183	33.45	118.584	77.5856	110.32
AT1G67820	5.89805	5.13732	3.96063	6.75945	5.88881	8.46726	6.17335	4.88032	4.09549	7.39406	6.18757	8.04108
AT1G67740	4357.01	4994.89	5371.54	3993.88	2971.18	2848.73	4201.67	4509.7	5870.6	3768.53	2788.37	3048.54
AT1G67750	276	377.365	299.236	410.805	178.202	195.914	281.811	401.261	312.122	380.008	167.487	214.029
AT1G67800	12.3822	9.42469	14.7168	23.0011	21.4397	19.6828	12.3251	10.0276	14.8776	25.1175	22.0135	20.2394
AT1G67700	1015.49	1004.85	972.835	906.27	1115.24	964.656	989.645	1028.66	885.95	977.474	1198.98	999.122
AT1G67730	1735.62	2072.84	1301.01	1605.74	1479.47	1729.93	1604.74	2021.16	1394.54	1498.92	1579.73	1719.67
AT1G67850	10.7006	8.28918	8.74177	12.8679	13.8721	20.1271	10.4862	8.62144	9.2507	14.1221	13.513	20.4932
AT1G67840	136.906	155.863	161.208	129.087	144.352	118.26	148.126	168.104	145.318	126.373	133.991	111.228
AT1G67720	14.3192	8.03655	9.43796	16.8977	20.3791	17.7559	13.2794	7.55727	8.81402	16.555	18.7894	18.0019
AT3G33080	2.99318	3.71652	4.40217	3.73614	2.99166	4.01284	2.92798	4.01307	3.97367	4.08423	3.17006	4.41344
AT5G12270	4.6267	6.65371	7.84417	5.24956	4.51222	5.16513	4.34978	6.55569	8.49343	5.72018	4.59953	5.44665
AT5G12280	5.28278	4.11721	6.70071	4.1096	3.85559	4.19932	5.39131	4.30448	7.01281	4.36693	4.20717	4.45791
AT5G12290	60.3331	51.963	55.556	70.4818	73.8902	78.8032	59.776	50.4159	50.3372	66.8409	74.3707	73.6726
AT5G12310	384.899	267.247	213.843	256.761	272.284	273.022	412.855	250.28	223.124	269.451	251.621	287.222
AT5G12330	6.03056	5.42567	6.83672	8.42285	7.66722	6.51364	6.27723	5.49114	6.54668	7.88071	7.02084	6.78231
AT5G12340	3.81102	4.4421	4.53946	3.89854	5.53061	5.12824	3.49843	4.3998	4.13164	3.75318	6.0239	5.5155
AT5G12350	57.1992	47.6015	47.7293	52.3544	52.714	45.3246	52.6771	51.7067	51.0375	55.4941	53.2255	41.0913
AT5G12370	129.608	130.233	112.692	96.9623	129.208	114.089	127.199	119.006	122.469	101.306	117.052	112.643
AT1G44224	6.88668	8.59716	9.36688	7.45985	6.70288	6.7287	6.27703	8.56488	9.89195	7.1057	6.59825	6.06431
AT1G44575	3516.43	5468.74	4535.99	4286.06	3801.54	2855.5	3754.25	5575.36	4294.89	4575.49	3631.31	2915.33
	3.74478	4.71083	4.59622	4.56852	4.18353	3.99924	3.56575	5.16451	4.96879	4.30583	4.54923	4.09912
AT1G67830	210.607	88.9511	87.666	260.882	282.395	329.733	189.94	91.2212	90.3289	237.528	262.641	351.077
AT4G16143	261.533	200.965	251.883	275.682	341.034	221.58	240.437	188.92	249.747	256.226	367.462	231.463
AT1G38340	4.5147	4.97914	4.44474	3.81249	3.99283	3.78672	4.6319	4.5835	4.83115	3.81122	3.69229	3.43128
AT1G58848	135.672	119.547	131.292	196.476	206.866	170.741	132.84	107.809	122.028	204.723	221.109	154.01
AT1G58807	296.527	356.336	325.961	470.249	472.929	309.037	269.191	375.945	306.805	513.009	440.698	320.891
AT1G59171	7.0108	9.85663	12.5843	5.61804	5.58081	5.77145	7.38011	8.91024	13.4473	5.31679	6.13405	5.43364
AT1G59265	5.48873	3.44675	3.82612	2.80747	3.06288	2.71852	5.34555	3.1115	3.74794	2.66563	3.20072	2.59101
AT3G29787	3.28119	3.92336	3.54871	3.07576	3.21597	3.0441	3.54693	3.80616	3.49036	3.04098	3.23821	3.19258
AT3G29791	3.28313	4.03597	3.48925	3.53845	3.29188	3.927	3.48367	3.64059	3.45235	3.35544	3.46478	3.92864
AT3G29796	5.55211	5.2793	7.83759	4.6921	4.29738	3.77297	5.66146	5.72656	8.23412	4.93178	4.41948	3.3978
AT3G29800	3.95491	4.43721	4.88538	4.27818	3.66849	3.69086	3.87401	3.99645	4.50363	4.29281	3.36049	4.05073
AT3G29970	6.37485	5.97529	5.98233	4.60383	4.64071	5.78833	6.55408	5.7914	6.01253	4.65213	4.71431	5.32974
AT1G08410	19.5356	14.8963	18.3457	15.8589	15.1286	14.3411	19.0209	13.7311	16.7479	15.3557	15.8629	15.6044
AT3G29810	13.511	6.57258	7.95962	10.0024	14.3098	15.2472	12.8184	6.11262	7.49051	9.94112	15.1933	15.4587
AT4G25620	260.647	73.6753	94.9107	133.635	221.841	220.994	263.055	76.0581	98.5555	145.054	202.747	241.882
AT4G25610	23.6742	13.5202	16.6527	14.2198	16.1294	15.3069	24.0295	12.281	18.2773	15.1171	17.5632	14.5727
AT4G25600	7.91309	6.31805	6.79735	7.98777	7.65578	6.63431	7.90672	6.34146	6.765	7.45926	8.3328	6.50605
AT4G25590	5.08005	9.112	15.9553	4.68065	4.54339	4.20636	5.1084	8.79428	14.801	4.47888	4.64973	4.26649
AT4G25580	6.16914	7.08363	6.23252	5.14712	5.0244	5.96199	6.59482	7.45105	5.88596	4.71251	5.40094	5.90358
AT4G25560	3.5691	3.10262	3.13198	2.87057	2.89003	2.78148	3.79341	3.17947	2.97413	3.1197	2.81772	2.77137
AT4G25550	397.978	336.04	308.253	405.077	370.306	419.971	365.385	317.585	300.391	381.16	404.018	461.444
AT4G25540	4.81641	8.22894	6.3732	5.1532	5.07821	4.03919	5.11048	8.73944	5.82329	5.20396	5.4849	4.42762
AT4G25520	14.4917	12.78	12.1999	15.0813	14.7027	16.4581	15.5403	13.6959	12.892	16.4664	14.5567	15.119
AT4G25570	1132.51	1207.01	1470.6	1133.22	1085.4	1223.96	1172.46	1116.76	1473.2	1116.18	1011.54	1309.73
AT4G25530	3.03963	2.93625	3.15894	3.01753	3.15545	2.64984	3.26846	2.89252	2.94804	2.90793	2.85983	2.71685
AT1G44510	3.05844	3.61245	3.88016	3.50119	2.70334	3.31873	3.04595	3.80006	3.61534	3.68786	2.52627	3.0302
AT1G44478	4.75184	7.88275	7.2384	4.80552	4.31976	4.42136	5.12554	7.20927	6.78593	4.99558	4.48299	4.66645
AT1G44446	804.626	1373.35	826.973	96.5037	23.4274	188.466	813.233	1470.88	869.013	94.6226	25.1671	173.248
AT1G44414	4.31352	5.17824	4.42125	4.57407	4.79454	4.78599	4.67296	5.33763	4.77915	4.87507	4.91901	5.22675
AT1G44350	133.099	27.9583	15.9272	27.2438	88.0973	62.4585	136.746	28.05	16.0431	29.7032	89.8472	56.6963
AT1G44318	6.50215	4.61057	4.21976	4.12811	5.77743	4.60899	6.1302	4.20476	4.58756	4.10467	5.75189	4.64952
AT1G44224	4.24683	5.183	5.08097	3.42921	3.7089	3.50307	4.58923	4.66684	5.45297	3.47754	3.40152	3.31957
AT4G17230	32.6313	26.8647	31.9395	50.3971	39.2648	30.8758	30.8948	27.3337	28.956	55.2814	37.3365	28.9933
AT4G15415	65.9686	81.6912	74.6862	86.9788	88.5455	77.4037	64.5463	87.2614	76.6356	89.6005	87.381	74.3856
AT4G16760	372.942	483.285	317.665	332.974	316.646	372.976	406.911	472.574	339.079	353.233	314.626	363.286
AT4G17490	8.31553	6.96275	7.25242	8.48035	23.1036	16.6602	7.99472	6.49036	7.90757	8.79582	23.6479	18.0267
AT4G17615	18.7973	9.35895	10.7713	19.6096	16.5403	17.5028	17.3484	9.70755	11.4226	17.8235	15.7259	17.9363
AT4G17500	14.0449	7.02908	11.9584	15.8999	15.2328	12.4449	13.1225	7.3149	11.3419	17.4041	15.8609	12.9648
AT4G15440	9.80572	11.1738	8.36505	46.1946	16.3174	11.2481	9.5841	11.7751	8.6488	50.1401	15.6031	11.2623
AT4G14680	33.6168	40.1688	37.198	106.66	51.0377	50.3757	30.3621	37.9	35.1584	102.61	46.1891	50.5416
AT4G14110	236.672	103.5	118.267	200.022	200.532	198.347	240.893	107.304	126.734	205.786	197.102	207.089
AT4G15090	20.9205	19.6383	22.0972	27.6299	37.4313	28.3368	20.0725	20.1968	23.8281	29.7447	35.5811	26.2509
AT4G14640	5.30459	4.67949	5.62141	4.79286	4.66717	4.01088	5.5654	4.88368	5.75936	4.45226	4.409	3.86429
AT4G15340	15.4388	7.36507	5.16756	7.00151	8.10285	9.95104	16.6702	7.21794	5.50568	6.76303	7.58264	10.7069
AT4G14150	6.24117	6.49862	5.56022	7.75775	6.88391	6.77757	6.77303	6.71878	5.04972	7.32712	7.47315	6.86662
AT4G16360	225.264	154.872	162.146	273.353	214.333	215.605	228.893	142.079	152.89	275.615	216.798	203.12
AT4G14385	118.683	15.0565	22.1477	41.7018	93.4397	95.8727	108.024	15.2907	24.1013	42.083	87.5013	86.3983
AT4G16563	30.1123	9.3315	10.5133	27.4139	28.5745	32.8619	33.0785	9.33335	11.5012	25.3014	29.1649	31.0859
AT4G17740	58.8244	34.905	33.2998	61.0173	93.792	87.0624	57.6763	35.0029	33.1235	65.6577	84.8006	91.1773
AT4G17245	496.701	239.712	105.609	51.2872	326.473	296.28	471.936	233.846	102.3	51.5277	295.51	284.776
AT4G14400	5.17907	3.21101	5.47304	72.3545	119.598	13.8599	4.81959	3.16261	5.36186	74.8237	125.806	14.5601
AT4G17070	26.3796	5.78615	5.09677	13.279	21.2565	17.8926	25.0525	6.34726	5.25855	13.2021	20.6742	17.5401
AT4G14060	13.5994	19.937	26.8791	28.1515	29.384	30.8018	13.028	19.2478	27.9847	28.5153	29.624	30.602
AT4G16570	14.1108	6.71252	6.03249	8.76874	15.2785	7.71128	15.0718	7.07881	5.83056	9.17	13.8072	7.97186
AT4G14500	307.533	194.697	230.924	245.642	327.977	286.676	296.979	177.931	211.002	254.26	345.817	288.338
AT4G14960	2421.96	1997.43	2190.44	3190.51	2395.61	2261.67	2448.12	2075.37	2408.39	3254.92	2200.2	2171.52
AT4G16430	125.737	96.2108	107.004	148.696	155.757	136.306	134.771	90.5151	115.96	140.666	146.882	138.766
AT4G17250	6.12496	5.36943	4.6389	4.4216	7.00282	6.10083	6.61718	5.09019	4.23671	4.13036	7.03575	5.809
AT4G14950	41.8485	18.0959	23.4573	39.5109	27.3925	28.4322	42.8193	19.7165	25.6381	35.9514	29.9372	30.8987
AT4G14360	294.479	211.77	233.442	312.903	287.333	265.015	295.83	209.109	246.398	287.838	315.623	246.019
AT4G15210	4.14044	5.46805	5.62557	3.28633	3.59911	4.02458	3.93401	5.54465	5.514	3.35447	3.60652	4.10374
AT4G16780	198.89	12.5711	16.9226	11.3953	12.3427	20.2357	188.825	13.099	16.7054	11.493	12.4342	19.2254
AT4G15550	149.9	60.8771	51.5302	78.5604	37.9256	72.7122	137.425	57.6822	51.1363	78.6575	38.8518	75.9595
AT4G17730	1177.35	228.584	314.963	421.681	527.282	906.911	1243.52	220.148	328.373	386.786	488.982	941.199
AT4G17270	165.66	178.289	161.645	176.964	172.998	167.566	160.308	189.901	173.917	166.965	180.038	160.991
AT4G16845	24.7514	22.7457	18.8715	48.5308	49.6211	32.4728	24.8744	23.8546	20.3038	47.0817	50.71	31.8319
AT4G15560	1855.05	1802.04	1982.98	806.988	1062.96	1382.95	1783.49	1981.96	2007.91	813.416	1043.98	1309.59
AT4G14990	59.3671	64.5796	70.3823	72.9446	51.5621	46.6188	53.6211	61.4169	76.2118	75.2515	55.5973	49.0119
AT4G13980	26.5396	9.92588	11.6273	13.7941	22.1087	17.732	28.9179	9.56292	12.2009	13.1914	20.1509	19.1439
AT4G14210	324.638	578.554	508.324	422.143	350.218	317.61	302.842	625.948	511.354	395.52	333.418	331.422
AT4G14040	408.278	617.878	592.164	504.148	375.927	359.247	370.28	613.758	548.244	480.084	392.952	367.002
AT4G14880	2237.52	2394.1	2726.49	2764.31	2601.36	2331.59	2249.45	2345.41	2775.37	2875.68	2679.19	2483.39
AT4G14910	107.524	122.411	136.978	138.869	140.341	126.1	103.925	110.97	129.207	142.242	150.922	136.69
AT4G16420	115.75	53.5662	76.0817	98.0203	138.406	130.235	125.622	57.1562	74.3547	104.246	127.59	134.301
AT4G15470	933.227	880.717	930.244	977.684	914.729	961.976	960.672	820.817	902.526	883.215	904.903	1019.18
AT4G16490	161.297	110.879	156.963	166.019	151.701	142.935	157.645	112.772	141.488	178.827	149.955	141.919
AT4G16155	305.78	160.976	70.2614	212.849	301.433	305.186	334.788	164.45	72.1207	226.246	283.92	335.47
AT4G15093	356.602	304.216	344.294	417.259	369.443	362.03	323.673	315.394	319.481	379.517	375.171	327.369
AT4G16660	97.6931	112.342	73.6309	204.688	104.65	103.868	104.957	111.535	68.9156	206.173	105.929	105.136
AT4G14340	31.8376	29.5848	30.407	32.9361	31.5131	29.276	34.2714	29.6748	30.4229	33.2723	30.8694	28.2156
AT4G16100	43.1597	22.4296	20.6192	60.4433	57.5443	60.3204	39.5379	21.5393	20.8636	66.0996	59.9497	65.0893
AT4G16370	478.497	300.03	267.644	796.282	696.798	497.706	448.173	303.163	292.443	755.677	675.195	458.615
AT4G16510	22.45	9.30612	8.75356	10.3241	18.9474	22.5426	23.976	9.75913	8.60219	10.7245	19.1285	22.1541
AT4G15010	17.9303	10.1977	6.4243	14.0727	18.723	13.9656	18.1136	11.1329	6.21822	14.8458	20.4753	13.0448
AT4G17530	1057.46	705.163	519.985	518.036	434.56	645.781	1040.85	765.577	482.983	509.888	456.244	706.145
AT4G16350	4.50412	3.70567	4.48965	5.07696	5.3858	4.74318	4.75764	3.66871	4.52607	4.68446	5.70989	5.00124
AT4G17190	163.89	136.989	80.8227	212.438	172.684	224.723	167.214	134.514	79.1499	199.665	170.002	237.464
AT4G17695	44.0204	22.4296	52.5585	53.9039	57.3537	46.444	48.3854	23.5058	56.5076	56.0559	55.3912	49.2121
AT4G17010	33.9606	11.7865	20.8122	22.2768	31.1361	36.7839	32.1308	11.3286	19.6	22.6801	31.4703	36.3624
AT4G15630	211.751	397.977	341.117	337.042	285.78	280.259	195.34	374.135	333.101	312.837	265.585	253.931
AT4G17215	75.6542	176.431	147.483	85.2497	78.7176	112.715	82.6503	172.299	161.265	93.0694	72.3823	102.329
AT4G14690	9.06165	238.13	11.0123	12.7368	7.34152	7.75127	8.28336	255.426	10.9657	13.886	6.82418	7.81144
AT4G16770	29.8315	18.8235	43.4686	31.3383	27.4171	17.5869	31.0396	19.2008	43.5096	30.1824	25.6526	16.5084
AT4G17486	180.591	135.345	211.173	183.276	166.314	222.074	194.761	140.227	220.351	201.034	157.172	216.257
AT4G15140	26.0171	18.4834	11.8772	36.7646	45.3822	38.0855	28.1621	17.0322	12.5372	33.9086	43.5297	39.0012
AT4G13950	152.283	73.9606	70.6889	132.112	127.243	151.569	143.296	74.2604	76.2763	127.327	125.98	137.365
AT4G14320	2624.18	2642.69	1691.22	2386.34	2474.38	2998.64	2682.22	2738.86	1846.71	2269.7	2260.9	2872.72
AT4G14600	25.0808	26.4706	22.3467	25.0899	26.6026	25.9474	23.492	25.1085	24.1235	23.1045	28.9197	26.7255
AT4G15420	219.413	110.343	103.389	125.92	173.519	229.273	197.777	120.108	98.3213	131.486	186.99	224.179
AT4G16745	6.24679	8.44956	7.16084	4.23479	5.32534	5.65764	6.36976	8.7999	7.83837	4.24572	5.747	5.16545
AT4G14800	614.376	483.63	366.535	658.584	585.152	620.706	612.31	488.419	352.499	694	604.984	651.325
AT4G14000	134.739	57.2203	40.7624	102.599	133.22	153.043	136.444	59.17	41.6706	108.003	135.539	147.36
AT4G15610	481.757	372.895	371.608	449.725	430.854	459.71	498.443	370.981	337.526	405.427	468.887	451.316
AT4G16980	4283.39	2894.38	2397.89	2175.88	3511.84	3792.22	3951.34	2644.35	2480.82	2132.3	3177.36	3529.75
AT4G16146	8.67361	10.3541	905.189	591.518	231.374	151.549	8.06148	9.74607	933.665	639.433	251.183	150.562
AT4G16444	153.716	63.3796	92.2712	149.053	154.442	195.678	143.595	61.6309	101.1	149.725	146.746	214.978
AT4G15545	2154.12	2262.97	2379.34	2403.43	2764.17	2346.92	2055.13	2053.39	2259.95	2345.03	2642.45	2169.99
AT4G14815	4.1637	4.2898	5.4574	3.80112	4.00021	3.75465	3.90855	4.13884	5.26846	3.48468	3.74535	3.78726
AT4G16500	1090.27	337.868	333.411	629.003	640.796	779.317	1108.59	352.128	321.82	637.65	660.893	733.033
AT4G17260	50.0926	37.6366	103.262	111.442	66.6368	77.2624	54.1687	39.8017	112.176	118.143	65.2521	77.2608
AT4G14130	206.557	36.617	41.7686	77.0576	82.9811	91.2933	193.89	33.5892	40.3978	81.2636	88.6259	94.4169
AT4G14100	151.294	152.976	164.269	214.043	183.887	167.656	138.867	153.495	147.901	219.147	192.133	153.464
AT4G16850	11.946	8.35995	11.6711	14.904	13.2071	13.3521	11.1375	7.59221	12.4645	15.5126	13.0768	12.4012
AT4G14465	116.637	33.6311	35.6293	52.7082	35.5108	64.6674	112.821	33.8505	38.0459	48.5828	38.9255	61.525
AT4G14365	3.82251	5.53903	6.22168	7.97544	5.30492	4.48337	3.84017	5.93326	6.80829	8.48478	5.6431	4.59609
AT4G14930	222.164	139.179	144.5	164.699	218.407	214.454	213.739	141.013	153.213	160.601	223.957	216.643
AT4G14410	283.346	182.159	149.545	254.756	320.986	279.519	279.992	199.059	135.282	236.232	326.501	301.979
AT4G15940	391.703	305.754	223.93	373.833	366.858	309.629	368.498	321.33	227.937	409.645	338.782	281.364
AT4G14615	382.185	287.542	314.929	363.943	416.852	464.804	377.312	301.663	297.511	368.447	446.785	465.805
AT4G15800	1636.31	748.454	716.837	1216.77	1689.31	1708.33	1533.35	796.261	701.505	1151.78	1842.15	1719.44
AT4G16160	8.95651	9.46972	6.85567	8.12102	5.90952	11.2053	8.86202	8.83009	6.66655	8.79854	5.63051	10.7894
AT4G16515	781.062	156.777	183.422	124.281	201.414	287.814	728.089	160.299	197.763	134.508	202.551	267.786
AT4G16566	38.8231	38.418	29.1796	34.8124	48.5339	41.9425	38.3987	40.2527	31.4311	36.8826	47.1068	46.1039
AT4G16442	78.2384	48.1328	48.6751	89.0632	62.6588	87.0295	81.9607	49.643	51.2379	86.9963	60.9629	90.1086
AT4G16120	61.8093	39.8344	48.7773	42.9496	44.6793	52.5716	62.3842	37.4912	47.9757	45.6882	45.0672	54.9582
AT4G14420	367.679	248.205	261.639	559.867	410.87	508.652	366.644	225.401	250.668	612.013	449.865	540.542
AT4G16447	18.9137	19.7318	10.8732	45.3831	31.6329	52.0987	17.5785	19.3613	10.0166	43.8586	31.5389	48.7109
AT4G16720	3383.77	2582.6	2037.6	3169.63	3170.58	3601.42	3076.72	2640.77	1915.05	3143.78	3031.71	3325.19
AT4G15830	43.8414	34.6095	18.585	73.05	49.6338	75.0348	42.9804	32.0374	17.3418	69.7312	54.285	76.1627
AT4G15475	73.1006	45.8162	29.5612	68.3721	73.4011	80.9638	75.4227	45.677	26.9527	68.974	73.6735	79.7629
AT4G16640	9.20854	7.33668	6.2254	7.5612	8.05783	8.59091	8.72709	7.93969	5.68792	7.64239	8.3897	7.74663
AT4G17090	1289.85	139.535	273.147	1044.63	785.069	914.143	1166.15	145.292	262.298	1011.28	835.637	870.233
AT4G14890	1007.72	755.207	954.549	1138.78	1096.79	1101.35	1015.57	776.279	902.367	1228.4	1122.38	1190.55
AT4G17770	142.521	417.488	435.395	427.435	175.922	159.624	152.77	414.424	415.616	405.642	183.373	154.942
AT4G16690	16.7193	7.97383	5.36151	4.81981	5.56923	7.24586	16.3636	7.66337	5.68674	4.52518	5.55872	6.62481
AT4G16830	661.832	515.124	650.659	746.554	735.191	697.987	703.339	514.414	593.134	811.899	784.72	707.48
AT4G17640	551.418	330.854	413.344	469.778	586.512	570.194	599.289	342.56	389.554	484.188	635.927	553.656
AT4G15490	6.24192	18.4081	21.2619	18.1568	12.6145	7.78888	5.73482	17.8702	19.5831	17.158	12.3858	7.55297
AT4G16000	5.64115	8.70068	6.92425	4.50813	7.47074	6.71103	5.52423	8.51115	6.66847	4.09929	7.13289	6.12736
AT4G17600	933.219	1490.08	1494.46	1233.67	1155.9	1130.43	916.242	1498.27	1478.02	1202.94	1050.07	1172.53
AT4G17390	3749.12	2853.17	1999.41	3226.03	3648.2	4202.68	4054.64	3027.29	1853.21	3290.7	3924.04	4204.08
AT4G13940	5190.66	3837.91	3546.15	4867.96	4809.82	4970.18	5424.54	4079.91	3619.52	4705.55	4791.17	5368.85
AT4G17560	680.722	612.098	466.563	694.77	898.203	716.736	715.759	551.457	446.5	689.129	815.302	715.331
AT4G15900	160.835	150.673	108.736	168.575	177.744	202.951	161.291	158.7	100.533	158.922	180.134	214.544
AT4G14430	214.682	148.82	161.211	223.963	224.796	199.102	222.667	143.147	147.644	221.343	202.733	205.274
AT4G16330	181.485	171.558	225.866	205.76	233.123	206.445	192.194	175.026	247.838	210.852	231.629	196.522
AT4G17790	191.755	116.252	94.7978	114.194	151.402	162.262	183.782	120.232	99.2775	103.01	164.157	175.753
AT4G17460	297.725	54.2594	54.2225	56.0057	107.737	137.772	303.898	54.4818	51.6242	59.3503	106.746	136.945
AT4G15120	7.77883	7.02342	7.15055	5.95299	7.23396	7.06029	8.32661	7.65973	6.8616	6.06596	6.81439	6.71209
AT4G15790	32.7761	35.3538	23.3361	43.0711	36.0365	42.5215	34.4092	37.2839	23.7516	40.6306	33.4641	41.6569
AT4G17720	122.31	94.2752	107.864	126.073	118.026	128.016	133.345	98.4098	105.506	114.244	125.026	126.785
AT4G14965	114.024	37.783	43.3095	84.2356	126.535	119.637	109.884	35.9807	41.3933	91.2573	120.913	117.573
AT4G16265	33.2759	12.0379	10.9708	35.2467	24.7007	38.388	33.551	12.8891	11.0671	34.2924	23.158	41.5397
AT4G15510	48.193	98.7215	56.4855	79.3795	64.3523	46.469	47.4029	108.586	61.16	80.289	61.3363	45.0921
AT4G15975	5.18225	6.83951	5.6358	4.25794	3.08173	3.76142	4.71289	7.12304	5.28911	4.45308	3.06739	4.02558
AT4G16840	25.3229	14.9332	15.8095	22.5858	22.4226	28.8586	22.8212	14.87	16.0855	24.2542	23.066	26.021
AT4G15750	4.29017	5.01541	3.58424	3.77188	2.49407	2.93413	4.28521	5.10497	3.532	3.50665	2.41302	3.21038
AT4G15000	1601.11	1694.49	1291.69	1638.46	1591.43	2056.88	1449.45	1712.4	1191.61	1479.88	1467.37	2001.93
AT4G14716	1524.34	1386.31	2121.12	2136.85	1620.28	1679.7	1646.48	1459.99	1993.47	1995.58	1611.77	1579.89
AT4G17620	131.69	88.3739	68.3591	111.741	131.841	127.628	123.097	81.4542	64.4859	113.161	136.661	128.06
AT4G17660	4.35201	7.41966	8.26453	3.93059	4.20015	3.73973	4.62703	7.4265	8.00539	3.85277	3.80164	3.38595
AT4G17690	3.47914	4.30003	4.7189	3.31776	2.80276	4.03747	3.24148	3.94136	4.62399	3.53934	2.78264	4.36062
	3.57833	5.24897	6.08314	4.40866	4.21298	3.14131	3.92981	5.64695	5.82101	4.25413	3.80816	3.41264
AT4G17710	3.10771	3.78217	3.46842	3.13217	3.64239	2.90358	3.19288	3.46587	3.50075	3.43467	3.56761	2.76053
AT4G17750	8.72541	13.1655	14.0104	14.9001	15.6712	14.8433	7.98241	13.0794	14.0333	13.7621	15.4502	16.0534
AT4G17760	5.71344	7.8527	6.67585	7.05283	6.16606	5.53609	5.89982	7.79354	6.54755	6.50068	5.61077	5.13493
AT4G17785	5.40614	28.7353	31.6472	5.22298	4.13916	4.95057	5.85121	29.2834	29.2101	5.72164	4.11851	5.11542
AT4G17800	96.7634	61.8089	60.34	68.5461	83.3421	72.6597	100.456	61.684	60.3678	70.6637	83.4154	65.4096
AT4G17810	78.8171	104.677	60.899	44.4147	124.628	106.641	84.7962	111.706	56.7885	45.2212	115.274	112.935
AT4G16790	9.99416	12.7026	8.74757	9.30217	9.5187	9.08372	9.75645	13.4873	8.16095	9.8588	8.58998	8.81407
AT4G14020	380.807	438.073	400.677	437.404	343.143	330.272	407.159	446.409	394.469	431.363	330.962	342.906
AT4G14010	397.538	285.294	203.605	380.579	309.991	384.825	370.245	273.411	215.362	405.773	319.943	398.667
AT4G17520	466.247	358.515	274.646	504.981	518.455	488.33	471.042	372.667	279.392	459.852	555.685	502.974
AT4G16410	1371.44	922.827	954.565	1111.49	1275.05	1148.64	1500.12	993.647	872.155	1179.25	1389.86	1186.21
AT4G17480	5.11828	8.37734	6.49272	4.22332	4.92373	4.49199	5.59465	8.06798	6.63192	4.33984	4.43229	4.47518
AT4G17650	30.1577	13.9711	12.9389	41.5755	31.6514	28.271	32.8542	13.4635	12.672	39.475	33.5383	30.4951
AT4G16520	1160.05	1077.02	1066.94	789.333	1083.91	1079.58	1248.23	1004.21	1034.66	710.615	1037.68	1091.76
AT4G15680	5.01854	4.92141	6.08062	9.17498	6.98597	6.79398	5.14229	4.43762	5.78419	8.48616	6.67385	6.62894
AT4G16260	102.433	140.654	112.013	130.087	124.784	113.107	101.945	127.359	116.758	120.343	114.29	123.612
AT4G16450	1298.24	1121	1464.06	1476.73	1278.67	1403.59	1316.95	1227.58	1433.05	1391.05	1180.89	1456.5
AT4G17420	21.0091	20.9499	26.9497	17.309	21.5821	22.0723	22.2315	22.9733	27.0313	16.3198	19.9494	19.9622
AT4G14870	321.432	135.419	179.93	300.264	421.804	404.927	321.372	148.863	170.303	298.124	425.897	397.672
AT4G14560	59.2213	42.7011	67.768	22.1955	28.4567	28.0809	58.1081	39.6984	64.4734	20.657	30.4787	27.8545
AT4G14900	341.012	127.428	88.9244	118.152	237.934	238.941	308.676	125.608	84.9084	124.602	217.722	227.748
AT4G17340	1597.28	1863.55	2388.12	1649.32	1722.05	1654.64	1714.25	1759.43	2435.84	1521.45	1622.15	1612.59
AT4G17040	1310.07	1112.7	1077.22	1410.23	1595.8	1335.5	1416.15	1148.16	1017.7	1393.18	1636	1348.45
AT4G17670	10.4468	11.2871	14.2286	20.4282	12.0972	14.1216	11.162	10.3461	14.0896	22.0307	11.7847	13.1005
AT4G17585	4.76146	4.80076	6.19172	4.37286	3.81882	4.38188	5.21956	4.89736	6.01554	4.63479	3.99817	4.06122
AT4G17590	4.11811	8.12101	5.31911	3.09701	2.63364	3.11753	3.84349	7.63571	5.33567	2.98281	2.49621	3.14005
AT4G17610	16.5981	15.985	9.03331	20.864	12.0329	15.5068	16.4393	15.3833	9.16433	22.3936	11.2572	14.0666
AT4G17150	9.49133	6.4382	12.141	10.2129	15.1221	12.1421	10.1322	6.86176	11.9918	10.869	15.7291	11.5921
AT4G17160	4.28163	4.87008	4.944	4.42668	4.30542	3.73775	4.24271	4.89318	4.57218	4.63925	3.9046	3.64493
AT4G17170	871.178	477.412	597.764	492.625	817.386	680.617	892.28	513.179	557.599	532.579	773.674	663.173
AT4G17180	41.4204	13.7362	19.2865	32.343	38.7279	47.8586	41.3193	13.8218	19.1743	31.0165	40.8224	48.5342
AT4G17200	3.79766	3.24381	4.13093	3.47307	3.27926	3.28727	4.10995	3.39138	3.92645	3.74909	3.22426	3.01964
AT4G17220	7.58472	10.0384	9.04795	8.96639	9.40261	6.60685	7.64198	9.318	8.89766	9.6302	9.40763	5.96967
AT4G17240	12.3862	8.17655	6.6969	20.1274	17.9256	20.7341	13.5591	7.73997	6.26947	19.1695	16.971	18.9033
AT4G17280	207.874	159.547	81.4494	173.699	147.432	194.62	223.972	153.694	81.3076	163.701	150.574	206.236
AT4G17300	153.197	93.779	103.099	137.048	145.999	173.105	151.485	90.1037	108.932	149.428	137.011	170.242
AT4G17310	12.8093	6.47875	11.5755	7.57364	9.25722	8.44525	12.8934	6.81794	12.6167	7.78968	9.22031	8.13805
AT4G17330	360.656	418.537	397.612	432.725	391.549	368.43	369.133	408.188	389.908	455.054	358.223	383.643
AT4G17350	29.0849	25.822	22.8766	18.0177	38.9021	34.6504	27.5852	25.0797	21.2197	17.7102	39.2184	34.0422
AT4G17360	8.43755	6.88586	11.1425	15.1416	16.9265	10.5898	8.15852	6.55155	10.6851	16.3259	16.8762	10.5576
AT4G17370	64.0766	51.7659	82.2477	84.8187	146.966	125.626	59.0389	53.6844	76.9908	87.513	147.512	126.541
AT4G17380	4.86737	4.41558	3.52634	4.62134	3.41106	3.71221	5.08588	4.54661	3.6771	4.41545	3.67974	3.46625
AT4G17410	5.29835	4.39597	4.25798	4.59377	4.25434	4.86671	5.14125	4.10236	3.96	4.71724	4.08208	5.22922
AT4G17430	14.8308	13.7132	15.9746	23.6308	17.4388	20.3943	14.4348	14.96	15.3997	24.1913	18.6886	20.9226
AT4G17470	7.54585	15.8755	16.9993	20.0286	9.82338	7.35285	7.36564	17.0302	18.5278	18.9295	9.85365	6.87953
AT4G17483	8.05271	7.83518	7.43652	7.39371	6.29612	6.72708	8.32465	7.93407	6.78624	6.7866	6.28442	6.46384
AT4G17505	4.16976	5.29895	6.52574	4.68999	3.75292	4.48558	4.28896	4.92154	6.39948	5.13056	4.04308	4.75819
AT4G17510	156.092	127.836	70.7495	127.264	147.298	149.715	155.034	120.641	66.7201	139.689	156.758	136.764
AT4G17540	38.1739	22.4511	17.2667	34.8312	31.7285	38.0786	39.7965	21.3618	17.1164	37.1322	30.6538	40.996
AT4G17550	125.05	61.9604	75.1911	41.6947	34.3556	64.1668	119.171	58.474	77.9733	41.1018	32.088	68.7183
AT4G17570	26.5104	77.2613	42.7082	49.8766	44.9143	35.1086	28.3859	78.4884	42.9656	53.4747	42.3459	35.7867
AT4G17580	3.38149	3.52656	3.51521	3.65316	2.91186	3.50537	3.057	3.58522	3.66698	3.61049	2.93049	3.79979
AT4G17060	165.153	82.849	66.3693	131.958	148.877	161.234	149.718	76.4894	59.9194	126.51	144.671	153.376
AT4G17080	133.807	60.6209	79.4209	98.8579	125.88	139	138.394	64.3188	85.4844	96.4075	128.939	130.675
AT4G17100	139.024	206.626	416.736	371.283	161.637	153.408	129.984	214.704	440.049	387.263	156.81	160.787
AT4G17140	58.4564	27.4749	80.6317	213.261	100.83	100.924	58.9717	28.9532	80.878	212.704	110.192	97.847
AT4G17140	72.1743	58.3826	97.842	117.797	70.1589	69.9742	77.4173	64.0148	92.0459	117.254	71.2044	66.6774
AT4G17140	2.61319	3.17725	3.62622	2.99222	2.68137	2.94207	2.776	3.14488	3.36909	2.87271	2.55512	2.76405
AT4G16620	4.16943	3.64695	3.75963	4.57232	4.13762	3.90358	4.24956	3.43158	3.71989	4.8687	4.51281	3.83763
AT4G16630	10.6557	8.97025	6.42746	8.89811	7.95499	8.94293	10.8923	9.42863	7.04401	8.85076	8.05051	9.40671
AT4G16650	59.9687	23.5654	39.3444	62.922	44.9703	51.9444	58.2321	24.7708	38.8507	59.2596	47.8516	47.1339
AT4G16670	96.6295	22.9248	22.5182	29.9312	14.6227	14.6672	104.217	20.9926	21.1015	27.2066	15.9522	13.6561
AT4G16680	3.75739	4.65138	3.95627	3.95482	3.36004	2.567	3.65849	4.23847	4.32158	3.95729	3.11446	2.47855
AT4G16700	6.59494	4.3728	4.98633	5.06509	4.88527	6.94947	6.75841	3.95609	5.22655	5.26293	4.92313	6.78161
AT4G16710	56.1222	54.4145	57.098	73.3442	74.0477	71.0393	53.5598	58.4058	59.6387	77.4253	66.867	67.8168
AT4G16730	3.43359	4.48889	3.92647	3.05761	3.1118	3.22433	3.49275	4.67643	4.12919	3.04208	3.07627	3.26438
AT4G16740	3.42022	3.58376	3.66479	3.34899	3.01188	3.06074	3.23525	3.90443	3.54403	3.63798	3.18734	3.19631
AT4G16750	9.79772	21.1484	28.3434	22.6509	12.2418	14.9014	10.2731	22.08	28.2992	22.6153	12.2935	15.6074
AT4G16800	83.7138	26.5288	58.0979	104.34	82.5863	97.5414	85.9514	25.0897	61.8882	114.038	84.1321	89.5972
AT4G16820	4.34158	3.61691	4.74655	3.28807	2.94661	2.88483	4.51869	3.42073	4.93195	3.17054	3.19092	2.62151
AT4G16860	7.04657	24.8114	67.2636	15.9518	12.8454	10.0764	7.02294	23.1417	70.8302	16.5289	12.4994	10.1032
AT4G16870	4.57645	7.34383	13.6102	9.00141	8.91185	7.68615	4.70958	7.17064	14.0744	8.90469	9.25309	7.72315
AT4G16880	5.07773	35.86	40.4365	9.33587	4.25589	3.90479	5.47502	37.3819	39.0307	8.61279	3.99292	3.99137
AT4G16890	38.948	135.556	123.792	85.2653	62.711	63.2806	35.0579	143.178	128.826	85.7293	64.106	57.7184
AT4G16910	4.97341	6.47144	6.775	4.96809	4.53319	5.40977	5.1593	6.51099	6.57447	5.20906	4.74991	5.06029
AT4G16900	7.25188	8.28213	6.69447	5.54192	5.20098	5.68374	7.55257	8.99866	7.22868	5.71658	4.82733	5.68539
AT4G16920	4.31712	4.95109	5.01816	3.9354	4.26935	4.24048	4.43409	5.37113	5.16018	3.8918	4.12281	3.91487
AT4G16930	5.44699	4.79352	4.14757	4.24669	3.68513	4.56009	5.97496	5.18253	4.1178	4.26391	3.59233	4.38732
AT4G16950	62.8055	309.033	472.321	280.447	241.668	174.925	56.8697	315.502	449.447	264.739	218.18	171.302
AT4G16960	6.92866	7.27646	8.00395	8.84154	6.42729	5.31791	7.58454	7.4739	7.84649	8.6082	6.28252	5.19784
AT4G16970	7.09814	6.79755	6.22928	7.4287	5.98014	7.14381	7.11776	6.70511	5.99892	7.57636	6.55672	7.38422
AT4G16980	7.72864	13.1333	17.8642	11.9903	7.30359	8.35752	7.53717	12.5225	17.9308	11.9581	6.82143	8.5665
AT4G16990	88.3993	51.3737	72.8245	39.9317	89.5982	42.732	81.6845	54.0445	72.0828	41.9222	97.783	45.4649
AT4G17000	7.75693	8.83734	5.80097	8.0357	7.96607	8.15275	7.27296	8.66197	5.61669	8.2942	8.61793	8.22555
AT4G17020	15.0231	11.6614	9.09677	10.5869	11.0005	14.1709	15.662	11.1689	8.41297	10.0326	11.5433	15.3419
AT4G17030	249.462	148	286.502	352.478	178.206	304.789	250.818	161.285	306.414	374.731	193.488	325.509
AT4G17060	3.69262	5.51025	6.91489	6.16503	4.60212	4.16193	3.81012	5.8442	7.02556	6.56607	4.18356	4.26518
AT4G16590	2.82567	3.3699	2.82381	2.31094	2.95136	3.39776	2.76233	3.44421	2.88374	2.43709	3.22432	3.18532
AT4G16600	3.68333	3.73183	4.79104	3.84578	3.67081	3.68367	3.67168	3.85065	4.68838	3.77106	3.76765	3.68191
AT4G16610	6.62287	5.7293	5.41478	6.60488	6.38908	6.46344	6.20354	5.36877	5.78354	5.96768	5.95623	6.79453
AT4G15980	2.96719	3.14803	3.75694	3.56271	3.27732	2.8856	3.06409	2.86075	3.87922	3.44028	3.05045	2.59799
AT4G16020	3.93638	5.15365	4.83954	4.50817	4.44164	4.55413	4.0982	4.80582	4.60227	4.69041	4.37937	4.23889
AT4G16020	4.2345	4.07476	4.59542	2.71565	3.03745	3.33295	4.30229	3.98815	4.82754	2.45396	2.79642	3.6364
AT4G16030	3.66504	4.28847	4.9653	4.29929	4.22578	4.1946	3.89379	4.70358	5.01583	4.54514	4.39857	4.20312
AT4G16040	4.29406	4.43237	4.57133	3.26122	3.02026	3.70173	4.39503	4.12322	4.40785	3.25349	3.20594	3.73419
AT4G16050	4.93073	6.01283	6.5563	4.56864	4.55077	4.94541	4.43813	5.98704	6.22963	4.41592	4.35788	5.29936
AT4G16060	49.3326	50.9297	149.729	158.851	73.1329	68.67	53.7783	46.4185	148.812	168.38	68.0688	64.2199
AT4G16080	4.3265	4.92784	5.20888	4.63063	4.03554	4.75378	3.94385	5.00373	5.47861	4.46893	3.86343	4.91501
AT4G16090	3.72268	6.24342	4.92899	3.96752	3.51306	4.24302	3.53957	5.71706	4.96293	4.27823	3.76785	4.42152
AT4G16110	29.4659	16.8952	7.92434	16.4603	24.9831	30.4126	28.9407	18.1496	7.34696	18.0226	26.631	28.2285
AT4G16130	56.3399	42.2165	53.333	62.0714	84.8674	59.4063	53.6715	40.736	57.0558	61.3303	91.0641	63.3859
AT4G16140	84.7943	36.1661	21.6825	33.1845	56.1133	76.2441	77.2832	34.4256	22.9434	30.9697	53.0952	70.5336
AT4G16150	31.1875	17.5676	25.7375	23.232	31.9108	27.1921	32.2503	18.8938	26.1021	21.1337	31.6553	28.0757
AT4G16180	117.88	95.8572	88.0971	148.028	202.102	202.051	114.704	102.098	82.1298	137.094	213.236	208.715
AT4G16180	81.0458	38.3117	61.3289	75.2063	77.1404	54.3842	76.2808	36.7522	56.7342	70.9913	80.3167	56.7604
AT4G16190	2044.83	2532	4439.16	3722.13	3222.42	3022.39	1963.92	2400.87	4571.01	3691.42	3492.38	3064.97
AT4G16210	100.232	88.4339	78.5546	98.3705	73.2983	95.094	90.2768	90.2137	83.9628	102.142	73.2632	86.0149
	3.99059	5.00608	5.35014	4.34429	4.0302	4.51862	4.06709	4.57014	5.46166	4.56821	4.30109	4.17026
AT4G16240	18.6831	11.8148	19.4913	14.5291	9.15286	12.3119	18.6564	11.45	20.6962	15.0425	8.67911	13.1886
AT4G16250	32.8741	24.9154	27.0955	30.2138	30.5173	42.1914	32.5832	25.6411	29.4696	27.2744	28.718	41.9192
AT4G16270	4.98629	6.35098	7.77036	4.57936	4.07266	3.96271	5.19503	5.95861	8.40406	4.19018	4.35373	4.18751
AT4G16280	17.6171	9.09714	9.22065	7.59039	10.2077	14.203	19.0487	9.01815	9.76332	7.34104	9.2007	14.7851
AT4G16310	6.6656	4.50784	4.97429	6.12394	5.98207	5.00903	6.32002	4.28409	5.25931	6.0346	5.45971	5.17462
AT4G16310	8.18768	10.3747	13.4648	9.40876	10.0068	10.7817	7.50016	10.5249	12.5196	9.52507	9.23693	11.2309
AT4G16340	51.8094	49.1455	34.0379	69.2416	60.5769	56.1853	47.6218	46.5083	37.0842	69.7853	63.2749	56.9684
AT4G16380	3.30764	3.33614	3.27148	3.51599	3.66187	2.86421	3.20588	3.56553	3.01129	3.61971	3.4574	2.80556
AT4G16390	295.641	182.786	216.709	461	453.985	527.828	292.619	197.731	205.405	437.346	464.809	502.705
AT4G16400	6.21902	5.68199	5.86076	6.1451	6.418	5.00727	6.04693	5.39972	5.63058	5.65693	6.63003	4.58639
AT4G16440	51.0667	16.6702	19.0862	31.2225	36.6108	39.0767	46.7039	18.2184	18.97	30.952	38.8792	41.4266
AT4G16460	5.02102	7.13808	7.30662	5.55784	5.14265	6.67182	4.74142	7.12702	7.3485	6.09836	4.85208	6.73125
AT4G16470	12.181	9.46117	8.54317	9.51161	11.7863	10.3864	11.5465	8.99443	8.35337	8.69828	11.2392	10.4504
AT4G16480	73.2702	36.9007	50.9924	43.0366	62.5648	79.2628	76.0609	38.5648	46.1998	39.5085	65.6773	86.0128
AT4G15590	5.26302	6.02938	6.10404	4.32436	4.06294	4.00061	5.73599	5.81258	5.7361	4.70276	3.73146	3.80696
AT4G15620	148.601	422.674	481.033	446.652	279.617	231.209	158.688	451.076	467.239	452.085	288.988	208.401
AT4G15640	71.0048	34.2924	31.5776	73.1447	57.5156	75.4625	67.2064	36.7192	29.4041	71.9452	58.8477	78.7504
AT4G15650	5.30283	8.53808	11.8167	6.09734	3.53565	4.04609	5.3442	8.3688	11.0892	5.54435	3.29933	4.16477
AT4G15660	7.47192	4.35663	6.69063	9.28562	7.48235	8.96625	7.47968	4.69433	7.03658	9.399	7.25073	9.12914
AT4G15690	10.1344	8.1556	10.5197	13.2335	10.43	9.4939	10.451	7.48063	10.9885	13.2415	11.468	8.65179
AT4G15700	9.63981	5.30895	8.1197	7.45703	7.36253	6.8061	10.4046	5.56353	7.63625	7.97886	7.07905	6.69055
AT4G15710	4.56259	9.38037	7.14294	5.08564	3.32534	4.10363	4.5486	9.00488	7.52571	4.68341	3.48514	4.14242
AT4G15720	4.21317	3.6752	3.30445	3.37745	3.38353	3.04972	4.33854	3.43381	3.54235	3.6415	3.23369	3.18349
AT4G15730	4.19708	5.27092	5.54029	5.44557	4.06104	3.74282	3.88945	5.69898	5.87859	5.25294	4.13465	3.48548
AT4G15740	6.43886	8.01137	8.70315	7.06621	5.5333	5.85102	6.85015	7.53485	8.57857	6.55384	5.05278	6.38341
AT4G15755	4.54852	6.29306	6.34689	4.22708	3.18012	3.86391	4.85706	6.17796	6.52634	4.43539	2.91557	4.05997
AT4G15770	409.386	190.334	171.53	480.135	485.783	588.944	446.506	179.428	154.519	442.65	438.325	626.826
AT4G15780	495.522	156.589	155.495	187.312	286.887	411.498	476.734	150.129	149.027	192.898	273.732	375.059
AT4G15800	8.81597	8.69512	5.95535	11.3579	14.0543	10.1941	9.07285	9.54918	6.168	10.7025	13.6232	10.0995
AT4G15810	4.53031	5.60946	5.51846	5.16046	3.85888	4.26675	4.87038	5.92094	5.40902	5.22341	3.68735	4.14643
AT4G15820	9.70884	10.0234	11.5108	13.0652	12.2327	12.2684	8.88874	9.77676	11.2828	12.1133	11.6145	12.534
AT4G15840	27.4796	22.1748	19.6113	24.7452	37.9457	26.3539	25.7171	21.5011	20.7283	24.7261	40.9566	26.9077
AT4G15850	6.41674	5.00786	4.71271	7.40733	9.67629	10.9718	6.20554	5.03113	5.04539	6.97976	10.5126	9.91823
AT4G15860	3.29192	4.7011	3.65849	3.13625	3.43939	3.1293	3.35601	4.58854	3.91591	2.9365	3.62173	3.05383
AT4G15870	3.88868	6.14919	7.25493	5.57882	5.03288	4.40883	4.18508	6.64073	7.62641	5.23061	5.38877	4.60926
AT4G15880	33.0611	22.5349	25.8699	40.0815	35.5868	29.9635	34.3642	22.3632	25.646	40.8091	37.1718	29.2474
AT4G15890	21.3709	18.9959	17.7964	17.8274	18.1598	21.222	22.3879	18.5646	17.3563	19.5164	17.1279	20.4215
AT4G15910	453.849	371.499	357.013	381.907	320.089	502.84	495.855	393.245	376.741	406.605	311.263	467.777
AT4G15920	114.246	318.331	337.822	200.262	189.23	141.533	107.309	313.949	340.239	209.292	173.424	140.612
AT4G15930	436.042	513.385	485.906	503.033	500.456	511.805	464.299	524.985	490.818	545.303	532.95	490.267
AT4G15950	9.36308	4.96302	5.08407	6.4532	9.71099	9.18734	9.98858	5.05978	5.01025	6.00098	9.37554	9.0771
AT4G15955	6.2444	4.5082	4.37881	5.74807	4.58567	4.59342	5.85968	4.61584	4.50234	5.23466	4.2933	4.18327
AT4G15530	140.671	225.965	81.4539	88.9131	90.5596	117.434	126.89	240.165	75.0352	81.6199	90.8463	124.663
AT4G15570	11.324	9.71973	9.5367	10.4429	12.6556	11.6383	12.1623	10.4717	9.90514	11.4625	12.1102	12.571
AT4G15590	3.92478	6.98111	5.897	4.07802	3.56488	4.15108	3.88622	7.12933	6.00106	4.43342	3.41579	3.79365
AT4G15100	4.11171	4.73913	5.44953	3.37104	3.80594	3.38479	4.20517	4.90731	5.95101	3.43575	3.85246	3.24554
AT4G15110	243.05	165.514	202.481	304.274	318.577	230.213	254.786	166.43	204.395	294.475	327.399	220.085
AT4G15130	39.2063	28.0468	40.6069	63.4847	44.6972	54.0683	42.9484	27.3774	38.0682	60.2448	41.2818	54.7297
AT4G15150	5.96421	6.05296	5.66927	5.43027	5.59799	6.1338	6.53888	5.67597	5.26756	5.34579	5.30492	6.36679
AT4G15165	7.61759	6.80514	5.89407	5.63258	6.28556	7.62694	7.8087	6.16733	5.58642	5.39828	6.82069	7.64077
AT4G15180	20.3335	15.5106	11.2318	16.1617	21.3014	16.2291	18.5072	14.7426	11.5345	17.0275	22.4176	15.0689
AT4G15200	4.05292	3.81826	4.62756	4.26919	3.34838	2.70834	4.40585	3.65284	4.43457	4.30433	3.07834	2.74484
AT4G15200	3.46455	3.61349	3.82167	3.41767	3.52041	3.50712	3.21695	3.84409	3.96131	3.72358	3.75965	3.64397
AT4G15230	4.90317	5.01022	7.60616	5.5853	5.43891	7.32694	4.66744	5.01569	8.23897	5.87141	5.59466	7.66624
AT4G15230	30.7607	8.48374	18.0039	41.8986	24.4007	24.7055	31.4765	9.06605	17.3982	42.2174	24.649	24.6876
AT4G15240	16.0564	12.4359	11.2893	11.3134	11.857	12.9174	15.9946	12.9087	10.3704	10.9278	12.7079	13.6432
AT4G15250	3.52998	3.59607	4.65135	3.94812	3.82427	3.36321	3.81727	3.31956	4.75541	3.98053	4.08933	3.52901
AT4G15260	15.3235	8.60593	7.24956	11.6055	18.3061	19.8336	16.4897	8.67781	7.25524	11.3251	19.0776	21.6261
AT4G15270	5.3121	5.37489	5.69169	4.11919	3.8078	3.83588	5.73367	5.3675	5.38907	4.38657	3.92491	3.79393
AT4G15280	6.12224	4.66526	5.05196	4.30713	4.43571	4.57242	6.52858	4.28649	5.00872	3.97446	4.41456	4.5753
AT4G15290	9.86349	11.1519	10.9277	8.5286	7.15293	11.623	9.29439	11.0354	10.8852	7.83605	6.75427	11.8663
AT4G15300	6.28269	5.24751	5.43109	5.55848	5.78167	5.34707	6.22643	5.35316	5.35909	5.4544	5.43605	5.63533
AT4G15310	4.68258	4.65288	4.54919	3.65544	3.48922	5.27825	4.57512	4.25661	4.32352	3.50807	3.20084	5.50784
AT4G15320	4.55323	3.88211	4.27608	3.67084	3.61848	3.94581	4.9883	3.55522	4.53381	3.8248	3.3663	3.59949
AT4G15330	14.9627	9.40929	14.1324	13.1679	13.2549	13.6757	14.832	9.12865	15.2737	13.1162	13.9273	13.8082
AT4G15350	4.15693	5.58009	4.91308	4.48372	5.65127	3.9759	3.95233	5.83628	5.01374	4.05773	5.60007	4.16246
AT4G15360	3.95322	4.67197	4.20165	3.86908	3.99599	4.31594	3.9501	4.55384	4.14915	4.06466	3.97105	4.40958
AT4G15370	3.56505	3.34056	3.16016	3.52381	3.42886	3.87787	3.64578	3.13046	2.98957	3.46444	3.42251	4.19907
AT4G15380	7.76348	7.61217	6.87983	7.17796	12.3478	14.8792	7.34831	7.82834	7.2402	7.23112	12.141	16.3199
AT4G15390	1151.55	861.336	926.58	1215.98	1120.42	1298.34	1115.42	818.716	908.248	1246.52	1058.46	1395.77
AT4G15400	10.0408	13.0419	13.5946	10.1544	16.2973	14.8798	10.156	12.9743	14.621	9.24005	17.4023	14.9179
AT4G15410	81.594	91.651	103.992	102.3	76.4141	85.8826	77.9697	90.6431	107.371	108.245	81.8866	89.997
AT4G15430	49.9792	6.68566	5.22838	3.83775	3.96558	7.92896	54.0629	6.77308	5.15834	4.12261	4.09894	7.64164
AT4G15460	4.08231	4.76167	6.00069	4.12714	3.43647	2.97443	4.09761	4.92923	5.9081	4.3716	3.66979	3.01449
AT4G15480	5.54232	7.39607	5.1501	6.58228	5.64627	4.79925	5.3141	6.88165	4.72932	7.15975	5.86716	4.54507
AT4G15500	14.2488	14.6876	15.9614	22.9042	16.0294	12.6998	14.3323	14.0606	16.8669	20.9953	16.2612	12.0562
AT4G15520	113.284	109.877	66.6885	72.2103	121.096	123.938	123.211	102.189	60.2736	72.9982	110.479	129.69
AT4G14580	7.3509	15.217	19.5909	16.4688	8.83568	6.41182	6.76606	14.5256	21.2189	17.538	8.23104	6.88407
AT4G14590	5.29743	4.33998	5.01672	6.0493	5.34714	5.58673	5.82669	4.62674	4.8465	6.13802	5.82729	5.98371
AT4G14605	69.6835	94.6647	105.593	55.0126	43.7955	71.2443	69.9778	88.6045	108.15	59.9113	44.0144	76.2502
AT4G14610	4.63975	4.61068	4.0914	4.44174	4.0131	4.23959	4.63803	4.49421	4.11095	4.12772	4.00881	4.40715
AT4G14630	3.84711	3.71842	4.52603	3.64373	3.46156	3.2285	3.86944	4.04361	4.81009	3.78821	3.35314	3.35566
AT4G14650	7.54865	5.28725	5.18754	6.11459	6.36465	6.0961	7.47543	5.38445	5.58743	5.76882	6.85486	6.34089
AT4G14660	26.0675	24.7049	24.7507	31.3974	48.6282	62.0895	24.7844	26.5701	25.152	30.6508	48.7493	66.7604
AT4G14670	4.65012	5.14697	5.67545	3.18464	3.3656	4.0423	4.59221	5.5596	5.18609	3.21284	3.27675	3.79175
AT4G14695	6.94896	4.8908	4.20972	5.09187	6.89349	5.5187	6.55237	5.21087	4.60133	5.48855	6.33713	5.7545
AT4G14720	70.3784	23.7902	30.5127	27.6536	61.9261	66.6537	70.6166	23.8401	31.773	24.9333	64.4174	72.9568
AT4G14730	4.33589	4.01907	4.80501	4.04869	3.40764	3.60768	4.1753	4.31293	4.91564	4.38483	3.67575	3.36684
AT4G14750	53.2781	23.3849	20.2475	13.8613	19.5698	23.9378	54.6261	22.9288	18.7848	14.4303	18.9563	25.0826
AT4G14760	79.5567	139.406	147.767	146.432	110.69	88.8797	81.4468	145.95	149.635	157.405	115.23	84.066
AT4G14770	28.4009	38.3389	17.0826	58.6795	46.9176	69.6816	27.1747	37.881	16.1121	57.3763	47.2157	63.5365
AT4G14780	4.41315	4.22157	6.08885	4.14375	4.27255	3.95532	4.03199	4.16554	6.24037	3.74345	4.53181	3.96995
AT4G14790	6.00514	6.17455	6.45798	7.75372	7.18223	8.06714	5.63301	6.00691	7.01874	7.99152	6.94091	7.33467
AT4G14810	4.81644	4.61317	5.03512	4.55279	4.69622	4.19931	5.15272	4.7908	4.7826	4.70171	4.43445	3.98661
AT4G14820	5.94538	4.65793	6.38666	5.03855	4.67407	6.17001	6.49923	4.71443	6.71815	4.8197	5.00078	6.36212
AT4G14840	4.82704	5.04315	5.31088	4.34307	5.36617	4.94988	4.56804	5.39981	5.20355	4.56497	5.36851	4.45509
AT4G14850	4.984	6.27904	5.19927	6.46463	5.78894	5.0384	4.99126	5.83052	5.0754	6.04925	6.23716	5.41093
AT4G14920	17.8344	20.7279	16.9994	33.8751	25.0877	26.7441	18.4423	22.55	16.0112	37.1873	24.7615	25.9444
AT4G14940	8.88601	12.0244	9.75919	8.67322	7.52086	8.75598	9.64989	12.9133	9.31392	8.83025	7.97893	8.32575
AT4G14970	4.58413	5.84204	4.92106	6.13396	5.82817	5.63849	4.17534	6.04725	5.27958	6.42769	5.88268	5.30548
AT4G14980	4.92223	4.00343	4.46746	4.11613	4.39406	3.85509	5.36114	3.91682	4.03427	3.91499	3.99383	4.2091
AT4G15020	20.625	19.258	16.07	34.2566	17.1032	15.5331	22.4901	20.6801	17.091	31.6201	16.1135	15.4683
AT4G15030	5.10128	11.7865	7.84024	7.51071	6.41223	7.16221	5.1919	11.7807	7.8405	7.86036	6.5509	7.57835
AT4G15040	3.39723	3.20456	3.51296	3.74149	3.08893	3.20673	3.37174	3.04707	3.1757	3.68741	2.80443	3.36837
AT4G15060	3.66977	4.08788	4.01521	2.7974	4.57747	3.69391	3.72821	4.13383	4.2654	2.95107	4.38156	3.35398
AT4G14530	4.70005	4.71997	4.68799	5.01333	5.13574	5.0095	4.54881	4.81097	4.95713	5.35601	5.466	5.1947
AT4G14540	229.047	198.684	82.2155	192.869	251.192	176.059	221.012	194.883	84.2158	202.782	231.489	189.412
AT4G14550	170.434	92.1608	85.8274	40.2358	61.6413	68.9467	177.292	99.6386	77.6769	43.0789	60.0309	64.7974
AT4G14570	55.6685	76.1039	82.3519	87.752	87.8791	76.397	60.4173	75.0748	89.3885	91.0691	82.359	76.5392
AT4G14170	5.16768	5.84086	5.28354	5.92848	6.37792	4.99757	5.0658	5.56114	5.46685	6.0314	5.85078	4.65205
AT4G14180	3.3121	3.94744	3.60396	3.30969	3.11553	3.48524	3.51029	3.99835	3.37324	3.55573	2.89501	3.60587
AT4G14190	22.5596	11.5551	11.7886	19.5707	16.1459	18.79	21.3235	10.5206	10.7208	19.9488	15.2803	20.3231
AT4G14200	14.1835	7.44659	8.8542	13.2719	13.3842	25.8189	15.5853	7.27611	8.40095	12.3843	13.9527	27.8419
AT4G14220	9.02493	4.95496	4.38582	9.02625	8.82991	12.2909	8.97169	4.96691	4.80571	9.65067	8.31294	11.1288
AT4G14230	12.705	31.464	190.066	112.323	37.6663	22.7971	11.4388	29.3887	199.43	102.212	35.2326	21.3126
AT4G14240	44.7794	61.602	77.3037	47.7007	28.7994	35.8088	48.2976	57.0446	81.0803	45.857	29.6102	32.9594
AT4G14270	176.879	483.831	1440.9	796.612	534.417	522.663	166.646	488.509	1532.68	799.488	493.529	484.413
AT4G14280	6.18957	4.6817	4.91409	4.33394	4.71193	4.54363	5.9824	4.422	4.84104	4.23394	4.49409	4.15718
AT4G14290	8.91065	6.6655	7.3407	8.39763	7.86789	6.69484	9.04037	6.75564	7.08467	8.51771	8.24103	6.1962
AT4G14300	365.478	149.441	219.399	343.13	310.53	361.442	340.118	148.398	213.121	346.285	284.476	372.94
AT4G14301	6.25916	9.44387	8.23132	7.36933	6.89399	7.87022	6.40535	9.00985	8.9463	7.42245	7.27591	8.23478
AT4G14330	7.06219	6.20183	5.23702	8.93305	7.63015	7.23589	7.12536	5.96468	4.88777	9.29327	7.39874	6.69869
AT4G14350	94.9141	98.7509	96.2106	91.3847	88.73	94.4454	88.9399	99.3456	93.4158	93.4657	91.2236	93.2276
AT4G14368	3.89314	4.36158	4.71152	3.69596	2.93808	3.85446	3.98204	4.39679	4.85054	3.37649	2.67579	4.10062
AT4G14380	7.99053	5.8958	7.25031	6.47818	8.49005	7.87348	7.35455	6.32617	6.73265	6.10576	8.10309	7.41161
AT4G14390	3.36199	3.77597	3.74732	4.72423	3.67801	3.65162	3.69211	4.12003	3.40004	4.76513	3.70722	3.29543
AT4G14440	674.857	417.879	274.211	490.16	416.527	431.115	674.63	436.036	291.087	523.074	455.672	391.01
AT4G14450	4.47559	5.12461	5.29518	4.95305	4.78725	4.53574	4.78129	5.60904	5.58277	5.04852	4.98395	4.36642
AT4G14460	2.34758	2.94651	3.27007	2.87604	2.86224	2.7839	2.21205	2.68435	3.23886	2.64566	3.05996	2.82603
AT4G14470	6.274	7.83258	8.43948	6.37342	5.30123	6.83143	6.36338	8.02777	8.4443	6.76905	5.68376	7.19976
AT4G14480	23.528	30.4848	27.5118	27.2441	22.2921	34.3345	23.9264	28.4091	26.6622	29.8626	23.3688	35.7636
AT4G14490	7.29824	8.04574	7.73196	8.5824	7.53039	7.64315	6.72008	7.29592	7.52388	8.87166	7.01338	6.89605
AT4G14510	10.4703	9.13041	13.4984	27.8033	23.1973	18.8216	10.8021	9.11171	14.1048	27.53	22.8621	17.9046
AT4G13990	4.51932	5.1384	5.98833	6.57768	4.78879	4.73184	4.45852	4.97215	5.78114	6.1081	5.04739	4.69182
AT4G14050	4.46834	4.77888	4.80494	5.04573	4.87276	4.67575	4.26999	4.99789	5.04458	5.28275	4.38632	4.58454
AT4G14070	33.9247	57.7653	112.733	141.431	105.283	55.4121	34.0391	59.7787	118.834	149.628	98.263	50.6153
AT4G14080	4.24766	6.38614	6.48245	3.58912	3.79534	3.62236	3.93753	6.59412	6.72096	3.84308	3.67033	3.83728
AT4G14103	3.6255	4.97961	5.46323	4.80703	4.9788	7.65444	3.37974	5.45399	5.59614	4.66542	5.27694	7.86272
AT4G14090	10.0405	10.8571	7.50902	15.1062	6.59156	7.42107	10.2184	11.6036	7.91714	14.7323	6.7394	7.44047
AT4G14160	370.365	266.357	364.314	325.122	323.167	267.47	343.865	261.1	392.278	305.406	304.533	271.35
AT1G56700	422.253	647.226	546.679	546.917	405.234	456.886	383.917	591.187	553.53	591.649	393.413	475.081
AT1G56600	120.335	151.864	129.527	58.7909	12.5727	52.4279	127.845	156.017	118.368	57.7758	13.5164	55.9778
AT1G56650	5.57748	11.0853	43.0279	7.29504	3.86061	4.78126	5.64094	11.6185	46.4401	7.17842	4.19679	4.38167
AT1G56580	2096.56	2981.57	1965.23	2261.41	1972.44	2296.9	2114.24	2790.68	1997.22	2270.95	1960.5	2420.25
AT1G25360	5.92871	6.52796	7.77286	8.03515	6.91721	5.3239	6.00142	6.87366	7.2054	8.61891	6.28468	4.98334
AT1G25350	229.694	196.908	224.578	284.927	280.705	275.195	241.189	185.788	215.987	309.575	281.342	252.053
AT1G25290	39.61	16.1103	16.3605	30.3539	40.1219	30.0844	40.2218	17.1494	16.6318	28.792	43.6455	27.9533
AT1G25280	331.365	204.34	184.428	272.446	284	317.902	315.211	215.938	185.732	288.292	263.454	312.814
AT1G25270	2.9382	3.2305	3.4368	3.17253	2.80686	3.46039	3.16523	3.02952	3.52696	2.90531	2.66707	3.12307
AT1G25250	3.10413	3.51379	3.70468	4.25464	3.36802	4.24913	3.27701	3.81181	3.66859	4.18032	3.4197	4.27716
AT1G25240	3.94459	5.72946	5.88557	4.47392	4.32481	4.26524	3.9228	5.41084	5.30164	4.59833	4.47959	4.55431
AT1G25230	952.239	337.579	425.962	375.606	719.584	674.361	942.736	308.974	459.418	403.048	685.438	731.311
AT1G24996	50.0074	31.9954	39.6035	48.8685	68.1357	55.6003	52.7599	29.8399	36.2092	45.7045	73.2402	59.6488
AT1G25260	1203.77	591.223	488.1	904.42	1176.37	1343.19	1163.57	630.131	489.904	849.601	1215.46	1415.24
AT1G25330	4.12218	4.39835	4.23391	3.00496	2.77841	3.74211	4.37118	4.24306	3.92122	3.11196	2.50269	3.59869
AT1G25370	10.9832	10.1245	12.2345	11.534	8.7072	10.6099	10.1617	10.7809	11.2566	12.4013	8.98947	10.134
AT1G25275	806.91	393.998	1147.95	1493.51	1938.58	1375.06	747.204	418.194	1253.75	1552.3	1757.66	1481.48
AT1G25340	3.3663	4.52581	4.43471	4.10643	3.78013	4.20776	3.5863	4.58068	4.22402	4.07019	3.42803	4.11465
AT1G25320	36.051	62.1508	109.036	112.039	91.9944	85.7596	32.6349	63.2403	117.912	113.676	83.8256	88.7198
AT1G24764	53.1714	44.8754	64.7646	101.853	95.7812	63.6221	51.7869	47.4714	67.3579	93.8096	90.9664	67.3276
AT1G25025	3.77355	3.79777	3.89321	3.35309	4.5117	3.51379	3.43477	3.55054	4.26013	3.54186	4.29383	3.45254
AT1G24706	5.03325	4.9932	5.45758	4.88763	4.95901	4.04241	4.69256	4.99828	5.17839	4.85878	4.85372	3.75244
AT1G24938	4.78511	6.95369	6.10588	4.83758	5.18303	4.89013	4.9258	7.46503	6.63527	4.39071	5.072	4.68121
AT1G24706	43.3192	55.7543	46.7399	56.5234	41.7219	67.4016	39.3145	55.6044	48.1956	51.5348	41.1229	62.7711
AT1G24735	10.7889	8.22855	6.33808	10.6513	9.88476	11.2119	10.8366	8.89359	6.92556	11.6445	10.4286	11.7832
AT1G24800	706.576	688.738	679.41	774.087	687.87	702.169	733.427	748.088	631.069	730.144	648.854	733.67
AT4G13960	4.47945	6.28595	5.20336	3.53673	4.02598	4.5565	4.89505	6.11093	4.70477	3.72452	4.04218	4.65503
AT4G13985	3.18613	3.33328	3.38974	3.16044	2.89735	3.18358	3.40917	3.17871	3.50116	2.99356	2.93809	3.41494
AT1G56540	4.36422	4.28717	5.36986	4.11684	4.09429	3.65404	4.48107	4.68119	5.75509	4.06846	4.21582	3.46259
AT1G56530	7.0179	23.9894	22.8266	11.4152	7.94453	6.888	6.45488	26.0674	20.8536	10.3698	7.51833	7.40367
AT1G56620	4.08819	6.52685	6.78947	3.80629	3.3453	4.60951	3.83798	5.9988	7.08697	3.86625	3.01291	4.52835
AT1G56720	60.8723	69.079	48.9057	47.949	74.7079	59.7264	64.9045	62.8164	44.5306	48.0115	72.8486	65.5292
AT1G28270	4.42221	4.94229	5.16363	3.60451	2.9574	3.61971	4.67037	4.89459	5.64618	3.67779	3.05071	3.47615
AT1G28260	35.1706	38.2469	43.6983	18.7256	44.4639	37.3032	38.318	34.6946	44.6748	17.4108	46.8869	39.6808
AT1G28240	64.7837	49.4873	41.8634	39.5379	36.2787	31.6647	62.7577	49.3941	43.783	40.7859	39.5565	29.9093
AT1G28220	3.33055	3.92431	4.87897	3.37417	4.60248	3.26721	3.31645	4.28966	4.39194	3.34379	4.93697	2.95982
AT1G28190	4.46038	6.74244	6.75187	5.27182	6.32052	5.51943	4.27289	6.45574	6.12239	4.91926	5.97129	5.44962
AT1G28170	3.49527	4.41089	4.68771	3.1813	3.64941	3.70078	3.42161	4.70359	4.98427	2.94737	3.7182	3.3988
AT1G28327	3.80061	5.04857	4.65453	3.55446	4.06429	3.88986	3.94924	4.71515	4.78154	3.6551	4.04915	4.24616
AT1G28250	58.5033	38.9422	23.0772	53.8431	63.0929	58.5774	60.229	41.9987	24.1845	55.4386	57.6995	60.3757
AT1G28280	167.493	117.743	112.131	119.864	171.535	162.634	169.15	123.908	114.522	112.283	182.865	160.103
AT1G28200	337.953	330.103	395.397	292.182	277.914	280.971	346.219	304.068	404.671	294.354	268.058	283.962
AT1G28330	270.955	31.1463	232.528	552.321	1165.81	756.842	266.826	32.1199	210.361	581.968	1245.01	743.815
AT1G28300	4.56645	5.24015	5.17293	4.18239	3.89676	4.63087	4.50608	5.39389	5.25053	3.85768	3.89802	4.51303
AT1G28210	7.67475	4.1408	4.86705	6.04233	7.72446	5.15732	7.58288	4.12646	4.85699	6.61835	7.82377	5.11173
AT1G28230	5.18342	10.4914	38.793	34.8998	7.95466	10.5767	5.42705	11.3499	38.3008	31.5647	7.17423	10.5643
AT1G56710	5.14665	4.74866	5.28324	5.11873	6.39872	4.0961	5.53422	4.8798	4.86444	5.41389	6.99963	3.80659
AT1G56690	5.06681	4.87111	5.34038	5.34477	5.20694	6.59721	4.79755	4.60575	4.91494	5.87756	5.01656	6.59786
AT1G56680	10.2876	4.09468	4.63448	5.79249	6.32967	9.70531	9.26267	4.30142	4.6306	5.6556	6.4418	8.9155
AT1G56675	2.95083	3.22472	3.5152	3.22022	3.57491	2.90887	2.96839	3.24786	3.65415	3.10137	3.67876	2.81116
AT1G56670	5.00932	9.8851	7.74651	6.79043	5.59116	6.05683	5.09536	10.0833	7.12031	6.82787	5.80875	6.41682
AT1G56660	7.62386	25.0004	12.5537	9.63248	7.91201	9.72868	7.99147	23.8889	13.592	10.3852	7.8469	10.0753
AT1G56610	15.2073	10.3258	15.6541	17.8825	13.6849	16.6885	15.3443	10.6209	16.7673	19.1522	13.5458	16.7636
AT1G56590	125.518	54.5486	64.2876	98.9578	97.2663	141.058	134.467	51.5682	68.3915	99.962	106.078	137.926
AT1G56570	7.7513	6.69609	7.6851	8.11363	6.47207	7.69721	7.46383	6.11435	7.63952	8.52777	6.62572	6.99192
AT1G56560	95.3577	50.9765	73.4367	111.395	101.368	87.0418	97.1532	51.0831	67.3226	117.784	95.9312	84.706
AT5G08750	24.5196	27.8389	35.1228	45.0998	40.8459	47.2335	25.0988	26.4486	34.9409	41.5094	39.0067	50.4018
AT5G22030	79.8079	95.3075	101.383	87.393	112.431	109.052	79.9161	85.8131	104.029	78.7233	116.689	116.557
AT5G22000	543.099	309.555	244.682	277.335	446.01	468.69	490.614	297.653	241.19	267.316	411.458	470.867
AT5G22220	15.6579	9.88049	7.18142	13.8189	11.9314	12.0751	15.3252	10.2189	7.03425	13.0003	13.0304	11.454
AT5G22060	560.139	415.448	280.314	649.718	501.927	534.706	531.996	394.122	278.955	635.092	500.011	522.938
AT1G28320	50.9946	25.3362	31.2922	67.667	64.1317	51.2313	49.0263	25.9167	28.8353	73.9649	63.409	51.9745
AT1G28290	1712.77	1451.9	850.081	1435.1	1322	1936.57	1640.87	1311.72	852.961	1314.05	1360.8	1881.91
AT5G04120	247.911	142.302	147.469	308.344	124.059	266.956	270.676	130.217	143.255	279.935	121.086	258.632
AT5G04230	52.0772	46.5966	46.4078	32.2139	28.8367	22.6795	54.2304	41.9416	44.8671	32.6498	27.4632	20.5717
AT5G04240	115.903	55.7132	72.7922	68.1727	97.9317	112.329	110.676	57.5762	74.5112	66.5243	102.139	111.55
AT5G04150	11.1979	6.02508	5.20544	17.5451	18.8835	16.0864	10.9754	5.76965	4.80789	17.1459	18.9946	17.2539
AT5G04260	138.687	106.229	156.594	150.157	179.824	151.74	128.669	107.61	148.903	164.91	175.618	159.644
AT5G04170	84.6546	53.987	129.576	119.43	81.8997	79.4301	80.1141	52.1704	137.57	107.687	84.1408	73.4018
AT5G04270	18.1582	6.95662	8.88361	12.9077	17.3493	20.2238	17.7649	7.15243	9.50893	11.6315	18.1564	20.9505
AT5G04190	126.516	9.69162	6.737	4.03513	3.65884	5.84264	116.92	10.646	6.874	4.00934	3.96584	5.89642
AT5G04200	47.0055	22.3601	19.1412	32.1094	32.2988	34.404	42.731	20.7612	18.8382	31.6656	33.7075	36.4542
AT5G04160	79.2946	44.1802	45.3638	93.3114	69.5393	70.882	73.0367	42.2945	46.5272	88.313	65.2523	70.7828
AT5G04250	14.0091	25.6096	30.6797	24.8884	17.4363	16.3024	13.0693	23.309	29.0446	25.6905	16.725	15.0649
AT5G04180	4.47001	3.33682	4.24431	3.40206	3.57475	4.33338	4.12894	3.34662	4.29699	3.43472	3.7652	4.15653
AT5G04140	1446.63	1872.14	1999.89	1468.81	2173.13	1620.35	1382.38	1690.59	2068.62	1382.93	2129.53	1600.87
AT5G04220	3.59448	4.44263	4.55443	3.75503	4.39767	4.36364	3.41006	4.36956	4.79824	3.50946	4.17746	4.14661
AT5G04380	4.479	4.9523	4.25476	3.48741	3.89552	4.16717	4.37405	4.55174	4.58072	3.69286	3.82769	4.1643
AT5G04290	42.8967	30.1761	55.7377	44.5175	43.3852	35.858	41.1343	32.7663	58.7285	46.7163	40.7126	39.3108
AT5G04390	5.11234	5.2299	4.00899	5.32859	3.66728	5.05758	5.28278	5.49065	3.75174	4.8097	3.50648	5.3465
AT5G04310	7.62477	6.49572	6.25589	7.44078	6.76466	7.48722	7.71705	6.11684	6.59818	6.80808	7.04715	8.00438
AT5G04400	5.3271	7.28173	6.40115	4.17089	4.96767	3.99757	5.5532	6.79916	6.50617	4.1952	4.77363	4.13336
AT5G04310	3.61803	4.56571	4.65019	3.3184	5.23832	3.13924	3.90152	4.34458	4.46986	3.4174	5.52592	3.00459
AT5G04320	15.2604	17.0342	10.9972	16.3619	15.5854	20.7323	15.5528	15.6026	10.4622	16.6128	15.4351	20.4088
AT5G04330	12.8872	8.11693	10.9392	9.80395	7.00883	9.4733	12.077	8.39285	12.0238	9.2863	6.72814	9.82386
AT5G04340	5.30603	5.58609	4.70104	6.49657	3.92718	5.83056	5.42297	6.07877	4.96493	7.14104	4.17322	6.19813
AT5G04360	11.5128	25.696	25.8919	49.6782	63.4126	29.8611	10.7077	27.6622	24.6579	53.9575	58.8873	29.1295
AT5G04370	10.6543	9.38203	8.9638	6.48978	6.73968	9.97437	11.4575	9.64265	8.2029	6.38548	6.56419	9.24132
AT5G04280	217.117	268.35	153.987	214.492	194.15	196.906	208.523	243.69	152.786	223.864	185.469	178.417
AT5G08690	2363.38	2519.51	1998.26	2643.85	2586.81	2588.92	2387.93	2430.01	1944.87	2546.97	2497.92	2590.75
AT5G08740	111.23	137.458	184.85	129.971	122.053	78.9164	121.359	129.035	203.292	119.738	115.394	77.0577
AT5G33390	5.68994	6.93554	10.1123	5.82385	6.10467	5.68731	5.75322	6.6665	10.8452	5.93278	6.06413	5.57442
AT5G04110	38.3929	37.4514	59.5146	50.168	31.0854	27.2095	36.9241	40.7691	62.2535	54.946	33.3723	26.8254
AT5G04110	10.882	10.0548	12.1694	12.0436	13.2864	11.9794	11.0545	9.22388	11.6711	12.6682	12.5045	12.7968
AT5G04210	2.71136	4.75611	5.3302	3.78179	3.77132	4.85254	2.8462	5.08877	4.97284	3.56765	3.86132	5.20156
AT1G73460	62.5921	64.3149	42.1543	66.2254	70.0481	72.0641	68.4672	62.9991	39.3898	65.1526	68.7938	65.9437
AT1G73430	63.1644	41.4133	29.3311	52.5814	47.7378	56.5297	68.7919	39.8331	28.8027	52.8034	52.4921	61.4795
AT1G73400	10.9452	8.87933	10.2196	12.8647	14.722	18.3346	11.5453	8.85645	10.7207	12.4201	14.6702	19.3233
AT1G73390	96.0317	138.772	119.44	91.6506	50.1506	71.377	92.7084	131.682	127.563	96.3833	50.3253	73.6872
AT1G73370	15.6862	26.0887	10.8861	24.6259	14.971	20.7592	16.8847	26.6562	11.6269	23.7451	14.2325	22.0472
AT1G73360	4.81676	4.28921	6.33117	6.85239	5.80793	5.26149	4.95774	4.56333	6.52951	6.50068	5.68571	5.62864
AT1G73350	9.78288	7.59634	6.74518	11.002	9.36313	9.31648	9.71133	7.79737	6.54737	9.96312	8.69566	9.07813
AT1G73340	4.61278	6.44774	9.01649	4.90196	4.43529	5.31527	4.53394	7.04443	8.77131	5.2529	4.21979	5.461
AT1G73490	392.449	234.633	178.405	335.192	332.484	395.642	358.026	223.066	193.172	304.301	341.612	364.993
AT1G73470	109.549	146.675	399.1	384.967	137.814	64.6202	105.251	161.197	401.739	369.755	126.475	60.5486
AT1G73500	44.9268	21.4744	24.6427	49.7342	50.5615	46.8489	49.2161	21.4432	25.6553	49.373	47.93	47.336
AT1G73440	80.9592	56.8019	79.643	58.1137	90.4699	77.8138	88.3281	62.13	72.9219	57.5005	89.2328	84.0115
AT1G73380	30.718	8.53926	7.41469	18.1902	43.5511	43.6729	33.7683	8.70531	6.88594	18.1202	47.8009	47.1804
AT1G73480	25.9723	581.398	509.253	18.6055	7.59869	10.9637	26.8564	552.023	514.358	19.9026	8.03045	10.3546
AT1G73410	5.1455	4.71743	5.23186	5.15433	4.88718	5.27779	5.40411	4.97125	5.35741	5.56275	5.22829	5.38735
AT1G73330	3712.89	3000.94	2570.89	4516.23	4000.24	4833.94	3766.4	2989.76	2458.52	4742.08	4176.23	5065.34
AT1G44160	10.2115	7.75761	5.58434	8.16618	11.0905	13.8154	10.3239	7.68999	5.11636	7.79544	10.4455	14.9011
AT1G44130	4.54894	5.8382	5.24372	4.36257	4.60167	5.42809	4.99083	5.71511	5.07242	4.58679	4.32774	5.46879
AT1G44110	21.7638	29.0721	22.5327	51.6738	38.3622	53.621	21.7358	31.3529	21.1835	46.695	40.4388	53.8002
AT1G44100	72.4122	110.72	69.8004	121.308	80.8734	102.538	73.827	100.201	69.9343	128.673	74.7965	104.779
AT1G44120	3.93871	5.45644	4.93549	4.38326	4.14493	3.78127	4.26182	5.19941	4.59754	3.94989	3.7801	3.76589
AT1G44170	125.422	191.158	190.33	243.948	139.259	157.519	113.545	178.76	188.871	247.2	134.551	155.154
AT1G51080	9.15513	12.5368	25.6583	25.7016	25.9684	16.9716	8.33391	13.3198	23.8898	25.8572	26.4063	18.3341
AT1G51110	49.745	153.165	230.961	226.497	122.922	61.0516	49.9543	164.776	250.759	226.778	128.894	63.725
AT1G51110	154.221	312.617	340.982	350.893	198.638	123.047	151.492	325.851	364.383	338.168	192.194	117.39
AT1G51070	604.337	456.283	320.727	502.844	463.513	556.13	660.757	457.884	303.589	540.935	477.145	562.846
AT1G51100	33.8906	61.036	84.5475	72.461	56.6193	65.7482	36.2337	58.7015	79.3657	75.0377	57.4815	68.231
AT1G51140	141.453	305.931	215.483	309.82	169.59	233.863	139.982	298.736	221.832	335.802	168.111	248.243
AT1G51090	3.72893	4.71991	47.7133	10.669	4.07935	4.80631	3.75998	4.93887	46.3246	10.7541	4.21523	5.07298
AT1G51060	593.638	570.418	407.921	857.698	688.431	783.89	618.801	577.347	448.26	777.733	629.934	801.965
AT1G25988	59.6702	49.1021	56.2268	49.2692	61.0141	66.4983	55.048	48.2051	61.531	48.8333	66.182	64.1687
AT1G35150	4.05401	4.88346	4.26597	4.55144	3.99037	4.64329	4.28934	4.92454	3.97216	4.53576	3.81662	4.33772
AT1G35143	3.14575	3.1153	3.30201	3.56602	3.99365	3.23451	3.01657	3.27237	3.5802	3.70305	4.23436	3.12035
AT1G35183	4.42356	8.19811	10.9769	5.50139	6.82435	5.90801	4.66551	8.11685	11.4219	5.30465	6.21812	6.07484
AT1G35210	3.30215	4.04857	3.32324	3.14775	3.39951	3.27219	3.15573	3.89018	3.65155	2.87099	3.15518	3.38678
AT1G35190	202.649	182.342	226.668	222.28	198.832	197.875	193.083	171.754	242.649	235.321	210.032	192.353
AT1G35140	9.19354	5.60822	6.00156	4.78891	6.48524	7.41075	9.81464	5.77252	5.8227	4.85958	5.89663	6.85905
AT1G32240	22.1141	19.0021	18.4418	16.551	21.614	21.4363	22.3572	18.4466	17.5693	15.9097	21.8354	21.81
AT1G66900	214.904	194.981	186.536	149.961	131.642	174.844	198.886	194.873	181.225	155.396	122.133	175.872
AT1G66920	14.3328	7.77219	9.42455	22.4588	25.3836	13.5881	13.093	8.09141	8.56164	21.2933	26.6876	13.7816
AT1G66890	64.5945	95.6823	113.567	113.011	57.2193	89.9849	64.0657	90.5373	109.622	113.87	60.4676	87.6554
AT1G27880	7.81385	4.99027	5.15346	6.83516	5.45743	7.347	7.47162	5.04285	5.32896	6.32834	5.70133	6.64815
AT1G27850	56.1256	46.0252	47.9636	48.4463	50.3159	47.9142	60.6436	44.2825	51.0445	44.7238	54.659	43.8847
AT1G27840	10.7875	6.92541	9.63405	10.5101	12.4813	11.4732	11.2605	7.59006	9.67203	11.0837	12.4069	11.5722
AT1G33600	89.5136	78.1246	267.333	171.157	147.488	120.941	96.1047	75.6937	285.663	178.407	155.179	116.04
AT1G33580	4.20094	5.32765	5.02989	4.27139	4.25633	4.61026	3.82169	4.89345	4.59761	3.99421	4.5203	4.54491
AT1G33612	4.7606	4.61621	3.97098	5.08641	4.88936	5.20953	4.3886	5.00883	3.94023	5.24598	5.34837	4.92043
AT1G33590	333.618	281.159	378.484	422.064	549.829	410.095	335.191	255.608	379.594	455.836	582.412	379.44
AT1G30220	3.4336	3.52856	3.91589	3.62178	3.06004	3.63988	3.74023	3.45603	3.67689	3.78926	3.05233	3.28699
AT1G30240	16.0264	13.6284	13.6314	23.986	25.3587	27.1369	16.6564	13.8938	12.7688	24.0165	24.5342	24.9278
AT1G30250	5.22698	5.0447	4.63433	4.66403	4.63982	12.8689	5.02538	4.77127	4.21346	4.58452	4.64926	13.8835
AT1G30300	31.6093	30.3654	31.9518	36.5745	33.0834	27.4959	30.7403	29.9834	32.919	36.4794	31.1362	25.0508
AT1G30290	31.0699	18.7888	22.5086	25.516	36.8633	36.6596	30.8041	19.9336	24.4784	23.3198	35.9604	34.8495
AT1G30210	22.0991	21.5744	47.9772	52.6299	50.4661	50.645	21.2699	21.9506	44.7136	57.6011	52.5796	50.7259
AT1G30270	116.392	58.7626	49.7475	74.7742	84.9156	111.08	126.5	61.0932	50.9514	69.3583	90.9092	118.36
AT1G30260	213.647	215.569	115.698	184.819	394.667	365.299	225.962	212.842	127.038	177.058	394.12	368.683
AT1G73540	33.737	44.1497	38.4978	27.1484	20.6878	28.5754	35.3121	45.4557	35.7982	27.4283	20.1882	30.6827
AT1G73530	81.7898	74.7839	43.6023	81.2846	103.686	80.7435	89.9294	78.7696	45.3268	77.6912	100.47	88.629
AT1G73510	3.59859	9.68166	7.2316	3.72027	4.07445	4.18574	3.55518	9.4332	7.07749	3.84607	4.15086	4.04168
AT1G45688	730.887	536.616	534.654	527.595	498.488	605.223	734.146	583.234	558.799	569.619	486.487	575.49
AT1G45976	241.923	133.991	179.935	166.572	221.222	251.599	231.083	122.975	171.548	180.603	231.056	253.382
AT1G35200	3.56104	4.6511	5.41541	3.01939	4.04036	4.13674	3.6319	4.62112	5.8995	3.27038	4.35289	4.21465
AT1G35180	73.3165	95.8472	43.9587	55.9719	84.0293	78.788	79.7478	95.2828	40.6026	55.0166	86.6242	71.7337
AT1G32190	29.2413	9.25199	8.22354	11.6158	12.6567	22.2671	31.6468	9.26064	7.47014	12.521	11.8205	21.3745
AT1G32180	4.91472	3.45176	4.16252	3.30307	5.11344	3.68559	4.75761	3.17099	4.18537	3.44801	4.63489	3.93271
AT1G32150	23.3199	13.4049	9.83014	17.5313	20.8966	13.6173	24.6184	14.3907	8.84938	17.3435	21.1087	12.8655
AT1G32130	211.687	205.41	238.064	210.706	190.308	229.767	215.904	188.276	228.173	202.743	185.427	231.6
AT1G32120	23.6835	13.4671	8.84255	16.9267	13.4337	22.296	24.8986	13.2797	8.12189	16.7085	13.4728	20.7037
AT1G32090	25.0825	13.4202	13.7154	72.4881	62.0489	72.555	24.1025	12.5774	13.5333	71.2924	57.7344	76.586
AT1G32200	243.911	297.965	277.905	308.898	341.726	314.251	242.844	316.393	269.199	326.868	335.717	332.654
AT1G32210	448.863	430.952	462.154	524.164	525.919	548.314	456.974	396.993	420.965	573.378	517.267	567.852
AT1G32100	305.889	240.949	221.811	213.279	214.533	251.482	333.858	259.967	224.368	213.179	234.601	266.139
AT1G32220	356.989	625.051	793.188	543.736	378.017	325.874	354.958	622.869	833.529	590.243	386.493	355.705
AT1G32170	295.029	91.8433	77.2335	149.328	206.563	212.547	269.311	88.1109	84.3751	149.995	190.124	216.357
AT1G32160	296.591	372.126	503.946	322.766	281.62	341.153	296.119	337.792	523.41	329.27	307.994	325.174
AT1G32230	283.781	314.671	321.507	370.803	347.154	346.171	298.382	313.799	341.286	403.562	371.992	348.183
AT1G45230	95.3661	78.0411	79.7355	110.446	163.805	143.284	96.4892	83.0533	84.6449	102.406	168.411	155.735
AT1G45545	5.42044	5.59294	7.93033	6.04763	5.26596	4.7813	5.62742	5.94811	8.42139	5.64281	4.93309	4.66368
AT1G45616	4.49095	6.32045	6.14902	4.14803	4.3165	4.05112	4.49868	5.90516	5.7051	4.04989	4.01318	3.70398
AT1G46264	14.2743	17.2598	10.8513	19.8708	19.0991	24.8012	13.1753	18.8393	11.5754	20.7256	20.4292	24.1215
AT1G46912	4.46939	4.36201	4.09961	4.45574	3.54681	3.72483	4.36335	4.18657	3.93678	4.49655	3.22398	3.50883
AT1G46840	3.42214	3.73141	4.4202	3.42995	3.06024	3.09713	3.54378	3.86039	4.51288	3.53873	2.99469	3.04214
AT1G47128	1826.69	2320.95	2218.28	2485.3	2195.27	1791.68	1816.63	2422	2367.94	2603.77	2041.35	1716.94
AT1G46696	4.60166	6.25229	6.30672	4.01983	3.94911	4.34766	4.43058	6.09028	6.49564	3.7729	4.08099	4.51278
AT1G46336	4.26541	5.36836	4.82546	4.70541	4.63845	4.78084	4.34046	4.92284	4.73059	5.16364	4.85303	4.79134
AT1G45474	781.957	641.415	813.062	809.479	1060.15	719.463	775.064	584.341	888.087	770.491	1030.46	659.586
AT1G46768	7.78893	8.14192	8.89916	6.42524	9.94065	7.31978	7.64399	7.3667	9.02118	6.68934	9.09204	6.65654
AT1G58470	9.79824	12.9549	14.7053	9.65985	11.3464	17.2096	9.14005	13.9691	15.4256	9.41011	10.7372	17.8948
AT1G58440	147.249	122.043	154.506	136.33	164.339	177.005	149.865	126.174	155.537	144.521	173.966	164.173
AT1G38131	17.8325	14.0173	12.0471	15.316	17.3029	15.8551	19.5277	14.4466	11.4019	15.5776	18.2979	14.3893
AT1G37537	4.048	5.80017	8.94015	4.14402	4.73416	4.52688	4.00801	6.10269	8.81889	3.81616	4.88693	4.79123
	3.73226	3.73704	3.40661	3.4269	4.63186	4.34725	3.51466	3.99878	3.10241	3.52594	4.38349	4.22469
AT1G49920	6.01896	6.83524	8.66176	4.97457	4.18197	4.31712	5.83377	7.25004	8.27156	5.21967	4.29108	4.68671
AT1G49910	4.38381	3.55223	3.69835	4.40095	4.61525	5.09884	4.73785	3.86896	3.78274	3.96252	4.53774	4.62246
AT1G26090	7.24092	4.53341	5.00405	9.2439	10.1867	8.79003	7.6937	4.61246	5.00911	9.8809	10.236	9.38212
AT1G26210	28.451	32.8436	63.7693	20.2687	17.009	13.5536	29.1851	30.0161	69.2005	20.9819	15.6955	14.3599
AT1G26160	197.065	100.705	134.352	158.119	207.538	131.389	184.89	101.871	122.61	172.293	195.761	121.068
AT1G26100	10.275	17.7629	25.0966	22.6825	17.629	15.9744	10.4742	19.2962	27.3534	21.8415	18.733	14.6429
AT1G26310	3.44578	3.78072	4.66052	2.81962	3.23751	3.75641	3.54259	3.49771	5.08247	3.02467	3.17236	4.06424
AT1G26320	5.46759	6.3037	5.37761	4.66001	5.34209	5.67181	5.99344	6.28199	5.90828	4.51613	5.7398	5.82669
AT1G26270	194.949	122.502	126.228	249.488	241.484	222.594	177.376	119.432	129.618	236.385	225.576	204.487
AT1G26110	584.113	558.185	563.767	588.666	669.575	700.048	574.499	601.708	573.013	633.842	613.47	668.67
AT1G57906	5.83521	5.34194	5.45332	5.56451	5.01205	5.64837	5.91485	4.81778	5.11195	6.1137	4.54385	5.64012
AT1G57943	4.13714	4.06714	3.32003	3.78178	3.44479	3.93239	4.49486	4.15504	3.56652	3.96238	3.74391	3.90316
AT1G57870	57.781	60.7263	83.1431	62.3784	54.2681	52.528	56.9352	63.0016	75.4876	60.3552	59.0195	53.0541
AT1G57850	5.06508	4.81995	4.3901	3.09176	3.00199	3.7034	4.73498	5.27239	4.71257	3.26356	3.16335	3.34078
AT1G57830	4.34419	4.88533	4.68292	3.58374	3.21121	4.30016	4.08364	5.27764	4.21797	3.57774	3.28265	4.2588
AT1G57820	87.9423	84.0371	62.7498	107.545	85.9657	100.599	94.1848	87.542	66.8176	100.33	91.3792	94.7
AT1G57780	4.22011	5.10345	4.35112	3.87074	4.38469	3.93841	4.36955	4.77108	4.71884	3.997	4.43533	3.60643
AT1G57790	86.2225	63.2984	67.6644	49.8741	80.35	87.2332	78.0815	60.1472	65.4396	45.2175	72.54	80.4542
AT1G48840	13.2689	10.0699	13.8833	16.7462	14.1657	11.1627	12.5521	9.8162	14.2068	15.2347	14.1476	10.4306
AT1G48850	403.029	429.055	335.208	460.678	424.204	431.889	425.734	421.967	360.686	429.971	447.443	392.6
AT1G42220	3.13788	4.39709	3.50966	3.50314	3.17456	3.76907	2.96838	4.62267	3.38375	3.24498	3.08731	3.40674
AT1G42200	3.38131	4.93583	5.28686	4.07857	4.46082	3.95086	3.24205	5.31805	4.81291	4.11819	4.35412	3.64138
AT1G42190	4.89602	7.38208	6.24448	4.62904	3.91732	4.12332	5.17618	7.88454	6.17585	4.19627	4.26051	4.2217
AT1G42250	3.71964	5.12132	6.64464	3.83695	4.20232	4.15317	3.88903	5.13779	6.35071	4.17708	4.59971	4.37049
AT1G58450	3.9799	4.31237	3.55632	4.29019	3.98741	3.46088	3.99833	4.68407	3.42203	3.9669	3.75601	3.17132
AT1G58410	6.25744	3.67709	4.71948	4.2272	4.9893	4.98109	6.4538	3.82073	5.10266	4.40834	4.50739	4.70928
AT1G58390	5.38309	4.99737	5.09134	4.80262	4.40418	4.32677	5.2418	4.83137	5.20466	4.64839	4.12464	4.17291
AT1G58420	4.89563	4.77003	6.20513	4.65832	4.5713	4.01184	4.62873	4.45672	5.64911	4.61418	4.21426	4.12943
AT1G58380	3959.74	4070.09	3589.97	4613.04	4405.34	4962.43	4025.27	3989.12	3371.52	4381.24	4271.83	5073.54
AT1G58430	3.4582	3.18743	3.70285	2.90783	3.34061	2.75648	3.4643	3.13631	3.48502	2.98998	3.50413	2.97525
AT1G26180	97.1246	43.1223	76.0846	104.313	144.751	117.463	95.8327	43.1174	71.5419	105.049	147.316	109.186
AT1G26170	37.8062	30.0588	24.2798	48.0606	45.174	41.173	39.182	29.482	26.4388	51.1349	45.3883	41.3124
AT1G26150	16.5856	48.0428	81.0037	36.9052	30.0166	26.5139	16.1955	45.4991	81.2229	33.9103	32.6462	26.0447
AT1G26130	5.53198	7.29861	7.68047	8.59506	6.88794	5.94597	5.66796	6.82247	8.39812	9.41733	6.70161	5.91829
AT5G11050	4.08647	4.41461	5.23956	3.53457	4.68363	3.82633	3.83728	4.47442	5.42428	3.42702	4.52698	4.19507
AT5G13480	27.4349	33.3043	30.3539	24.2758	25.5251	24.4284	30.1508	33.8064	27.8037	22.2925	25.9215	25.4572
AT5G13520	43.0689	45.383	39.4529	77.1473	50.5764	73.7033	41.3317	47.0023	38.0311	83.5391	54.6574	79.0574
AT5G13530	4.86996	5.58283	6.42702	4.19078	4.54187	4.77727	4.42923	5.39178	5.81551	3.85048	4.5246	4.88866
AT5G13530	99.004	49.9577	59.1744	77.7255	92.2861	89.3423	104.618	53.8491	58.0864	82.8063	96.8656	87.8339
AT5G13510	2037.52	1769.54	1490.32	1870.86	2271.51	2074.51	2059.09	1623.88	1365.02	1814.81	2462.58	1935.6
AT5G13500	132.172	130.066	101.274	133.198	110.003	109.95	122.465	122.151	109.716	123.767	104.283	99.2622
AT5G13490	315.029	343.617	194.138	317.571	256.928	305.61	309.648	337.323	198.263	343.762	267.222	306.824
AT5G13550	89.3279	96.9954	113.599	161.879	108.587	80.2951	97.5494	96.6884	116.145	155.226	110.26	80.2375
AT5G28240	3.54721	4.57828	5.14143	4.17294	4.83562	4.0098	3.81143	4.15091	5.02087	4.53636	4.46563	4.30381
AT5G28270	5.4115	7.18741	8.76534	5.34057	5.40001	4.65427	5.14327	6.64806	8.09354	5.43449	5.06561	4.44967
AT5G28280	3.29406	5.12869	4.52859	3.41414	3.54935	3.67008	3.2028	4.94697	4.17523	3.75098	3.47119	3.64316
AT5G28290	17.6641	14.6633	16.6218	30.4561	30.8719	17.796	19.0793	13.3802	17.7455	32.5669	32.3585	16.4093
AT5G28310	4.38921	4.07458	3.84196	3.61638	4.05016	3.73372	4.16194	4.09059	3.8577	3.72771	4.1547	3.81417
AT5G28300	40.4858	13.446	18.3175	33.8473	26.3169	26.3315	42.4211	13.429	17.3772	33.7564	28.0362	24.338
AT5G01010	253.283	193.714	179.714	235.032	266.601	234.012	266.796	201.289	193.341	238.345	292.845	253.678
AT1G58050	13.3632	10.425	10.8862	15.4681	19.3905	14.5335	12.4412	10.1471	11.6008	14.6967	20.7586	15.5967
AT1G58070	28.0114	20.9626	20.0554	23.2811	24.4653	25.187	29.0863	21.8483	18.8028	25.1342	25.6142	23.5162
AT1G58025	3.37823	4.24464	5.34436	3.72294	3.1045	3.64615	3.28722	4.17028	5.21342	3.68367	3.03411	3.53938
AT1G57990	44.997	16.5571	7.99464	17.5027	29.9617	38.6267	45.17	18.1248	7.51019	15.7893	31.2316	39.4088
AT1G58080	670.583	636.632	481.571	718.181	747.141	585.305	681.15	699.058	486.326	777.219	763.103	533.094
AT1G58030	1054.16	358.784	408.522	538.487	825.236	979.288	1026.04	331.07	391.974	571.603	768.428	1033.55
AT1G26330	3.83928	3.99224	3.72304	3.87881	4.50929	4.76906	4.10301	4.0642	3.60806	3.63096	4.95972	4.8653
AT1G26300	64.9659	24.6535	22.5798	29.4527	59.1748	49.2646	61.1405	25.9468	21.0069	31.8237	65.0523	50.9902
AT1G26290	7.28254	6.50313	6.74276	6.3216	6.02096	6.58948	7.74979	6.52467	6.40345	6.2543	5.88083	6.40089
AT1G26300	12.0029	10.7046	15.5314	10.1848	13.1812	11.724	11.217	11.6763	16.3423	9.38372	12.7631	12.4588
AT1G26260	6.67607	6.23592	6.80535	5.70979	5.75622	5.91955	6.69972	6.11143	6.9104	5.85625	6.19503	6.10472
AT1G26250	3.96919	4.38044	5.30514	3.15751	3.1301	2.82154	3.67248	4.46982	5.38289	3.03233	3.19254	2.64723
AT1G26240	5.16846	7.73503	7.71463	4.02949	4.92796	4.02779	5.6171	7.64002	8.35148	4.2661	5.0409	3.63653
AT1G26230	55.966	50.5445	63.3558	219.667	211.259	121.144	54.8485	47.9467	62.6377	223.286	218.857	115.385
AT1G26220	213.33	130.014	67.8615	97.1703	150.695	156.145	228.099	133.45	65.3505	96.1108	138.053	151.968
AT1G26190	14.1778	14.893	16.7115	15.0319	11.0576	12.9635	13.4837	14.3545	17.6217	15.2729	10.8698	13.5533
AT5G09420	9.27632	6.22914	6.60859	7.58042	7.4221	8.91004	9.92788	5.88124	6.89482	8.07552	7.08907	9.38425
AT5G09430	3.23369	4.43505	6.72522	4.56303	4.25373	4.44614	3.38094	4.48333	6.12986	4.43392	4.59699	4.03947
AT5G09460	47.9339	43.529	35.9772	85.2335	104.179	51.6929	44.755	42.4969	33.4134	90.4549	98.5419	46.8054
AT5G09470	5.12868	4.76777	4.86152	5.89645	4.87399	4.16405	5.03483	4.85366	4.40578	6.0387	4.43929	4.36237
AT5G09500	7.28679	10.2894	7.42671	7.49076	6.68807	8.03918	6.86339	10.6208	7.10583	6.91565	6.13422	8.16146
AT5G09300	8.64751	14.4847	11.7662	12.1147	6.86009	10.4914	8.17013	15.2785	12.3457	12.7552	6.90639	10.6254
AT5G09440	571.138	325.836	351.001	359.776	370.927	381.041	552.543	328.973	360.697	391.2	363.384	385.219
AT5G09510	688.887	582.626	419.764	759.755	712.499	803.079	716.441	529.673	409.103	806.825	777.006	842.498
AT5G09390	78.2329	71.6663	67.2468	93.3673	88.5922	97.2383	77.1008	70.2511	67.6735	85.5432	89.2815	99.4631
AT5G09450	92.3698	92.5696	148.013	144.946	142.889	113.127	83.866	85.6507	153.847	150.678	149.974	107.225
AT5G09480	268.307	233.436	445.835	333.196	279.872	304.744	254.676	248.303	478.298	366.314	252.754	319.246
AT5G09490	6.70294	6.49531	5.79076	4.4402	4.46591	4.2248	6.64033	7.02728	5.60802	4.71653	4.49911	4.21004
AT5G09220	845.454	902.673	553.867	830.336	746.471	826.838	826.06	937.799	558.719	790.005	694.29	805.249
AT5G09370	5.96628	5.73252	5.01337	4.67202	4.27576	4.13807	5.65075	5.82043	4.64352	4.92026	4.20035	4.31675
AT5G09270	68.3228	20.1731	27.1292	81.8935	74.1502	86.1909	64.1735	18.5494	26.2576	77.4828	78.2705	86.6585
AT5G09310	171.29	113.017	107.321	149.865	156.204	186.338	185.765	109.458	109.076	140.908	155.611	176.32
AT5G09230	29.1939	44.9804	28.4648	31.8532	25.5276	25.0617	28.7329	47.5668	30.65	31.3236	26.8855	25.0617
AT5G09250	31.0756	25.3309	15.5841	35.7268	38.4594	35.9396	32.3889	27.491	14.1937	35.6794	38.7657	39.3694
AT5G09400	19.0555	13.9919	17.7013	22.365	23.5602	15.987	20.8706	14.1454	18.5508	21.4092	22.2595	15.3588
AT5G11020	11.4248	9.88372	5.89429	14.2614	19.9931	23.0865	12.1229	10.5958	5.62749	13.3625	19.4602	23.5452
AT5G11030	9.45113	8.1393	8.23318	14.3117	8.68177	7.7666	9.2922	8.11638	8.68216	14.8244	8.48783	8.28205
AT5G11040	73.1536	80.0614	76.2254	91.2729	76.1115	84.5312	78.96	76.2632	72.6504	96.5117	75.1721	89.9515
AT5G11060	19.581	96.1312	116.351	146.905	103.193	46.8077	17.7841	96.9294	127.844	133.713	107.207	44.236
AT5G11080	4.43364	5.69026	6.52147	5.11261	4.11619	4.22168	4.06618	5.58345	7.0867	5.58957	3.90052	4.42362
AT5G11100	12.3575	13.2497	10.5021	12.7821	8.66707	11.7098	11.918	13.3542	10.5398	13.3109	8.71571	12.0131
AT5G11110	165.156	176.959	76.7317	124.137	30.5162	79.2829	161.173	171.374	69.5227	121.323	30.4804	83.2552
AT5G11090	427.374	218.716	151.549	291.015	525.333	512.474	407.815	206.159	165.079	262.563	498.694	545.011
AT5G11070	431.164	133.065	229.119	394.527	917.948	964.01	396.065	131.873	222.049	407.85	919.467	969.513
AT5G09340	5.66146	4.53292	4.88237	3.82707	4.08478	4.5326	5.17811	4.88998	4.81397	4.01	3.79096	4.59348
AT5G09360	3.99574	8.74077	9.03243	4.78493	5.21398	5.22528	3.82599	9.41467	9.89258	5.11094	5.30999	4.94315
AT5G09380	19.0722	11.1821	7.98978	13.7955	15.6847	18.7357	17.9725	11.7347	7.7532	12.6462	14.8485	17.9423
AT5G09410	130.735	119.011	117.41	102.422	88.292	107.598	122.417	112.551	105.972	100.177	86.6937	115.616
AT5G19690	366.619	300.356	320.291	477.131	349.704	389.586	336.542	273.033	308.919	485.175	350.143	361.349
AT5G19600	7.4942	5.54925	4.6168	5.87301	10.0117	12.5749	7.67064	5.15626	4.99221	6.10733	10.0174	12.2345
AT5G19860	663.246	847.236	1022.01	682.768	736.479	709.572	661.606	845.654	946.441	633.64	719.201	712.625
AT5G19620	60.7626	40.0885	33.3804	43.5019	57.569	55.1411	66.1956	43.4815	33.9323	44.9491	59.6588	56.0915
AT5G19770	2558.23	1580.6	1891.59	2551.26	3328.04	2847.77	2754.87	1688.9	1946.44	2744.72	3000.39	2704.02
AT5G28720	4.15104	6.52578	6.73331	4.84572	4.37334	3.93995	4.29019	6.47831	6.32346	5.23948	4.75895	3.55785
AT5G28740	224.273	121.352	103.16	207.151	203.719	239.057	210.206	121.848	110.331	222.175	202.669	261.537
AT5G28760	4.36393	5.43081	7.03585	4.16412	4.01377	4.00512	4.07494	5.16672	6.7521	3.86208	4.36908	3.83912
AT5G28780	3.26767	4.60107	4.45839	3.47643	4.04118	3.20185	3.32065	4.44027	4.87287	3.57299	4.39384	3.31549
AT5G28790	3.44403	3.44509	3.85663	4.07668	3.42723	3.3081	3.11957	3.16158	3.67391	4.08036	3.67517	3.31877
AT5G28800	4.44634	4.94723	6.14157	3.6528	3.77291	3.47724	4.83743	4.99053	6.22567	3.952	3.56708	3.54612
AT5G28810	6.60449	6.11598	5.08027	4.13642	4.29655	5.17419	6.70951	6.6158	5.55382	4.34984	4.38161	4.9707
AT5G28820	3.88552	3.9561	3.50157	4.42959	4.63065	3.94963	3.84702	3.77784	3.65558	4.85593	5.07735	4.01951
AT5G28750	895.711	1118.83	955.66	733.573	842.724	870.072	959.882	1136.21	1003.78	773.552	766.893	851.189
AT5G28770	541.478	76.3187	37.3281	27.5097	148.21	288.367	544.279	70.5372	37.2506	28.017	136.573	288.681
AT5G24740	15.3148	13.4452	16.7691	18.4486	14.9292	19.4568	15.7234	12.2562	17.3193	18.138	14.5807	19.53
AT5G24750	6.60303	4.71201	4.96231	6.56951	5.5814	5.43985	6.73511	4.99052	4.76783	6.01759	5.4737	5.04645
AT5G24780	103.049	319.167	744.876	517.224	289.163	325.692	103.853	336.774	788.239	466.878	264.077	347.713
AT5G24760	25.7451	48.7666	27.0594	40.6074	28.3337	30.6731	27.4503	46.8742	28.8838	36.8613	28.9818	32.177
AT5G09240	41.9319	21.1946	14.6277	41.2645	51.6596	51.7949	38.3437	21.6323	14.7102	41.4478	56.3768	50.807
AT5G09280	4.43092	5.15112	4.86621	3.49922	4.00477	4.22548	4.16078	5.06645	4.74659	3.42284	3.64372	4.52857
AT5G09290	4.01615	7.6827	7.10753	5.05144	3.73522	4.49175	3.84131	8.31264	7.40108	5.20536	3.621	4.92216
AT5G09320	22.8441	8.48403	8.29999	13.7412	24.1849	24.3249	22.1788	8.79953	7.84578	14.7713	25.8464	26.7151
AT5G09330	126.183	98.7555	104.616	120.944	155.878	154.943	130.441	107.15	105.412	119.601	160.887	142.691
AT5G19840	6.59208	3.93682	4.27386	5.81431	5.5213	7.31845	7.17871	3.92307	3.85253	6.02966	5.10833	6.8509
AT5G19850	79.6194	63.5742	62.2121	25.7616	23.5087	32.9199	77.781	61.9994	64.3752	24.6717	24.7863	34.1581
AT5G19750	141.75	94.3715	39.2014	161.736	177.839	188.256	131.873	89.0647	36.0044	172.174	187.907	205.272
AT5G19680	250.54	164.765	177.88	239.117	244.65	265.247	251.523	167.668	162.112	254.472	258.907	287.407
AT5G19760	2478.39	1955.03	1577.18	2004.05	2279.92	2496.38	2581.65	2002.55	1710.16	1876.05	2484.13	2385.94
AT5G19630	133.981	87.4132	79.2942	122.54	122.289	115.206	126.267	82.4298	82.8466	118.38	111.822	123.535
AT5G19820	335.644	180.028	171.676	248.65	340.892	323.947	356.074	166.314	168.031	255.554	336.042	314.363
AT5G19490	4.81708	6.36121	5.05057	4.40589	4.73675	5.62747	4.66075	6.52936	4.6306	4.11085	5.04322	5.78204
AT5G19500	8.3802	8.26966	9.75527	8.48722	12.584	10.1925	9.04891	7.79954	10.2249	8.48282	11.8877	10.2527
AT5G19520	17.5034	10.1115	7.4194	14.8646	19.7876	23.4569	17.2948	9.60983	7.05166	15.5129	18.9674	24.371
AT5G19560	8.20012	7.02041	7.06177	5.92325	5.77069	6.25233	8.19206	6.91623	7.01586	6.0942	5.84939	6.28535
AT5G19580	13.5333	23.6356	15.2811	6.675	11.0094	6.50566	12.3889	22.5455	15.5402	7.07933	11.7761	6.29325
AT5G19530	158.208	135.029	93.2054	90.1426	156.375	196.286	159.469	145.386	92.789	97.5197	141.353	215.342
AT5G19540	149.347	279.663	784.855	762.464	538.039	374.836	163.166	284.383	784.389	796.479	567.285	380.916
AT5G19510	3814.67	2734.07	2027.13	2726.81	3265.1	4311.86	3763.24	2970.95	2118.3	2885.81	3057.16	4047.76
AT5G19570	66.2835	21.3848	27.5783	49.3081	60.934	67.8334	62.8526	20.3577	25.2449	44.6591	61.4232	74.3727
AT5G19550	405.038	348.365	352.893	434.067	424.319	424.595	439.966	346.07	359.502	426.007	383.533	386.501
AT5G28500	488.093	634.562	623.539	918.704	732.912	577.406	500.071	696.866	581.8	900.608	786.37	584.063
AT5G28520	5.84607	7.64761	7.84897	5.34253	5.62569	7.51617	5.91673	8.14797	8.44891	5.33703	5.36919	8.02674
AT5G28530	13.1971	8.61136	7.47214	12.555	15.8996	13.3711	12.5919	9.2939	6.99545	11.6007	16.4102	13.6262
AT5G28510	5.45045	16.3338	10.0911	6.67549	5.31532	5.67829	5.12299	14.7142	10.224	6.86275	5.80196	6.2341
AT5G28540	2616.32	2337.28	1994.94	3414.7	2607.32	2578.63	2613.04	2362.15	1922.77	3204.98	2503.11	2694.14
AT5G19590	563.038	567.608	621.89	682.375	696.52	582.452	511.598	571.727	646.81	647.291	635.612	634.202
AT5G19610	3.93206	3.39476	3.63811	2.98162	3.13795	3.04737	3.80361	3.53587	3.76289	2.79467	3.43251	2.85611
AT5G19640	4.43879	6.16442	6.9307	4.39969	4.09696	3.91496	4.21648	6.44988	7.60949	4.44939	3.95389	3.86543
AT5G19660	27.7247	5.8087	11.268	14.7023	26.7611	26.6304	26.0003	5.49436	11.9307	15.8066	28.1565	25.3619
AT5G19670	12.5946	13.2247	13.3837	12.1384	12.3914	9.98854	13.3301	12.3644	14.3263	11.5033	11.8078	9.74845
AT5G19700	4.52965	6.12289	5.11965	4.03669	4.34889	3.51882	4.51651	6.51568	5.57953	4.38017	4.73526	3.39519
AT5G19710	3.63916	4.78165	4.68376	3.80723	3.89611	3.21645	3.6849	5.01954	4.37667	3.71737	4.10014	3.11575
AT5G19720	6.34834	19.1225	13.2651	7.14946	5.37745	6.23213	5.85393	20.0237	12.6101	6.67635	5.06251	6.33885
AT5G19730	57.1474	39.3494	16.5081	16.6979	20.4375	30.9064	53.3358	37.4224	15.5781	15.2749	18.9486	29.4206
AT5G19790	56.0695	59.3458	48.3659	66.3133	34.2704	43.2555	57.9148	65.127	46.0776	63.8258	34.1943	41.2354
AT5G19800	64.098	73.5743	92.6621	114.714	58.8711	68.8014	62.1029	67.6334	98.498	105.285	63.6143	74.4532
AT5G19810	11.4749	51.702	43.5424	7.84038	8.08156	8.04376	12.2891	50.1264	45.3111	8.59771	8.70889	8.32695
AT5G19830	10.2042	14.7376	7.61933	9.21292	9.72993	10.3786	9.8467	15.9451	7.98005	9.1782	9.76872	10.685
AT5G20710	10.5754	6.14701	6.28552	8.40823	7.97054	6.5715	9.65593	6.07968	5.80388	9.21949	7.73437	6.79072
AT5G20730	162.263	91.0692	127.04	141.281	135.329	133.985	157.131	92.8259	122.473	129.843	143.212	132.551
AT5G20680	57.995	38.951	46.761	68.7844	54.8906	58.9648	52.9054	41.1212	51.1967	72.2568	50.3536	61.9766
AT5G32490	3.52273	3.36378	3.29771	2.52858	3.12501	3.27415	3.67674	3.05366	3.08367	2.66426	3.19555	3.30218
AT5G32510	8.05793	9.55208	8.79937	8.83824	5.22045	6.87987	7.44187	10.2071	8.42858	8.15447	5.18131	6.92571
AT5G13070	171.763	107.274	131.413	183.138	177.669	202.711	159.327	106.005	139.047	166.045	180.237	207.875
AT5G13080	6.38146	5.10851	5.00544	7.77923	5.00525	8.45736	6.69958	5.25054	4.70637	8.22398	4.61154	8.07864
AT5G13110	240.615	158.828	73.7683	230.587	245.005	205.34	224.681	156.613	75.3531	210.451	254.918	192.819
AT5G13130	4.3249	5.62986	5.48614	5.27643	4.83381	5.43674	4.58627	5.57374	5.90831	5.58499	4.69707	5.03677
AT5G13150	10.2102	8.62181	9.1717	6.21909	7.00321	7.82296	10.3384	9.08482	9.29378	6.76085	7.24095	8.24733
AT5G13140	689.238	230.49	212.749	571.619	767.264	616.795	711.585	249.633	214.702	596.775	779.36	591.899
AT5G13100	1372.88	228.083	162.601	247.027	588.101	804.152	1445.9	245.339	166.922	253.754	546.977	858.716
AT5G13170	46.7596	1257.73	473.57	36.4857	23.1187	35.5674	44.2242	1351.61	482.352	33.6613	23.8093	34.6195
AT5G13050	58.5751	55.4422	55.1973	66.8562	81.2234	57.9425	62.0561	54.586	56.2118	63.5453	86.8023	53.5954
AT5G13090	255.03	123.701	70.7138	92.709	153.187	196.192	279.697	127.209	68.5786	85.2657	146.974	204.771
AT5G13120	704.416	912.416	845.242	797.949	797.118	804.6	743.557	896.952	918.222	789.027	797.611	732.048
AT5G13160	88.3182	59.0563	49.3456	58.3195	65.8997	57.7872	94.2778	60.8766	44.6311	53.6804	62.3276	61.5753
AT5G13180	459.176	655.285	817.755	636.31	532.396	575.465	478.736	592.71	851.934	678.799	538.522	592.351
AT5G20610	107.276	57.4188	60.6321	86.3106	109.964	113.295	107.076	57.1505	57.6086	78.2236	99.5196	114.305
AT5G20620	554.859	567.698	565.216	539.998	507.853	513.692	521.982	578.642	510.371	487.759	556.161	498.961
AT5G20640	4.41588	8.26388	7.21122	5.89101	4.89665	5.68931	4.76448	9.07221	6.99261	5.94909	4.42723	5.30276
AT5G20660	155.394	134.026	257.272	259.859	178.952	195.282	159.517	139.213	281.125	278.103	172.844	196.565
AT5G20690	4.25233	4.73856	4.51913	4.04559	3.88887	4.27628	4.05249	5.12732	4.44182	3.82621	4.27454	4.43544
AT5G20700	1313.01	1254.76	1427.87	2111.37	1409.42	1285.5	1253.84	1319.42	1540.55	2173.13	1414.6	1275.46
AT5G20760	4.61264	5.07036	5.03807	3.53506	3.30823	4.32837	4.36061	5.14896	4.95684	3.67756	3.53542	3.94797
AT5G20770	5.37032	4.26733	4.37185	4.01308	3.09662	4.19359	5.73727	4.05239	3.9952	4.16521	3.19673	4.37869
AT5G20800	4.99654	5.89648	5.78323	4.81374	4.70966	5.18083	4.51822	5.6182	5.47696	4.61171	4.78862	4.83896
AT5G20810	5.62896	12.9078	20.8685	6.15156	5.5901	5.98299	5.19776	14.1824	21.9176	5.72718	6.04686	6.30215
AT5G20830	92.9034	135.197	59.906	104.498	97.0876	110.753	90.1941	130.619	58.0315	106.52	99.3648	114.077
AT5G20650	1619.29	1490.44	1689.75	1653.03	1604.58	1746.74	1493.8	1516.28	1853.17	1759.85	1543.91	1592.84
AT5G20820	7.01164	5.90716	6.25614	6.65641	6.58917	7.17751	7.19603	5.8185	5.9401	6.71817	7.0982	6.54153
AT5G20790	56.5696	12.8554	8.1093	67.2708	19.1261	15.4026	57.849	12.555	7.4771	72.5686	17.813	14.223
AT5G20740	112.825	87.1406	63.9504	203.48	104.179	110.927	105.8	84.1245	69.3723	184.448	94.342	112.279
AT5G20720	3293.8	3119.21	1993.02	3333.58	3503.62	3621.89	3520.46	3316.89	1913.06	3004.07	3773.24	3914.91
AT5G20630	1848.28	1066.97	1582.5	5380.69	4871.82	4139.39	1840.27	1029.42	1693.68	5350.31	5021.92	3950.82
AT5G08415	100.374	94.2398	98.4181	116.987	106.487	97.6176	99.6043	95.1347	107.906	128.493	109.907	94.1513
AT5G08290	1183.83	879.601	998.636	1078.21	1228.17	1145.07	1272.72	956.108	989.422	1118.03	1326.26	1192.5
AT5G08410	310.773	698.076	1741.86	1063.95	702.996	493.022	298.978	711.95	1645.47	1159.96	689.432	453.665
AT5G08320	18.7356	11.8471	11.9006	15.1758	16.3373	18.579	20.3389	12.0694	12.2321	15.8377	15.7601	19.002
AT5G08335	39.9917	33.2599	43.1063	42.2815	49.2291	45.0486	42.5327	35.078	39.0471	44.5526	47.4786	45.3658
AT5G08440	12.4701	9.82869	13.7834	9.97498	13.549	9.22279	12.2076	10.1317	13.3341	10.0988	14.2859	8.46474
AT5G08330	693.964	467.284	809.972	355.822	622.012	676.663	628.623	505.641	795.62	366.236	572.878	701.406
AT5G10650	9.80145	6.9308	7.95773	9.78341	10.7979	11.4592	10.5252	6.95231	7.50957	9.5714	9.97513	11.8195
AT5G10660	4.66267	10.7703	7.33659	4.26345	4.15117	4.42626	4.73598	10.5205	7.08879	4.67826	4.16731	4.26884
AT5G10680	4.39852	6.28707	5.89293	4.50074	3.79577	4.74558	4.63631	6.58394	6.39017	4.0615	3.63303	5.12713
AT5G10700	10.4065	6.09785	7.3328	11.4891	9.10622	15.145	10.2815	6.014	7.3108	12.2819	9.9702	15.2199
AT5G10720	8.99191	9.90855	8.36586	8.56042	7.84389	14.4101	9.73937	9.78528	8.7048	7.97694	7.59119	14.6379
AT5G10730	128.285	188.167	225.15	181.716	94.6454	122.593	117.75	184.52	228.063	172.513	96.3098	130.854
AT5G10695	25.2971	13.8092	22.1616	20.2779	22.3256	19.767	26.7951	13.2275	22.7167	21.6704	23.6971	18.5321
AT5G10690	84.4465	93.3288	60.0257	130.955	138.959	106.69	90.0553	94.8355	63.1493	137.855	139.395	110.096
AT5G10710	79.3098	53.9833	58.0804	84.18	76.7609	102.777	75.062	49.5831	60.8675	79.6157	80.2426	104.147
AT5G21100	181.707	358.493	218.772	233.903	121.578	134.65	168.595	389.036	213.24	251.953	127.475	143.448
AT5G21110	3.69522	5.67575	4.88419	4.65517	3.62744	4.14338	3.33386	5.13065	5.13218	4.2906	3.92242	4.44918
AT5G21120	3.20177	4.10349	4.21991	2.96554	3.04375	3.00662	3.02859	4.40014	4.25234	3.10056	2.79592	3.28069
AT5G21130	4.08555	4.21377	4.29338	3.87045	3.31718	4.66985	4.25809	3.89457	3.95314	3.95625	3.41044	5.04301
AT5G21150	3.24088	3.03064	3.24727	3.33169	2.82573	3.0784	3.53111	3.03074	3.44611	3.0541	2.78837	3.16413
AT5G21070	136.022	108.053	171.798	177.195	136.324	127.859	134.424	105.343	155.493	167.434	133.635	116.567
AT5G21060	152.245	100.883	73.3762	176.093	192.758	137.122	150.676	107.461	72.3303	160.603	189.803	127.792
AT5G21170	418.779	104.99	102.293	95.3289	423.905	364.14	429.751	105.786	105.571	99.9553	426.735	349.649
AT5G21090	1357.2	1389.75	1301.64	1635.74	1604.98	1505.9	1285.32	1413.04	1243.44	1567.56	1546.04	1571.48
AT5G21105	293.019	242.353	194.316	257.936	217.975	201.583	289.706	252.368	203.138	268.848	199.352	196.984
AT5G21160	141.516	67.1168	62.9818	156.004	189.564	166.371	131.296	72.6346	63.8774	149.083	187.335	157.347
	8.0637	10.3101	13.1328	6.78365	7.01769	6.94725	7.28807	9.82298	14.023	6.85479	6.54022	6.59969
AT5G08280	1386.58	1066.88	1352.01	1777.12	1451.39	1334.74	1377.99	1058.03	1474.29	1847.02	1474.13	1439.74
AT5G08350	18.1311	4.99958	5.19659	9.37779	12.7365	14.4083	18.4487	5.01347	4.81611	9.80744	13.7336	14.0549
AT5G08300	1038.29	787.436	661.1	1101.48	1021.51	1203.17	990.469	781.465	664.498	1163.2	957.682	1236.89
AT5G08370	78.3115	77.1265	146.356	141.674	128.754	94.7983	82.2282	76.3009	160.634	130.294	139.491	91.002
AT5G19420	8.73002	8.27097	8.37494	11.9857	10.2756	11.5482	9.06766	8.62722	8.65695	13.0135	9.28965	10.9878
AT5G19470	10.3757	47.7876	49.3396	15.2946	11.8242	10.3238	11.1144	51.9206	47.3304	15.3203	10.8148	10.5693
AT5G19480	39.1583	18.5566	18.7248	53.3523	49.7446	41.1426	42.0936	18.2109	18.2297	52.2099	53.4089	41.203
AT5G19370	460.227	374.507	318.935	507.968	507.785	505.213	442.112	386.3	293.24	478.464	521.778	530.263
AT5G19290	603.071	499.68	463.556	588.609	564.361	630.767	608.501	509.706	426.074	617.598	545.655	604.871
AT5G19440	863.598	732.511	647.906	1098.59	832.847	1043.32	817.679	727.989	597.227	1007.3	829.094	1145.65
AT5G19380	17.647	14.5483	14.0071	23.6032	20.2993	20.1778	16.213	14.3721	12.726	21.5667	21.8526	18.4162
AT5G19450	388.284	205.662	215.671	298.555	460.502	413.369	418.254	188.403	209.249	279.275	492.45	374.755
AT5G19430	71.7761	26.2672	22.399	31.4144	51.0177	59.3314	67.9712	27.663	20.3585	30.1804	46.7521	58.2277
AT5G28860	2.82527	2.94337	3.52951	2.86954	2.75588	2.65165	3.01639	3.13887	3.76538	2.63432	2.77609	2.47058
AT5G28870	3.38683	4.36193	5.17607	3.6589	4.16307	3.75435	3.06691	4.08905	4.93212	3.29688	3.94883	3.89518
AT5G28880	4.0481	5.77845	7.35119	4.84616	4.19359	4.38061	4.35285	5.49703	6.70066	4.70197	4.22368	4.40884
AT5G28890	4.76366	5.68283	4.89088	4.85257	4.0013	3.99827	4.76056	6.1394	5.04262	4.86491	4.04794	4.28293
AT5G28900	400.941	294.068	356.406	345.752	384.127	391.694	432.758	283.549	361.98	332.495	416.157	367.744
AT5G28840	1276.41	743.529	733.155	933.196	1152.05	989.294	1318.66	794.628	662.666	1017.29	1094.3	950.465
AT5G08305	5.61342	4.29464	5.30054	9.34089	6.85292	5.83567	5.19726	4.26134	5.19733	9.9043	7.31456	6.26526
AT5G08340	72.6496	25.6067	22.3463	32.8664	63.8846	69.2119	74.5878	23.853	24.227	31.5287	67.2789	74.7327
AT5G08360	4.86199	4.65738	4.82612	4.91943	3.94562	4.73778	4.74982	4.63474	5.20614	5.32664	3.81653	4.45439
AT5G08380	63.8214	32.8702	97.0881	191.196	114.697	120.922	63.6384	33.8069	89.0966	197.225	125.834	129.444
AT5G08390	73.5156	72.6394	67.933	71.614	71.9597	79.2468	79.3078	68.3569	72.112	68.2735	67.2529	75.1914
AT5G08400	63.7302	26.3864	27.6376	107.676	103.46	92.4137	64.7252	27.5145	29.5822	116.21	110.189	88.2987
AT5G08430	48.5103	64.5028	39.2671	48.4074	44.4083	51.0274	52.138	68.0068	43.1345	47.9561	41.3771	46.5097
AT5G08450	75.472	84.8468	55.4629	76.3028	80.2289	86.8756	72.1426	89.1482	58.4651	72.9254	79.3403	90.4084
AT5G08420	193.648	181.563	168.094	208.657	217.499	230.793	196.089	189.794	171.957	188.564	227.933	238.76
AT5G19320	74.215	81.4712	73.4574	111.29	87.5255	102.875	69.5744	76.1879	70.8391	109.049	83.2968	101.174
AT5G19330	499.471	350.213	339.537	327.023	463.822	466.642	535.542	336.559	360.431	339.669	429.388	501.616
AT5G19340	66.6572	23.0507	15.9113	43.1876	42.0134	73.6748	73.1542	21.5839	15.0448	41.5889	43.7794	72.0135
AT5G19350	253.112	235.187	202.756	247.124	315.251	365.497	237.447	220.708	214.148	251.661	312.387	347.431
AT5G19360	5.23345	5.44983	5.66823	5.34555	4.71471	5.16833	5.58664	4.90877	5.77869	5.02267	4.79296	5.07967
AT5G19400	25.605	24.0554	32.9165	41.1609	43.4015	29.7876	26.576	25.0224	32.5285	42.3983	41.6607	32.257
AT5G19410	8.16142	7.16374	7.07558	6.98386	7.25088	11.3059	8.78733	6.45565	7.3836	7.66648	7.00286	10.7111
AT5G20290	6316.14	4645.23	3259.23	6239.83	6284.78	7281.91	5920.82	4546.12	3066.45	6137.68	6045.58	7256.94
AT5G20225	50.4618	91.3782	70.6427	39.5374	34.8472	30.0521	47.1914	88.9853	65.8396	40.7234	33.0383	31.2817
AT5G20160	827.803	558.138	577.745	1104.45	883.646	1051.52	774.976	508.593	538.094	1084.83	938.095	975.131
AT5G20150	111.724	111.979	168.455	394.796	62.6241	88.0827	118.536	107.564	183.093	378.572	64.0546	85.5796
AT5G20240	6.92888	6.74405	8.0766	4.59054	5.05666	3.96226	7.35799	6.24479	7.55897	4.83611	5.20035	3.6732
AT5G20180	468.755	348.886	383.63	390.773	202.782	389.19	423.568	375.976	383.857	361.461	205.532	375.372
AT5G20130	174.614	92.1866	90.3201	132.353	221.632	221.733	173.528	98.7572	94.987	145.29	201.649	216.902
AT5G20410	23.441	10.4374	11.0854	15.4053	21.2857	11.4858	23.7957	11.2083	10.4224	14.5448	19.8928	11.6663
AT5G20280	192.49	278.045	426.842	367.554	282.981	264.848	197.336	254.194	398.961	356.613	278.708	285.116
AT5G20420	3.79147	4.53608	4.7489	3.49737	3.68886	3.75982	3.93652	4.15998	5.04247	3.39949	4.03717	3.80492
AT5G20440	5.2042	3.75128	5.11829	3.76913	4.1885	4.80583	5.17577	3.46826	4.78902	3.5408	4.24414	4.40085
AT5G20450	4.0053	5.33652	4.63235	4.1889	4.2316	4.2992	3.77777	5.16948	4.57573	4.34214	4.02599	4.70527
	5.80758	6.70247	5.05345	4.6385	5.36477	5.40064	5.57191	6.16454	4.66178	4.53012	5.87121	5.54578
AT5G20470	272.558	269.688	234.902	170.834	197.677	176.689	260.538	252.728	236.271	187.411	217.104	178.441
AT5G20480	4.18802	3.83318	3.61132	3.4947	3.67055	2.71048	4.41368	3.61582	3.8494	3.74447	3.56789	2.71186
AT5G20510	5.17427	4.76686	3.50971	5.23643	7.74003	6.72616	4.76441	4.95465	3.24026	4.80643	7.56865	7.23516
AT5G20540	5.76762	6.73419	6.67284	6.84294	7.09829	7.55371	5.69308	7.26112	7.07311	6.24471	6.39402	7.21403
AT5G20540	9.42285	16.4736	10.852	8.34821	10.0021	9.69774	8.71415	17.6119	11.9249	8.52242	9.56021	10.3985
AT5G20560	4.15628	6.62112	6.08011	4.00204	4.81416	4.793	4.15232	6.90241	6.44222	3.88868	4.65336	4.71641
AT5G20580	19.2267	18.0091	16.7123	29.8346	28.8696	18.6289	17.7369	17.8189	15.4582	27.6317	26.7479	17.8301
AT5G20600	189.425	70.0948	110.191	146.98	196.378	262.994	196.726	63.1798	120.231	149.744	185.613	245.984
AT5G20570	770.324	528.586	620.355	787.266	812.435	913.75	703.994	502.955	677.025	774.984	800.021	934.147
AT5G20520	764.731	197.953	246.399	301.096	497.628	660.42	794.433	195.58	235.116	328.364	538.205	699.387
AT5G20590	73.0679	60.5241	81.9444	80.1167	95.0163	89.9586	75.5956	61.5471	88.368	76.5316	88.3562	91.286
AT5G20500	1479.63	1073.17	967.42	1356.38	1509.15	1556.01	1615.17	1117.85	1016.79	1331.02	1522.3	1491.34
AT5G20550	24.7347	13.5839	17.344	19.7012	21.7028	21.6143	24.2096	13.2522	16.72	19.9367	23.0047	23.2762
AT5G19300	18.1632	20.2675	19.5102	21.0185	13.0323	22.4694	17.3884	19.3933	19.417	21.8858	11.84	22.4745
AT5G19310	7.94849	13.2517	10.7201	15.0224	13.1567	14.2945	7.5628	12.3257	10.8338	15.5777	13.0839	13.9054
AT5G20330	3.21784	4.62108	4.92624	3.86479	2.87881	3.64635	3.34413	4.37585	5.09525	3.62652	3.06526	3.30503
AT5G20270	244.9	314.72	184.684	141.056	182.928	209.98	221.498	300.454	200.735	145.648	188.53	207.806
AT5G20400	29.1797	11.8412	11.3575	22.3443	21.1588	16.695	31.8802	12.0346	12.08	22.9657	20.5536	16.2289
AT5G20230	7.02981	10.299	7.02963	5.48063	12.182	4.95585	6.50054	9.41145	6.47656	5.31602	12.5325	4.47295
	3.86948	6.2768	6.59459	4.84324	4.55574	4.95517	3.6884	6.66486	7.18193	4.37999	4.29146	5.3757
	4.8906	4.82171	6.179	4.30499	4.1062	4.38997	4.45279	4.67087	5.98295	3.97211	4.31177	4.60666
AT5G32590	4.8215	6.22328	7.17932	4.24116	5.04225	4.13383	4.70608	6.67974	7.32667	4.20724	4.86666	4.12678
AT5G28640	87.907	22.3451	10.588	64.366	50.5546	109.397	80.1836	23.1215	10.5415	68.5007	50.0927	110.401
AT5G28650	5.94885	7.14998	9.43758	5.31138	5.73844	6.27334	5.49675	7.04255	9.20469	5.36304	5.64056	6.56339
AT5G28670	3.16698	5.55687	4.11436	2.89026	3.23667	3.45923	3.05384	5.67595	3.77037	2.67784	3.14057	3.27547
AT5G28680	4.34077	5.25068	5.97577	3.93801	4.35136	3.92599	4.3639	5.09725	5.87941	4.02161	4.23509	4.29282
AT5G28700	3.59558	3.7228	4.09952	3.11754	3.29395	4.06439	3.45935	3.60163	4.11143	2.92328	3.08212	4.03954
AT5G28630	5.41105	7.40285	7.85426	5.67629	7.28931	4.32003	5.41571	6.79033	8.31438	5.73943	7.38649	4.42526
AT5G20120	39.2223	24.709	40.5551	33.1979	56.2577	59.7313	41.8585	26.6218	36.8684	32.4533	56.228	54.0219
AT5G20140	45.0056	57.2859	72.6784	87.2694	88.7025	55.3953	47.6958	58.6428	74.1377	85.0954	88.9101	53.8375
AT5G20170	32.8022	23.607	26.1999	30.6526	31.8341	33.1303	33.9012	22.8703	24.2639	31.2253	33.0798	31.3434
AT5G20200	29.3136	23.3931	18.6545	27.8636	34.3007	31.2769	30.9742	24.4058	18.6834	28.1009	36.0348	31.74
AT5G20220	4.19915	8.17351	7.16314	5.50589	3.02308	3.56455	4.32732	7.9527	7.45121	5.04934	2.79948	3.31195
AT5G20250	630.966	182.583	177.47	213.767	1019.92	960.905	692.255	186.269	169.018	224.218	941.823	933.919
AT5G20300	103.549	75.9232	51.5782	96.6353	79.2073	101.958	110.751	75.1998	46.8426	92.055	78.9761	106.343
AT5G20310	4.5367	3.83399	3.67924	3.6074	3.21959	2.98734	4.24711	4.1934	3.63216	3.28962	2.9042	3.00295
AT5G20320	34.4741	21.8092	24.0577	41.8331	35.7385	34.567	33.6299	19.8862	26.308	38.6857	33.366	33.5312
AT5G20340	3.2693	4.96625	5.39708	3.75122	3.13835	3.69973	3.09798	5.03214	5.22783	3.92756	3.22627	3.65932
AT5G20350	516.278	420.904	479.589	389.738	533.44	568.176	546.689	459.172	449.363	368.26	503.443	536.318
AT5G20360	71.461	41.1867	29.0132	48.5583	60.6127	56.5031	71.7509	41.1356	29.0725	46.0483	65.7847	51.0499
AT5G20370	6.07837	44.8468	39.8008	6.49615	6.41895	7.26028	6.14754	42.4512	41.2024	7.10185	6.02699	7.55003
AT5G20380	69.952	62.9001	49.1965	42.4039	33.7142	26.8741	70.9269	56.6216	45.6578	45.9302	36.4185	27.0508
AT5G20390	2.8716	5.01875	5.54583	3.48624	3.07327	3.30865	2.98847	4.95344	5.1458	3.16963	3.33884	3.34093
AT5G20060	576.275	408.569	308.04	559.371	606.53	635.298	553.81	369.2	318.974	599.131	636.824	622.025
AT5G19875	116.528	133.338	18.9442	60.6673	46.2408	110.428	107.289	124.27	20.1625	60.9044	49.2043	116.599
AT5G20070	232.439	303.447	186.727	173.014	124.172	190.231	212.038	306.627	191.53	182.318	133.061	201.287
	3.24287	3.80937	4.42425	3.43295	4.04243	3.78698	3.32678	3.43922	4.10115	3.58899	3.86973	3.77373
AT5G32540	5.44912	3.41677	4.11204	3.4239	3.20586	3.59234	5.06187	3.29529	4.47913	3.61903	3.00416	3.91417
AT5G32540	4.22908	4.48197	4.92171	3.46292	3.155	4.27146	4.2934	4.80276	4.66435	3.49724	3.13873	4.09777
AT5G32540	4.36502	5.06704	6.60685	5.11153	4.75809	4.17662	4.13573	4.73222	6.14163	4.84248	4.29236	4.26508
AT5G20990	186.893	100.587	99.0558	227.828	261.025	248.08	170.919	108.998	97.3022	247.255	251.088	259.471
AT5G20850	10.1154	9.35917	6.84164	9.21604	6.973	7.50159	9.82705	8.46861	6.79928	9.93114	7.20058	6.81197
AT5G20960	94.5543	125.433	81.9828	135.82	153.222	131.224	100.669	119.248	85.6971	127.812	143.772	143.466
AT5G20930	54.4742	58.6883	63.3833	52.1037	58.4664	52.8593	52.9325	57.9901	68.3266	50.2433	63.968	51.4237
AT5G20885	242.638	153.213	170.346	212.753	189.222	210.261	219.705	157.485	164.533	204.946	186.636	209.854
AT5G28470	2.29957	2.91503	2.72201	2.56446	2.20399	2.90388	2.50284	3.08338	2.83391	2.43793	2.09363	2.7306
AT5G28490	4.16999	6.87853	7.24249	5.83116	4.01367	5.189	4.02286	7.2151	7.18188	5.80448	3.80535	5.21522
AT5G19870	8.46146	9.22881	7.14482	8.40891	8.30112	9.11982	7.71987	9.06155	7.46022	8.96757	8.94896	8.9063
AT5G19900	211.49	157.423	221.551	238.905	181.958	168.595	221.687	154.645	231.017	233.609	177.56	153.25
AT5G19910	54.0627	32.6719	25.2756	52.7016	46.8973	74.8722	56.3304	30.5325	27.2547	50.7302	43.1324	79.1053
AT5G19920	11.5287	8.45006	13.73	17.1511	13.8472	9.99466	12.3997	8.31833	14.6582	17.5745	14.8734	10.0033
AT5G19970	76.2825	81.6236	31.1132	51.0636	47.8115	63.4824	76.7371	80.4154	33.1818	48.6036	48.4575	60.8595
AT5G19980	177.929	108.834	61.7906	198.975	186.823	185.658	189.578	100.546	61.0385	189.422	193.707	169.179
AT5G20110	14.7096	11.728	12.6783	10.6039	13.1063	14.7097	15.8489	12.207	13.3231	11.0839	13.2323	13.6925
AT5G19880	6.32859	6.15276	6.33308	5.14657	4.44139	4.85355	6.12217	5.59986	6.76972	4.91661	4.01023	4.48969
AT5G20050	154.109	131.184	151.021	153.175	181.183	160.18	151.245	119.862	157.612	151.033	197.397	167.673
AT5G20000	402.894	555.72	477.306	464.786	438.511	435.317	378.087	545.497	504.364	476.006	439.784	402.932
AT5G19960	25.0081	10.2591	8.24332	17.7666	35.5016	25.7595	27.3868	10.5673	8.3309	17.2568	38.8995	23.6711
AT5G19890	5.05994	4.30026	4.96729	3.34835	3.6158	3.16318	5.40092	3.92189	4.93856	3.42992	3.28266	2.92528
AT5G19930	59.4152	26.4483	25.9164	55.8196	45.4478	55.8672	59.1421	27.8677	27.4173	52.136	46.0953	51.8545
AT5G19950	14.7507	5.37389	6.10338	8.37864	13.6108	13.6504	15.0135	5.08628	5.54897	9.01982	14.772	13.662
AT5G20040	29.8543	15.5405	10.2406	23.946	36.5089	32.886	29.2821	15.9015	10.8919	23.0443	35.3889	32.3712
AT5G20010	1494.52	1404.41	1323.81	1604.16	1795.99	1841.36	1429.1	1366.26	1319.61	1636.52	1619.88	1771.03
AT5G19940	2175.72	2460.64	2622.55	1702.1	929.89	1192.32	2166.03	2223.01	2594.39	1682.22	880.471	1256.51
AT5G20030	5.44378	5.46691	4.94584	6.85193	9.59038	10.2669	4.92985	5.82814	4.53341	6.49472	8.78302	9.45799
AT5G20090	1033.41	900.945	800.206	1001.45	951.676	1081.7	944.748	914.151	846.044	1016.83	999.705	1082.28
AT5G20080	499.492	585.594	594.408	708.472	595.239	664.417	470.924	613.714	648.712	650.516	538.995	710.72
AT5G19855	192.01	330.658	273.413	150.004	229.717	169.511	198.789	329.655	270.833	157.324	213.607	155.623
AT5G20935	127.333	162.318	174.304	357.43	217.663	139.358	123.498	164.996	174.51	390.085	220.561	135.988
AT5G21040	109.175	112.403	119.522	123.641	114.875	113.215	119.914	102.946	109.863	134.185	107.793	115.229
AT5G20900	534.196	424.041	470.488	478.622	475.364	528.369	495.23	433.068	482.194	477.85	435.662	517.929
AT4G36400	31.7046	54.6315	71.1812	62.3442	41.545	37.2209	32.438	51.8493	67.6599	61.3672	41.3536	35.6513
AT5G32600	4.46442	5.64702	5.11319	4.63829	4.04058	4.85889	4.54625	5.7402	5.25609	4.27398	4.39701	5.14416
AT5G32610	3.54705	4.13829	3.70838	3.25594	3.5694	2.93815	3.61502	4.299	3.67269	3.47375	3.3753	2.65802
AT5G32400	7.75108	6.41638	6.71171	6.44028	4.95978	5.15669	7.39946	6.52784	6.63166	6.12032	5.03275	4.85668
AT5G32410	5.68449	7.32742	7.90952	6.08361	7.01907	6.29027	5.79766	7.63262	8.47226	6.26962	6.81243	6.47756
AT5G32426	3.29652	4.83655	5.73457	4.15903	4.23224	3.74832	3.56487	5.06942	5.8372	4.0994	4.25792	3.42887
AT5G32460	5.35854	4.66447	4.45663	3.96821	4.18769	3.63591	5.42426	4.42963	4.03846	3.57365	3.82115	3.33135
AT5G32470	38.3766	39.2835	40.9154	57.9561	52.165	57.401	37.7917	37.3348	37.4919	63.0503	48.755	57.0632
AT5G32450	1192.52	669.049	759.059	745.342	1108.01	1229.13	1283.73	630.802	811.862	715.497	1187.44	1140.77
AT5G32440	619.121	377.004	331.252	354.668	517.657	600.65	659.775	355.867	341.744	373.23	514.507	543.531
AT5G28360	3.95895	4.67508	4.24073	3.40174	3.48895	3.2772	3.69763	4.3789	4.39328	3.72684	3.21975	3.06344
AT5G28370	83.4745	62.6876	65.5239	145.097	76.9853	125.162	87.0903	62.2831	69.0563	145.881	84.1296	134.311
AT5G28340	4.43187	5.43959	4.84892	4.1905	4.30668	3.81952	4.43021	4.94148	5.0339	4.51603	4.20127	4.2012
AT5G28400	5.5298	5.85825	5.66756	5.65424	5.26203	5.11952	5.07866	5.30569	5.13633	5.95499	4.74761	5.23611
AT5G28410	4.00437	6.59761	7.1928	4.93908	4.21094	5.0588	4.1312	7.1377	6.72503	4.58618	3.86331	4.86
AT5G28420	3.82021	4.46821	3.87515	4.16659	3.26017	2.89378	4.1382	4.56423	4.07773	4.26718	3.05669	3.02739
AT5G28430	7.17985	7.65644	6.57527	4.71137	6.19909	6.48102	6.57332	7.06805	6.23859	4.70053	6.67864	6.98284
AT5G28440	4.17827	3.26684	4.24523	3.29629	2.9266	3.31089	4.25118	3.01451	4.63329	3.13591	2.88539	3.02076
AT5G20840	56.7806	66.1618	43.8272	49.2357	51.3624	64.562	59.3683	71.6712	42.7604	53.1921	52.0126	60.9428
AT5G20860	5.48587	8.18349	8.77155	6.49869	5.94958	5.96742	5.9762	7.76356	8.33379	5.96054	5.48417	5.70905
AT5G20870	9.02547	8.75717	7.50633	5.51109	6.36794	5.99114	8.78273	9.23581	7.08461	5.46081	6.52571	6.0871
AT5G20940	4.59596	14.0578	17.0665	6.10478	4.81813	4.45776	4.99479	13.9068	16.4241	5.6107	4.93432	4.3914
AT5G20950	962.613	605.403	593.156	879.853	996.44	1065.39	915.958	545.075	626.295	953.384	1049.86	1027.2
AT5G20980	51.1308	55.5246	68.0813	69.4462	52.7566	48.7013	56.028	57.3684	67.791	64.9998	48.1187	49.206
AT5G21030	3.18864	3.70087	3.48702	3.47767	2.67349	3.39539	2.97742	4.00613	3.21835	3.79232	2.70516	3.30749
AT5G21020	15.7702	25.9698	33.6702	10.292	11.2431	19.0403	15.0108	24.9741	35.1672	9.7018	11.2117	17.1428
AT5G21050	5.47257	4.95202	5.25137	4.82329	5.0878	3.32807	5.80325	4.78534	5.43202	4.95624	4.91226	3.26324
AT5G20910	54.3551	36.9423	42.0658	62.6042	55.017	39.9927	58.271	39.65	42.4552	64.8237	50.6741	37.3456
AT5G21010	54.4043	25.1208	35.9555	39.2941	59.0429	55.3324	50.269	24.9071	38.2494	35.5869	61.2214	54.0297
AT5G20890	1160.36	815.288	823.02	1064.79	1045.85	1160.72	1109.38	875.021	809.03	1166.6	1042.59	1128.26
AT5G20920	1152.58	1125.61	1140.45	1249.47	1114.94	1434.19	1040.29	1054.46	1190	1190.62	1009.19	1561.09
AT5G20880	30.2285	14.1223	26.7391	28.8954	28.1871	33.5041	27.4841	15.081	28.516	30.5498	29.661	35.7182
AT4G37000	259.748	566.049	815.502	585.655	408.552	371.745	239.318	549.255	882.811	550.914	404.768	392.133
AT4G36410	34.6706	45.9694	69.6277	27.0322	50.6532	41.4509	37.7796	50.5335	72.891	24.661	53.3751	39.9383
AT4G37090	30.1176	38.0492	42.4867	38.1609	39.6684	44.9109	31.2042	34.4378	46.3681	36.0437	41.3357	48.2748
AT4G37010	38.9182	32.0735	34.0844	34.8295	40.0264	40.6463	42.798	31.7717	32.2547	37.7645	39.2914	44.5705
AT4G36810	113.17	221.449	164.296	266.098	190.906	183.674	105.551	233.21	178.947	288.594	178.491	166.533
AT4G36530	112.535	361.822	441.808	288.185	206.183	156.829	107.633	358.415	480.054	284.758	210.811	147.551
AT4G37240	22.0346	17.1464	17.786	16.4411	22.6968	21.3433	23.2822	18.3976	16.7812	16.271	23.4057	21.2292
AT4G36750	210.82	141.828	202.243	193.382	173.191	150.13	190.017	154.5	200.043	204.902	160.884	143.377
AT4G37040	232.911	259.9	155.285	233.195	280.191	235.593	212.758	267.246	162.275	254.107	285.418	244.878
AT4G36610	52.7166	60.2608	21.9993	36.9732	23.797	45.1419	51.2957	62.8864	20.7456	33.7546	22.5219	48.804
AT4G37020	29.2241	15.5958	13.2535	14.277	30.7245	34.0499	29.9781	14.0373	14.1918	13.3895	32.9918	31.1848
AT4G36970	67.6103	56.8633	130.676	152.231	133.977	86.8408	61.68	54.2655	140.017	145.022	138.881	81.3264
AT4G36650	3.41167	3.88329	4.25923	4.26301	3.5069	4.48084	3.70294	3.86265	3.9679	4.25497	3.81236	4.76001
AT4G36960	50.7562	38.5416	30.0707	55.0734	49.6361	49.0442	49.736	38.8034	32.6631	55.4475	44.7642	45.2956
AT4G36490	3.44848	4.71947	4.82925	3.57674	3.56724	3.41891	3.36128	4.84314	4.37669	3.59878	3.92147	3.7519
AT4G36870	16.6818	10.2785	12.8282	21.0665	18.2294	18.6515	16.0664	10.4164	11.8549	20.9764	18.7146	19.3985
AT4G36420	45.3337	54.7623	42.9723	110.534	72.1592	70.2245	49.5156	58.2855	40.959	101.064	78.8417	70.9589
AT4G36730	370.095	167.069	67.3474	112.482	263.092	313.978	333.327	162.497	71.3475	110.957	267.094	288.169
AT4G36930	6.34733	4.34281	7.13436	12.6015	8.60003	9.74225	6.89754	4.23969	6.69565	12.5103	9.10666	9.69576
AT4G36480	142.903	96.9063	90.6391	104.751	96.0296	92.3806	151.094	87.5131	82.7545	102.422	93.198	85.6051
AT4G36990	115.229	85.3043	50.4038	112.6	109.778	127.929	105.429	81.9042	46.1054	104.946	109.511	115.699
AT4G37180	68.733	76.3107	33.2066	59.3483	115.41	87.9256	73.2598	81.1409	30.7905	61.3831	110.456	84.3336
AT4G36380	93.6536	71.991	76.3111	79.0605	82.405	61.5041	94.4728	67.0741	73.7593	77.7235	79.3646	57.2656
AT4G36920	23.1609	13.5514	21.3125	26.6533	35.7048	27.2838	24.1231	14.0084	19.8684	28.5182	38.9793	26.1196
AT4G36800	98.4669	165.864	193.458	91.8291	98.9909	122.037	106.64	160.754	184.656	95.1307	99.6252	133.613
AT4G36760	294.816	168.002	262.653	334.933	379.106	367.496	296.534	155.784	248.023	329.971	385.596	334.49
AT4G37210	148.227	119.626	96.3653	140.372	131.508	143.352	155.616	113.346	102.484	151.45	127.438	144.573
AT4G37120	263.641	197.682	296.742	352.595	315.756	249.469	285.413	196.956	269.396	373.85	288.996	262.735
AT4G36900	10.8995	9.0996	10.8986	10.2491	10.9166	12.1878	11.6766	8.74819	11.4908	9.93057	10.5267	13.3863
AT4G36890	175.672	115.572	128.157	168.262	163.918	146.544	166.993	123.757	131.535	165.478	168.92	151.824
AT4G36590	3.48923	4.08518	3.76619	3.49332	3.46726	3.69986	3.58501	4.04355	3.84556	3.17591	3.31768	3.95067
AT4G36910	230.747	138.341	72.1207	218.501	306.74	384.543	244.668	127.083	74.1581	229.154	325.465	359.613
AT4G37200	251.481	384.826	456.728	232.372	217.46	194.393	269.791	383.614	497.625	218.588	195.883	196.477
AT4G36510	5.48728	4.86228	5.06577	3.98366	3.91479	4.54892	5.69347	4.63724	5.08266	4.23641	4.29252	4.91022
AT4G36430	29.5957	17.5039	4.86255	32.505	98.9204	53.492	28.8263	16.4743	4.59741	33.5186	108.532	58.2521
AT4G37160	68.4273	39.2057	14.3141	95.1432	37.6845	75.1111	75.1103	43.0451	12.9476	92.8362	34.8431	72.9879
AT4G36710	20.8995	11.5041	12.194	25.3007	20.2397	19.3657	21.731	11.305	11.4932	24.5336	20.0372	17.6319
AT4G37080	280.316	152.594	191.697	240.269	249.288	256.853	266.65	140.662	202.856	256.18	253.422	245.03
AT4G36630	68.2012	85.6182	218.797	101.188	85.2026	84.2444	62.9224	90.7665	206.117	91.0868	91.4625	92.2513
AT4G36550	20.0687	14.1031	27.2776	30.2891	37.3409	35.9112	20.6242	14.505	24.7117	30.1654	38.9488	34.8093
AT4G37280	187.084	52.7393	54.7375	97.196	187.709	198.382	202.027	48.3189	57.5515	89.2381	205.527	213.248
AT4G36830	7.60402	4.91827	10.7362	27.4588	11.602	11.2659	7.3233	4.44359	11.15	29.3097	11.2884	11.0336
AT4G36470	8.6197	5.68071	5.25917	9.08475	16.0058	12.3438	9.01452	5.66863	5.22346	9.75995	17.4741	11.772
AT4G36390	576.835	530.244	423.786	554.119	679.606	628.953	591.297	493.573	428.533	579.561	657.425	633.519
AT4G36670	9.11798	13.516	30.7352	20.9136	39.4089	18.4891	9.92754	12.3505	27.8758	19.8528	41.6559	18.8394
AT4G36790	8.70217	6.16033	5.63293	8.99055	10.1159	9.19214	9.04437	6.28836	5.89782	9.85447	9.16832	8.35234
AT4G37130	15.3961	14.5181	8.7919	17.7178	20.1021	30.4414	15.7451	14.0446	8.52884	19.0089	21.3835	32.1191
AT4G37050	4.5565	4.59562	4.7224	4.51356	4.18516	4.40955	4.4982	4.86361	4.626	4.66669	3.87331	4.72582
AT4G36600	19.2649	26.3879	13.9302	10.8939	9.12395	15.2034	19.2261	27.6663	15.2045	9.97752	8.34491	14.0126
AT4G36520	17.7329	11.5079	15.2802	22.4779	24.3811	30.1982	18.9397	12.6146	16.2635	24.6937	22.2668	32.5417
AT4G37250	67.9165	24.9403	37.9348	50.8977	88.4387	116.837	67.8287	25.6652	35.2884	54.1501	82.0518	127.966
AT4G36440	133.077	69.1091	69.6922	108.086	134.916	120.02	128.352	68.4871	65.1721	115.63	130.242	125.927
AT4G37170	5.42335	5.90456	5.28515	6.97913	5.45872	7.74393	5.21904	5.38108	5.8024	6.63617	5.81749	7.46265
AT4G36640	87.9556	71.7823	74.5485	125.771	79.4906	88.0024	94.2141	65.6846	72.0949	119.5	81.3789	88.7437
AT4G36560	4.27027	4.4722	4.8012	4.25085	4.62018	4.57977	4.65321	4.43979	5.0294	4.08446	4.45709	4.60673
AT4G36680	62.4362	53.3732	22.9187	71.0774	57.7306	68.4495	63.0564	54.9484	25.1359	68.84	61.4315	62.2283
AT4G36880	88.1717	63.3649	61.5637	74.4438	38.2999	57.1798	85.8854	58.9563	64.364	74.5336	39.3237	51.62
AT4G37220	15.6295	23.5474	21.2008	22.6884	10.0545	11.0945	15.5944	23.7755	23.294	21.7054	9.68983	10.3807
AT4G37070	130.718	136.252	107.613	93.0196	86.0281	112.719	143.177	130.439	115.879	87.7588	90.7083	113.955
AT4G37260	220.472	124.622	146.251	190.301	393.614	372.78	199.591	125.299	158.267	203.482	429.732	409.036
AT4G36450	6.99816	5.31356	4.99605	5.33298	4.88335	5.8879	7.2433	4.96063	5.19997	5.15875	5.14227	5.50779
AT4G36650	52.9155	20.3085	11.4711	19.9935	29.984	41.4189	54.4458	21.6228	11.2214	18.6439	29.6145	38.6073
AT4G36770	4.35043	4.0228	4.27436	3.40951	3.60758	3.88421	4.73421	4.19673	4.11174	3.29879	3.58241	3.61586
AT4G36690	272.951	179.264	177.619	259.704	269.771	260.41	247.225	165.921	161.518	241.686	288.32	273.602
AT1G31840	3.77669	3.62699	4.18249	3.31217	4.77625	3.67894	4.0575	3.36686	4.11772	3.41208	4.86669	3.92793
AT1G31830	100.211	65.9342	82.8842	140.392	131.336	138.004	104.812	70.4785	84.2075	143.902	124.985	127.778
AT1G31820	21.3211	28.8136	28.4065	16.5161	12.4421	17.9286	19.8455	27.734	28.8491	17.5057	13.1666	17.8046
AT1G31810	9.10958	16.8212	11.0244	12.8902	12.9094	16.9734	9.66986	16.1712	10.2029	12.0415	12.6925	15.9529
AT1G31790	7.69395	5.12061	7.03963	11.4742	9.26613	7.6118	8.41758	5.17325	7.69456	10.7482	9.50855	7.56533
AT1G31780	181.225	211.361	203.301	208.713	224.44	236.56	166.735	202.723	194.798	211.584	225.096	225.479
AT1G31814	12.0375	13.4452	9.66327	11.9481	11.2559	8.25408	12.8321	13.0097	10.5343	12.2555	12.2097	7.55473
AT1G31860	133.579	100.971	104.105	172.27	137.084	160.881	139.351	94.5031	110.78	170.85	130.946	172.186
AT1G31817	76.9455	65.5667	69.9502	121.284	77.0301	82.2771	82.8166	71.602	66.7095	117.024	75.6899	77.1721
AT1G31812	6354.62	5491.89	5528.65	5218.35	5669.84	5986.01	5744.47	5149.39	5672.46	5340.15	5794.78	5862.65
AT1G31800	207.204	278.08	266.982	420.778	432.455	286.409	211.26	259.286	289.034	430.396	466.219	289.422
AT4G37110	14.8721	9.18644	10.1623	25.584	14.5912	9.47446	15.5225	9.18064	9.20943	24.8703	13.3683	10.0205
AT4G36500	64.5372	78.8806	245.079	211.423	175.504	104.669	58.7638	86.1888	243.819	231.201	160.976	112.684
AT4G37230	4.09357	4.32246	5.00262	3.80736	3.22304	4.24044	3.81643	4.00738	5.19675	3.85269	3.08882	4.34859
AT4G37150	19.3472	120.439	25.8686	17.2374	10.4105	18.7781	18.7047	110.447	25.3064	18.1511	9.65707	20.6458
AT4G36700	20.1023	9.4563	5.91908	8.02731	11.3415	16.0541	20.2495	9.5486	6.50035	8.70956	10.9866	16.6118
AT4G36620	4.9806	7.69242	6.39386	5.68253	4.84423	4.52233	4.84191	7.26162	6.68733	5.48181	4.45305	4.16067
AT4G36540	642.004	312.306	550.084	474.812	833.958	753.737	645.159	317.311	589.088	486.836	852.059	777.362
AT4G37270	190.778	143.045	191.025	224.265	193.997	164.121	194.431	154.605	192.61	228.406	200.407	149.742
AT4G36460	4.14732	3.69902	3.49701	3.78287	3.13264	3.73095	3.88222	3.80343	3.50522	3.51213	2.99137	4.09762
AT4G37190	22.2696	37.7217	21.416	24.7223	34.3586	26.4927	20.3116	38.8834	22.5873	24.7853	34.5558	26.0236
AT4G36740	6.72109	5.91366	5.90121	7.26601	6.73261	6.22923	6.94109	6.48356	5.79626	7.13768	7.19737	6.76111
AT4G36660	103.471	100.57	139.224	141.489	113.078	72.3143	94.4996	107.088	145.329	133.682	111.815	78.5175
AT4G36940	48.7573	45.4935	71.1635	65.8898	46.3279	58.9145	50.2889	42.6601	77.6468	60.625	42.6849	56.9768
AT4G36580	6.5468	4.36035	4.81143	5.79228	7.00928	8.97707	6.28163	4.11013	4.47989	5.34493	7.62408	9.50813
AT4G36860	186.812	128.159	82.1648	164.701	174.074	172.713	195.836	116.203	83.7375	177.783	165.353	184.325
AT4G36780	245.964	78.7092	51.303	132.395	302.822	239.317	236.876	72.4583	55.7893	120.192	313.916	231.424
AT4G36980	12.5645	8.35583	7.63441	10.0987	10.0272	8.93365	12.3668	8.52687	7.92574	10.1625	10.774	8.85078
AT1G31910	419.451	419.482	414.481	634.749	508.979	474.953	440.271	405.198	425.692	629.016	494.357	448.806
AT1G31870	51.1011	49.0879	61.2796	63.951	68.3195	70.9533	56.1358	48.6432	60.7865	57.9946	68.5566	65.9167
AT1G31850	105.62	27.8581	56.2369	217.827	186.07	188.358	115.533	29.4216	54.0497	235.856	167.905	197.099
AT3G56880	256.137	231.274	368.139	261.205	219.153	284.303	265.003	247.636	361.04	268.901	235.596	285.011
AT3G56800	1665.73	1235.8	1152.52	1461.58	1528.23	1280.1	1528.77	1124.71	1241.32	1571.26	1521.09	1210.51
AT3G56820	38.2434	15.4893	20.1804	37.0731	42.5226	48.7852	34.5364	14.9147	20.5791	39.9484	38.5584	51.5574
AT3G56860	229.255	289.355	290.553	455.096	323.568	266.03	211.171	291.815	301.047	427.161	304.182	285.127
AT3G56710	3.16207	7.14696	6.48664	5.96768	4.34547	4.2482	3.02869	7.71112	6.84829	5.93144	4.44123	3.95176
AT3G56910	2211.12	1825.42	1564.53	2093.13	2518.3	2273.34	2076.07	1744.93	1697.66	1922.04	2598.68	2395.43
AT3G56690	31.7248	16.5134	10.4151	22.1893	26.9741	28.0445	30.184	17.6072	11.4403	22.9026	25.6559	27.5993
AT3G56750	29.497	10.6719	9.76657	21.7026	36.0764	27.7704	32.1616	11.1511	9.84989	23.427	33.3096	26.4614
AT3G51760	3.17045	4.42815	4.32797	4.22728	4.18204	4.02896	2.92754	4.51027	4.16371	3.85602	4.13755	4.03177
AT3G51770	176.158	63.0498	85.0702	151.33	156.842	126.56	166.164	65.0797	76.9534	165.162	159.818	117.235
AT3G51810	23.8005	21.7127	15.7481	11.1409	11.9109	14.6249	23.6874	20.1426	16.1229	11.5097	10.8796	13.1842
AT3G51830	67.3376	74.3015	107.58	107.079	77.1119	78.8125	68.0899	77.2892	113.584	104.784	76.3538	78.6626
AT3G51850	199.758	230.453	229.796	234.305	192.167	189.718	206.512	237.081	233.371	246.379	186.921	203.198
AT3G51860	66.9539	11.7309	11.7515	57.338	36.9109	43.7194	64.4005	10.8758	12.2759	56.8499	34.3743	44.2201
AT3G51870	112.563	50.7768	26.8923	81.669	175.551	147.151	109.861	47.8156	29.1795	89.3399	161.623	153.068
AT3G51840	1156.92	768.761	956.594	809.496	1170.15	1080.85	1054.97	823.721	1027.34	753.893	1212.01	1128
AT3G51890	95.7673	79.8989	49.0863	64.5325	56.1541	74.1842	100.186	81.4063	51.3044	69.5101	54.5053	78.7787
AT3G51780	113.677	88.1514	75.0499	117.786	128.623	118.479	120.892	91.5648	74.5167	123.501	134.629	114.869
AT3G51800	992.092	781.764	632.649	1181.26	960.265	1071.68	1042.25	843.786	591.139	1235.9	989.791	995.912
AT3G51820	953.223	662.171	566.504	799.022	1015.36	1029.21	962.932	719.368	539.912	870.488	985.293	1064.49
AT3G51790	62.8228	18.0141	23.9706	52.4286	86.7657	97.7245	68.1329	18.3588	22.0008	55.9878	94.2063	103.39
AT3G51895	66.9625	41.9844	8.67546	7.52816	10.3	19.6228	63.3747	44.4293	8.75852	7.59036	10.272	18.0751
AT3G51880	532.941	303.724	298.293	371.66	532.049	439.492	538.023	327.421	275.336	342.352	560.022	438.773
AT1G31930	54.346	24.5048	27.8789	50.6221	70.5776	63.2119	58.272	22.5987	28.8742	48.3961	74.659	66.3535
AT1G31920	145.359	177.516	123.914	66.5034	68.6143	108.485	131.063	164.901	131.685	66.0541	65.1834	103.551
AT3G56850	121.558	39.6242	40.0643	59.2799	88.334	84.4405	120.757	39.9351	41.5124	58.3853	97.0931	87.614
AT3G56870	8.6157	6.50341	6.69248	8.01545	7.59256	8.94314	8.31772	6.10655	6.23978	8.57803	8.25874	8.06474
AT3G56890	3.37243	4.92526	5.24437	4.00716	4.13814	4.05798	3.47882	5.23879	5.02631	3.64296	3.84829	4.31903
AT3G56900	31.2775	11.199	17.2489	25.749	25.7723	30.9873	29.2377	10.5957	16.0105	27.6272	27.2145	32.0277
AT3G56740	35.0167	48.4963	32.2631	28.9257	30.7842	31.7363	34.4692	47.2277	33.4004	30.1424	31.8159	30.7568
AT3G56680	1033.08	304.607	479.659	691.048	1305.1	1306.25	963.407	328.97	510.621	742.71	1176.73	1345.14
AT1G16560	321.152	179.233	160.131	290.594	332.741	269.896	351.921	179.549	148.053	287.846	324.933	270.466
AT1G16640	5.18625	5.44248	4.6772	4.99351	4.82045	5.30515	5.46896	5.30218	5.10453	5.07546	4.65496	4.84819
AT1G16680	25.3352	25.1171	23.1793	36.7744	41.0929	40.6634	24.2091	23.1812	24.6536	33.7997	42.0172	41.656
AT1G16690	10.1261	9.38508	6.59257	8.55892	12.4612	13.0447	10.1614	9.25727	6.25776	8.93526	13.4395	12.2388
AT1G16610	57.9008	47.9707	31.8732	57.0461	66.7771	62.1837	60.6623	49.8128	33.583	56.0466	66.225	62.2661
AT1G16540	6.91558	6.02017	5.8424	9.71336	7.32357	6.85724	7.54675	5.45256	6.33096	10.3401	6.68977	7.50801
AT1G16590	4.7657	5.47289	5.36916	4.72247	5.98897	6.82522	4.46432	4.98535	5.12448	4.32496	6.52336	6.25578
AT1G16670	62.105	38.5385	30.5998	69.6142	52.1627	40.8767	56.0187	34.9349	29.2294	73.7985	47.532	37.0601
AT3G43590	65.1716	41.3301	54.7519	57.1288	59.9627	61.6645	64.496	37.9977	55.7797	58.8833	58.9251	65.0327
AT3G43610	55.2946	58.7887	58.3443	91.8225	69.228	63.0415	51.7172	60.2362	60.6598	96.7565	67.8976	59.9514
AT3G43600	97.3019	163.791	156.875	141.009	106.165	117.016	89.293	153.951	171.697	151.575	110.365	106.133
AT3G44820	68.6152	36.8966	50.3158	47.2938	65.4286	67.1003	62.1475	37.4013	52.6107	49.7955	59.8542	67.0334
AT3G44830	5.76908	5.06262	5.78757	4.40581	3.94697	3.64496	6.30476	4.77057	5.95598	4.0204	4.22747	3.54349
AT3G44840	2.86326	3.24016	3.51633	3.35627	3.38445	3.75721	2.62195	2.91657	3.73893	3.22287	3.31531	3.61866
AT3G44850	53.3317	39.1264	41.7291	63.2023	60.424	45.7404	48.8624	38.8505	38.4445	68.6682	59.5931	46.124
AT3G44880	103.353	236.679	279.798	211.544	131.89	99.9385	111.593	219.993	292.944	216.619	122.859	92.1556
AT3G44900	3.22742	3.48472	3.97148	2.40177	2.75657	2.7684	3.38148	3.78568	3.79539	2.51893	2.87664	2.96932
AT3G44910	3.93102	4.97955	3.9847	3.80942	3.63195	3.53742	3.57205	4.79066	4.32263	3.45972	3.34699	3.41448
AT3G44930	5.39165	5.41108	5.15983	5.36121	4.78002	3.66004	5.18953	5.63781	4.91609	5.15321	4.34002	3.70522
AT3G44890	1233.05	947.144	620.628	1126.11	1437.08	1374.71	1190.31	1038.42	638.414	1021.54	1455.78	1360.71
AT3G44860	6.4944	8.2155	9.78355	6.83883	5.74617	7.27521	5.94696	7.43372	9.76937	7.02095	5.41409	7.83343
AT3G43150	4.47541	7.96323	7.49942	4.94501	4.5768	4.89584	4.53061	8.40432	7.2119	4.49537	4.16758	4.41701
AT3G56700	3.38055	3.59833	3.30923	3.40214	3.4882	3.40643	3.56821	3.44982	3.05439	3.67902	3.39968	3.62966
AT3G56720	56.8811	69.3864	169.215	156.305	101.914	120.852	54.0112	75.609	176.081	151.987	111.198	118.795
AT3G56730	7.66988	5.64744	6.10902	6.72198	6.56447	7.50125	8.31815	5.44244	6.43482	6.18954	6.19546	6.94171
AT3G56760	76.6716	26.1369	42.3759	60.7112	76.1309	72.7115	81.9601	28.2629	38.179	62.9615	74.2287	77.9656
AT3G56810	17.9674	11.3971	7.39483	13.0387	22.1599	26.0878	19.3984	12.5274	6.79495	12.6199	23.7953	27.0101
AT3G56830	15.5888	9.09994	7.2234	13.7617	18.072	15.7864	16.6479	8.36794	7.38297	13.4495	17.5064	15.3556
AT3G56840	23.7202	15.3037	16.9165	30.2129	30.5275	35.552	23.3862	15.682	17.8502	27.5968	31.7359	37.8559
AT1G51915	2.94896	3.225	3.10374	3.04199	2.8991	3.00681	2.75888	3.35126	3.3727	2.97866	2.90633	3.24739
AT1G16650	6.77359	7.11448	5.31702	6.96185	7.51164	5.89959	6.56012	7.03005	5.09477	7.14491	6.98026	5.38334
AT1G16570	171.734	73.9235	104.339	115.763	150.455	119.58	163.214	75.7228	94.5105	118.309	160.857	118.032
AT1G39270	5.949	9.4216	7.32308	5.08537	4.46746	6.14421	5.84522	9.39185	7.56029	5.2443	4.72157	5.8827
AT1G39190	5.76701	5.34893	4.46812	3.70771	4.37854	4.74148	5.20651	5.46603	4.08002	3.86711	4.05661	5.18151
AT1G38950	3.64001	3.87603	3.68708	3.16407	2.90576	3.29192	3.68272	3.68382	3.32231	3.24016	3.11254	3.02164
AT1G38550	6.6596	8.35032	9.37044	6.49087	6.26527	6.00576	6.53363	8.41955	9.60809	6.1391	6.39456	5.75723
AT1G40150	3.80462	5.28786	4.05249	3.65115	4.51813	3.10784	3.7193	4.88849	3.72431	3.33871	4.6163	3.03037
	5.33151	5.85436	5.81003	5.49742	5.73495	6.79214	5.58607	5.31459	6.25807	5.17226	5.27686	6.31905
	5.79082	6.6448	5.90093	6.0081	5.80228	7.11458	5.61089	6.1775	5.95384	5.48506	5.92411	7.19155
AT1G41660	4.20123	6.90504	7.83964	4.15055	3.9062	4.1683	4.39125	7.24307	8.454	4.01752	3.97777	3.78067
	3.47242	7.02762	6.13704	3.23852	2.97151	2.98745	3.15402	7.02115	6.06069	3.41473	2.9715	2.82313
AT1G41115	4.33592	5.73429	5.16636	5.2628	4.92216	5.59294	4.61327	5.33134	5.33408	5.17847	4.58031	5.74878
	5.32473	7.43027	6.54171	5.20178	4.778	5.50696	5.156	7.10766	6.03409	5.02227	5.10082	5.78858
AT1G40390	3.00888	3.90215	4.39083	3.80757	3.78513	3.7769	3.09132	4.07425	4.28707	3.60246	4.0315	3.96222
AT1G40230	2.7012	4.4603	5.66677	3.44294	2.65156	2.68468	2.96795	4.411	5.72794	3.5619	2.8779	2.88725
AT1G39750	4.35207	5.28915	5.99411	4.11691	4.26613	4.50025	4.23331	5.2436	6.12272	4.13143	4.07544	4.93215
AT1G51850	12.8953	15.2958	14.195	13.1523	13.261	13.2267	12.457	16.1555	13.9925	14.1622	14.3612	12.3408
AT1G51880	4.52651	6.31572	6.06457	5.08043	4.32895	5.46117	4.74255	5.78576	6.31193	5.25483	4.14825	5.45752
AT1G51890	4.02336	6.04321	5.54195	4.37423	5.34255	4.94297	3.78806	6.2713	6.07517	4.00077	5.51456	4.45603
AT1G51910	5.17029	8.44404	8.98019	5.27006	4.89382	6.27754	5.37767	8.73918	9.247	5.49827	5.21634	6.41306
AT1G51920	3.63052	4.59822	5.72925	3.6574	3.35356	2.99189	3.38841	4.67931	6.03504	3.50078	3.53907	2.97373
AT1G51940	36.2	26.3382	163.859	89.9911	214.006	156.765	38.2412	27.4974	162.066	86.118	203.505	164.419
AT1G51900	4.37959	5.50236	5.12478	2.91685	3.50217	4.45618	4.64484	5.0015	5.32719	2.76453	3.33156	4.0708
AT1G51860	11.4922	10.4472	12.197	11.1171	9.81354	10.3207	10.6692	10.7635	13.2386	10.7192	10.3283	11.1443
AT1G51840	6.69701	6.99876	8.332	7.30647	8.03847	4.80186	6.57519	7.19524	8.22529	7.40964	7.59018	4.856
AT1G51830	22.4507	34.969	47.1701	39.1797	50.2174	30.4644	21.5167	36.8647	49.0732	43.0548	48.2794	28.9502
AT1G51950	322.605	151.276	125.76	190.988	380.567	364.517	323.336	140.802	115.126	209.107	359.778	377.331
AT1G57550	4.30546	5.03797	4.18988	4.3584	4.34944	3.40163	4.62825	4.77137	3.81045	4.27677	4.46241	3.24391
AT1G57620	247.126	188.037	123.322	279.372	267.157	247.849	223.787	184.795	113.844	289.365	256.288	261.16
AT1G57660	1666.9	1116.43	927.207	1656.25	1719.19	1848.51	1810.44	1095.99	1016.04	1525.99	1625.85	1736.52
AT1G57750	5.93543	5.21401	4.55464	4.18373	4.40117	4.66789	5.89442	5.34654	4.2163	4.15691	4.77542	4.86582
AT1G39430	4.81842	4.47325	4.55903	4.29174	3.94467	4.22778	4.50464	4.26153	4.76306	4.61206	4.321	4.08058
AT1G39350	4.00768	4.83895	4.53363	5.3031	4.27498	3.78972	3.86239	5.03068	4.97688	5.14171	4.60926	3.63569
AT1G77360	5.33564	6.02287	6.32547	9.05306	7.38772	10.7959	5.02689	6.36139	6.70782	8.26792	6.77443	11.5866
AT1G77370	212.43	228.851	216.049	193.79	214.525	218.552	202.057	226.156	233.049	212.595	193.412	210.624
AT1G77390	5.77558	5.24086	4.24797	6.46592	4.82924	4.63993	5.8405	5.41311	4.40996	6.89565	4.68979	4.64824
AT1G77410	3.54819	3.90955	5.63901	4.0158	4.03748	3.85608	3.43186	3.55134	5.39458	4.26808	3.86606	3.63349
AT1G77400	4.61216	7.09396	7.31538	8.68689	6.27543	5.18123	5.03944	7.36626	7.97959	8.36303	6.19345	5.07245
AT1G77405	4.34306	5.20201	4.92721	4.80736	4.71531	5.26311	4.53036	5.02213	4.90737	4.86007	4.96124	4.78857
AT1G77380	4.98833	5.23418	6.07221	6.50791	7.86344	6.1953	4.91111	4.97682	6.19211	6.32083	8.63666	6.45167
AT1G77330	349.619	185.185	120.923	371.143	277.446	292.616	324.686	183.511	109.489	343.16	251.969	269.854
AT1G77350	221.074	185.015	212.548	274.332	243.302	267.551	232.709	171.837	233.243	288.377	238.446	251.035
AT1G58120	6.40918	4.61015	4.59776	5.50473	4.65981	5.27625	6.33328	4.84633	4.52068	4.95546	4.83265	5.71266
AT1G58150	69.3623	28.5902	18.3398	26.8171	134.681	123.366	72.9263	29.0418	19.574	28.7249	121.525	131.355
AT1G58160	7.33684	5.20837	5.57198	6.07222	9.74134	12.905	8.06325	4.94025	5.16184	6.51147	9.69426	11.7056
AT1G58170	12.5947	11.2297	11.2845	18.0821	16.6497	17.5869	13.1165	10.9552	11.7292	17.1199	15.6399	16.5574
AT1G58180	199.349	139.966	66.9706	86.9668	228.152	216.973	210.782	138.577	72.6846	82.1258	250.84	236.127
AT1G58190	6.02436	5.45977	3.9581	6.10492	4.95878	5.70189	6.35775	5.44697	3.85479	5.89649	5.07652	6.23718
AT1G58100	127.17	57.5808	69.3006	94.7161	146.435	155.518	136.08	60.2904	75.3341	103.892	143.23	161.132
AT1G58110	73.4986	18.1528	19.263	110.447	120.207	86.8067	79.479	19.8804	19.7433	109.56	116.557	86.7919
AT1G57540	87.9786	47.5627	71.0177	86.6618	98.7465	105.717	93.9951	51.6237	64.3832	82.7153	91.2571	104.053
AT1G57560	8.95351	8.37244	10.5781	15.9289	7.39378	8.78236	8.60254	8.17518	9.92108	16.6147	7.32068	7.96048
AT1G57570	4.50734	6.2138	6.72489	4.42707	4.7482	5.02485	4.66961	6.75685	7.07099	4.08072	4.86172	5.28686
AT1G57590	52.2067	43.2955	102.875	52.4473	29.4323	48.4226	52.6844	40.5097	98.1652	56.5623	29.8099	50.8568
AT1G57600	14.5639	17.876	16.9298	17.7218	12.7143	18.2673	13.4694	17.2883	16.5822	18.9819	11.8479	17.0639
AT1G57630	3.12736	3.2815	3.12571	3.54872	2.50742	2.96732	3.4159	3.55573	2.92459	3.46287	2.52775	3.11414
AT1G57650	3.7417	3.40791	4.0219	3.01023	3.72465	3.33965	3.93436	3.06854	4.29297	2.75979	3.92619	3.26365
AT1G57670	3.43172	3.28871	3.42966	3.33217	2.81458	2.81645	3.55417	3.39958	3.4249	3.59763	2.72204	2.80843
AT1G57680	577.097	237.132	278.448	332.265	637.809	643.537	523.029	252.447	289.951	347.604	625.701	586.735
AT1G57700	17.9779	13.2273	11.5301	13.2403	12.2843	12.7521	18.7668	14.1272	10.8395	13.462	12.4635	12.5646
AT1G57765	8.5491	7.23742	5.48928	8.81481	9.87114	8.96262	8.89938	7.89392	5.69836	8.09846	9.38661	8.97682
AT1G57770	24.1445	30.5465	65.8067	44.3324	51.0967	26.2537	23.2355	27.7573	63.0273	43.5514	51.2645	23.8965
AT5G17530	92.8893	100.786	85.9848	112.107	102.396	107.944	101.702	94.1668	85.1179	116.782	109.789	105.632
AT1G77310	4.82015	6.26963	6.52116	5.12371	7.25959	5.32072	4.55956	6.19005	6.9268	4.95683	6.64401	5.26469
AT1G77340	5.34201	5.38418	5.93017	4.04103	4.43107	4.97072	4.89874	5.65876	5.39497	3.85291	4.53266	4.94134
AT5G17160	48.5066	52.8838	47.2587	75.6627	59.1146	59.1912	45.6723	55.4851	44.6805	71.2011	53.9209	55.5657
AT5G16920	3.4009	3.79649	3.48461	3.15182	2.87187	2.44703	3.21674	4.03951	3.70633	2.90444	2.68444	2.40693
AT5G16990	137.122	192.007	270.251	187.53	131.913	171.681	128.999	180.278	296.825	169.241	142.637	186.954
AT5G16960	4.84646	8.12972	9.63752	5.82048	4.83953	4.82739	4.58877	8.32494	10.5839	5.6113	4.48045	4.43721
AT5G17030	7.53261	10.5888	12.675	5.08894	4.56467	5.32829	6.91292	10.7125	12.1354	4.66649	4.71659	5.2339
AT5G16870	20.9	27.5624	34.2429	30.25	24.3478	31.27	21.8422	27.0161	35.9653	33.0244	24.0753	31.8875
AT5G16880	505.647	286.597	271.606	253.373	424.815	448.554	548.984	262.695	258.337	254.66	389.837	410.297
AT5G17060	38.2539	27.8787	19.7764	40.0626	34.3982	37.2852	35.777	29.1763	21.0557	38.3361	32.5941	39.4565
AT5G16950	26.5516	29.6709	24.5577	24.7236	20.2736	28.5207	27.3937	26.8787	22.9882	23.3205	20.9279	29.909
AT5G17020	243.944	236.19	244.99	308.663	276.082	234.44	256.154	248.923	249.407	295.053	296.543	212.801
AT5G17420	18.5758	22.6616	30.9813	34.896	34.4197	34.7468	20.358	23.5171	32.0546	32.6221	35.9167	36.5052
AT5G17430	4.02737	3.98277	3.48601	3.87852	3.77094	4.67769	4.00078	4.16964	3.45055	3.94859	3.93096	4.30285
AT5G17400	140.406	56.1797	21.4947	71.0989	123.656	110.825	144.38	52.1738	19.577	65.1274	118.049	118.899
AT5G17410	14.0269	8.73106	8.59052	10.4904	11.5217	14.7292	12.6835	8.21965	8.28911	10.8605	10.9566	14.9728
AT5G17450	6.99883	15.1469	9.25925	7.50494	9.11354	8.98504	7.24445	13.7479	9.37578	7.05309	9.66043	9.19519
AT5G17470	5.50735	5.30238	4.03087	4.40143	5.02256	4.12213	5.5106	5.52225	4.11726	4.52942	5.44787	4.18159
AT5G17480	3.65643	5.21144	4.04843	3.74122	3.78947	4.12278	4.00923	5.50084	3.85505	3.83816	3.70628	3.79519
AT5G17490	10.3418	6.74774	6.76262	5.67393	5.99679	7.41633	10.5967	6.82888	6.37047	5.50362	5.90308	7.18432
AT5G17510	10.834	9.28882	10.104	12.9957	10.3157	8.70353	10.7679	9.67543	9.16789	11.7874	9.99741	9.40951
AT5G17520	159.693	240.96	532.869	516.801	337.1	211.381	167.558	222.199	511.699	509.587	347.216	199.459
AT5G17460	6.15407	4.80567	4.52606	7.03379	6.89313	5.60731	6.11572	5.2414	4.71645	7.63491	7.20959	5.15099
AT5G17440	52.6007	23.6793	16.9411	30.5767	56.6248	51.9313	48.8138	24.8339	16.6847	33.1199	54.6961	50.3567
AT5G17540	3.06017	4.70107	4.62266	3.5662	2.77845	3.38748	2.84151	4.34547	4.33075	3.27289	2.81607	3.05616
AT5G17580	3.94806	3.52956	3.19723	3.5595	3.9385	3.50713	3.68125	3.63673	3.03455	3.37902	4.24415	3.79234
AT5G17600	51.1198	31.6373	25.4782	17.2127	39.1789	30.9864	55.0382	33.8865	23.7144	16.9878	38.6433	32.0436
AT5G17650	83.362	36.6951	61.5925	70.2765	78.5916	68.155	75.9667	35.7494	64.9644	67.032	82.9931	71.2567
AT5G17560	716.198	771.594	773.262	777.158	640.383	739.98	710.661	776.617	754.889	806.693	636.585	705.871
AT5G17610	78.8941	35.6326	32.3045	38.649	71.2653	89.8305	79.9172	35.1692	33.6436	36.6415	71.6054	90.4236
AT5G17620	56.3518	30.0691	37.5141	42.2853	38.3338	44.1737	56.4351	29.5367	34.3566	44.7734	39.1149	47.4813
AT5G17570	17.1347	7.41897	10.3996	12.1993	18.2214	14.435	18.7281	7.15981	9.60011	12.4256	18.1681	13.1946
AT5G17630	274.265	237.477	174.031	391.82	348.828	307.54	281.016	223.473	159.101	374.287	383.639	287.589
AT5G17640	71.2556	30.595	38.6262	68.0911	100.271	107.269	65.6827	28.6179	39.7496	70.1163	109.432	99.8579
AT5G16780	81.3712	43.4638	59.531	77.5908	105.069	110.188	86.0112	40.8655	58.587	76.0078	95.2335	114.025
AT5G16800	80.9522	58.4009	78.7555	76.6558	76.9639	86.8614	76.8821	63.8927	83.0272	69.348	76.5841	79.8597
AT5G16810	21.0572	14.4203	30.8696	37.6057	22.2281	16.5473	22.1384	14.6489	28.9737	35.2121	24.0719	15.8568
AT5G16820	7.36959	11.4895	23.7583	24.4763	10.6926	19.0068	7.61127	10.6649	23.9226	24.0118	11.7535	20.1721
AT5G16760	495.337	404.236	389.687	486.867	437.68	433.049	503.521	412.436	362.294	445.316	475.654	425.237
AT5G16840	334.028	395.864	364.09	420.902	363.807	397.657	355.421	431.872	354.345	462.978	366.87	398.584
AT5G16830	343.373	282.596	265.713	219.429	332.089	338.659	346.466	264.775	278.544	202.732	315.223	371.247
AT5G16710	706.12	921.479	956.783	888.748	1041.86	881.451	738.013	858.444	972.804	859.07	1092.22	808.775
AT5G16790	4.57378	5.01845	6.35836	4.26822	4.94613	4.92981	4.5851	5.20855	6.47881	3.84261	4.74366	5.23109
AT5G16850	3.57802	3.73432	3.26446	4.27823	3.534	3.26709	3.49911	3.61265	2.94988	4.70578	3.27595	3.55878
AT5G16750	55.719	32.4458	29.6029	66.0496	57.9674	75.8922	54.9509	29.6167	28.1756	71.5858	61.8688	78.9945
AT5G16860	3.41227	3.68565	4.2684	4.05139	3.9502	4.44004	3.35024	3.40847	4.51275	4.34423	3.70608	4.82458
AT5G16900	4.29144	5.91579	7.28461	3.99903	3.86623	3.96023	4.34416	5.74904	7.04902	4.01889	3.57388	3.57502
AT5G16910	205.184	151.579	148.745	212.936	200.165	224.899	215.725	143.388	147.312	231.63	191.984	212.518
AT5G16930	12.5162	11.8668	14.7516	16.1973	13.5976	16.36	12.7075	11.1736	13.9886	14.7633	14.8993	15.354
AT5G16940	26.0972	20.942	29.2594	46.033	34.3891	33.8931	23.6927	20.5055	29.7459	48.1144	31.0632	33.7916
AT5G16970	113.679	171.329	177.713	202.418	181.371	158.999	118.319	174.683	189.688	219.61	166.71	152.464
AT5G16980	18.6482	16.9325	14.3646	25.8593	20.3268	26.679	18.0138	17.0091	14.3013	26.2599	20.3969	28.5012
AT5G17000	7.72801	8.62367	5.48366	6.78331	6.79609	7.82868	7.92124	9.24797	5.18844	7.23014	6.36419	7.31531
AT5G17010	48.816	59.5658	42.0504	94.8609	81.0072	62.0383	50.5538	59.9614	41.4997	87.5403	74.4923	61.7047
AT5G17040	6.50629	10.1653	11.6599	6.89837	5.16009	5.86345	5.91032	9.1632	11.2979	7.04306	4.94146	5.46112
AT5G17050	189.995	265.462	122.546	218.138	121.686	135.051	191.634	279.348	123.795	211.528	111.813	135.181
AT5G17070	39.3758	42.4168	55.0362	64.0749	85.6388	80.392	39.0999	38.2696	58.7389	59.5173	81.8189	87.6935
AT5G17080	4.46134	4.42191	4.91484	4.00279	3.49837	3.60382	4.30153	4.10652	4.85218	3.80833	3.63871	3.51921
AT5G17100	4.66865	4.85348	5.70233	4.30746	3.90486	4.00279	4.74867	4.45366	5.53849	4.26867	3.68553	3.65544
AT5G17130	4.58938	4.48819	4.64823	4.33008	4.36943	4.68058	4.76328	4.8662	4.4596	4.54942	4.49524	4.85534
AT5G17140	4.61679	4.20797	5.02461	4.60235	4.09953	4.17161	4.96447	3.9969	4.87544	4.4781	4.15529	4.57177
AT5G17150	6.40457	6.04503	5.09653	5.41313	5.53867	5.05121	6.88717	6.36297	4.613	5.68259	5.77343	4.82918
AT5G16720	18.2219	9.19547	9.81443	10.7918	17.5538	15.4012	17.8132	9.18477	9.86078	10.1502	18.9961	13.9739
AT5G16730	129.015	151.891	189.417	105.717	107.356	103.464	126.39	149.562	198.814	111.163	99.2083	107.564
AT5G16770	5.04653	5.29063	6.45475	5.2678	4.83535	6.31133	4.66212	5.21712	6.49253	5.66762	5.02725	6.92304
AT5G15980	41.2337	56.9904	41.8375	74.2116	42.7439	72.0528	41.5245	53.5962	41.8573	77.9982	39.9358	64.9235
AT5G16060	210.334	138.889	140.797	204.142	224.928	280.538	190.089	150.538	133.239	206.567	227.259	300.604
AT5G16070	505.301	309.501	240.569	396.63	420.434	524.791	547.062	312.127	239.92	428.345	393.906	574.154
AT5G15960	774.441	2233.76	3669.64	4434.97	769.854	1060.99	759.081	2250.15	3642.69	4168.72	841.52	1021.91
AT5G15930	64.8069	96.3442	97.0193	89.3412	50.3681	52.8424	66.4698	88.0473	99.5326	95.1168	48.5441	52.9316
AT5G16000	271.752	90.3992	91.1502	131.582	208.734	212.009	267.741	83.9214	82.8321	119.287	201.649	223.296
AT5G16040	29.2964	19.1021	33.8517	62.0642	49.8461	34.3619	28.5437	19.6017	36.0147	60.5633	46.3525	32.8769
AT5G16080	5.66243	4.83054	4.89231	3.9659	4.4576	4.98399	5.43968	4.46774	5.16944	3.68928	4.1017	4.8106
AT5G15910	157.441	229.986	108.732	112.889	58.3751	91.6104	157.088	242.615	110.034	117.61	63.1885	94.1969
AT5G16030	669.519	1013.32	933.516	361.171	489.399	591.685	709.828	1083.56	941.849	355.134	453.383	597.983
AT5G16010	548.302	787.64	1135.36	739.894	628.691	617.081	599.426	827.739	1050.66	730.801	687.689	665.789
AT5G16050	752.051	779.386	787.197	862.648	640.491	744.164	760.904	850.411	821.659	945.878	670.448	769.442
AT5G15948	238.45	296.228	33.0596	117.091	25.8583	155.495	251.502	304.018	35.2284	124.789	26.6928	163.955
AT5G16100	2.84076	2.80558	2.96933	2.54857	3.01065	2.73577	3.10005	2.94802	2.90162	2.49857	2.84332	2.97323
AT5G16140	50.8399	41.5649	57.8293	65.9771	76.7815	61.5896	45.815	45.4935	55.2768	66.0756	77.1709	56.785
AT5G16180	15.9793	10.5101	11.5849	13.5815	20.4072	13.1513	16.8107	11.4188	11.9176	14.2864	22.3206	12.3611
AT5G16190	13.1615	5.85882	5.90697	6.49968	6.48503	6.76003	13.8459	5.53381	5.33501	6.14349	6.76472	6.21907
AT5G16200	46.9544	14.838	9.67996	13.9952	12.0025	20	44.7587	15.6306	9.30823	13.3411	10.9778	19.5173
AT5G16210	80.8635	68.8763	72.2057	62.0565	72.9044	71.166	87.4086	63.5354	68.4434	62.8679	80.0297	72.9384
AT5G16220	126.909	46.9754	86.8095	98.5311	175.211	152.351	122.589	46.1715	80.6523	97.9477	184.97	156.998
AT5G16235	4.86369	5.26682	5.32354	6.49969	7.36433	9.84136	4.62809	5.59108	5.64759	7.00828	7.55502	9.11588
AT5G16260	97.7692	58.8212	54.5769	87.9993	114.603	114.551	98.9752	58.7854	58.4893	87.1163	116.91	122.434
AT5G16270	184.686	272.956	265.765	211.289	224.118	218.581	190.881	273.72	257.786	207.023	243.477	207.988
AT5G16280	37.2975	43.3123	52.3352	21.6095	27.4291	30.036	40.41	46.5737	49.7552	20.9565	25.17	28.4081
AT5G16240	45.7752	15.1748	17.9228	18.9233	40.7155	42.8329	48.1322	16.0124	19.3316	17.3149	40.3383	44.2585
AT5G16130	2984	2169.81	1588.13	2571.09	2859.46	3168.97	3173.43	2061.93	1708.55	2739.18	2805.26	3071.2
AT5G16160	7.22027	4.20802	4.64993	3.70798	4.92733	6.894	6.76032	3.96216	4.72051	4.05571	5.08151	6.45182
AT5G16250	812.411	533.456	495.241	999.791	1083.14	856.883	881.562	586.021	517.328	991.574	1029.58	834.913
AT5G16110	1625.09	324.12	363.163	394.476	1354.67	1445	1492.19	348.576	397.68	410.474	1482.4	1388.88
AT5G16120	266.35	121.537	177.128	212.674	300.854	363.495	276.702	130.801	194.11	221.157	328.501	357.713
AT5G16150	445.163	489.218	504.022	414.139	454.373	400.134	486.75	449.791	507.106	381.371	443.885	372.724
AT5G16715	123.151	97.7799	71.11	115.823	155.518	103.673	115.701	89.0711	77.1198	118.754	154.574	96.8985
AT5G15410	289.94	413.778	385.126	231.979	202.926	179.471	309.723	442.598	380.278	232.372	194.671	189.871
AT5G15490	648.091	552.179	454.251	665.564	560.618	603.982	592.062	592.153	417.189	611.789	544.323	615.652
AT5G15630	15.639	8.50523	7.58435	11.8164	15.2601	10.2651	14.087	9.11542	6.98645	12.9847	15.5062	9.64625
AT5G15680	116.78	55.0344	84.2864	123.642	107.295	144.775	118.307	59.3536	86.9866	114.863	109.787	130.636
AT5G15700	4.88639	4.66869	4.56191	5.58158	4.85438	5.23193	4.80497	4.22478	4.66267	5.65361	4.6211	5.00252
AT5G15710	26.6048	24.8699	30.6944	29.5651	24.8763	30.0792	28.8571	23.3655	30.5247	31.331	27.1779	31.1575
AT5G15740	119.243	177.44	204.189	282.722	138.73	151.225	118.235	188.993	205.852	268.573	141.427	136.844
AT5G15760	7.58899	6.5125	5.55773	9.31402	9.92117	12.8315	8.13542	6.96842	5.32049	8.82261	10.8741	12.6727
AT5G15770	61.7019	61.7232	61.6411	103.601	81.587	70.0962	56.877	67.1475	60.5612	101.836	73.8773	63.2587
AT5G15780	13.1881	17.6714	12.9297	7.3412	6.17625	10.6733	12.3879	18.0168	11.7273	7.58446	6.53552	10.2757
AT5G15790	11.4558	7.61667	7.22138	12.9513	12.5459	9.2547	11.7429	7.14801	7.73068	11.9932	11.4079	9.83834
AT5G15810	308.047	93.5266	68.7749	205.446	239.074	275.243	337.729	89.6422	65.395	217.569	233.021	250.922
AT5G15830	121.845	31.5914	8.75094	15.7646	46.9547	76.3852	129.053	34.5993	9.03411	15.2151	49.2663	74.8859
AT5G15850	768.728	224.656	31.4594	9.88095	34.5836	272.666	734.163	205.889	32.7495	10.5673	37.7356	279.112
AT5G15860	34.0739	29.7627	9.48934	12.9796	13.6505	12.338	36.2698	31.5756	10.3365	12.2446	12.9438	12.3433
AT5G15840	7.13252	5.23986	6.77728	12.9934	8.92523	10.0354	6.68599	5.48444	6.69272	11.7863	9.04215	10.4634
AT5G15720	3.60033	4.27246	3.89942	3.74978	3.29906	3.87562	3.6826	4.6941	3.91906	3.92582	3.16549	4.00818
AT5G15750	226.179	225.049	146.806	282.886	232.004	299.25	240.515	203.07	155.373	281.304	225.105	296.426
AT5G15640	68.7098	42.1091	38.8566	110.863	95.8029	70.897	68.7943	45.9702	40.2618	115.499	95.068	75.6298
AT5G15730	37.303	17.747	31.8404	60.8215	59.0257	43.0609	38.1237	16.0456	33.9115	60.8744	60.9484	41.7684
AT5G15725	5.10236	4.79529	5.2927	4.59452	3.61642	4.30808	5.55584	5.0491	5.05235	4.8101	3.43602	4.31073
AT5G15800	4.08627	4.42864	4.01049	3.34612	3.70645	3.05123	4.43336	4.57603	4.14645	3.56513	3.86315	3.23857
AT5G15870	68.0087	54.4243	37.6463	41.1641	36.0616	52.4813	67.1485	49.3348	36.155	43.9646	38.7258	57.2944
AT5G15880	107.48	92.2742	43.4961	81.6677	114.221	124.858	107.576	91.7769	45.9617	76.324	115.118	120.195
AT5G15890	9.55684	8.07452	10.7854	8.6592	7.00745	9.04487	8.60943	7.33755	11.4045	9.44564	6.9734	8.35726
AT5G15900	4.58906	5.008	6.19897	5.15078	4.22115	4.39026	4.55518	5.12716	6.67911	5.64425	4.05224	4.25722
AT5G15920	8.84552	9.21185	5.9962	16.5372	8.48056	12.1502	9.58917	8.50854	6.54726	15.9691	8.58902	13.1847
AT5G15940	3.37882	3.12147	3.35969	3.40664	3.00073	4.1812	3.09816	2.99907	3.64789	3.23751	3.16363	4.34946
AT5G15520	262.696	173.278	124.677	287.628	254.241	314.222	280.856	172.305	122.938	290.964	241.417	315.062
AT5G15460	106.877	47.5499	50.5159	99.3808	117.653	111.711	107.53	48.0177	49.5119	97.048	126.605	110.341
AT5G15600	135.594	90.4393	70.5523	70.8741	53.6286	96.2821	137.582	98.9501	64.4526	70.8187	51.3939	100.259
AT5G15400	115.331	75.3195	140.937	122.552	116.34	124.019	124.74	70.362	139.519	121.869	120.285	120.178
AT5G15020	13.5313	8.85871	12.8537	13.112	14.3386	9.56305	13.6043	8.43692	11.7081	13.3694	12.9925	10.0291
AT5G15060	4.03313	6.30179	7.21704	2.89326	3.19002	3.30736	4.0022	5.96189	7.04352	2.9128	2.97249	3.32816
AT5G15100	4.59692	4.03537	4.3136	4.27477	3.86451	4.42307	4.93096	3.83246	4.52386	4.57166	3.57344	4.80371
AT5G15110	4.93991	5.20555	5.93517	4.00632	4.41733	4.43064	4.61581	4.94368	6.24721	3.67358	4.04134	4.81596
AT5G15090	1351.01	1137.51	794.514	1307.23	1054.04	1247.58	1286.47	1041.11	761.146	1222.49	1019.74	1209.58
AT5G14970	179.263	318.727	553.972	362.091	362.112	292.003	191.274	322.773	512.891	350.202	347.627	286.202
AT5G14910	914.852	1012.47	1009.34	1542.32	1619.88	1226.56	965.601	1012.13	1070.74	1696.06	1680.27	1303.62
AT5G15050	226.186	189.398	196.967	197.848	136.625	172.774	229.419	206.897	201.367	215.693	142.105	184.604
AT5G14920	498.193	126.827	1092.15	1564.18	1233.28	669.893	490.186	123.805	1080.54	1480.94	1308.04	700.108
AT5G15070	5.00722	4.23949	5.25353	6.51266	4.87712	3.5056	4.62077	3.91456	5.52009	6.79611	4.5214	3.82459
AT5G15420	4.05635	5.45381	5.94378	4.146	3.72142	2.87763	4.06344	5.22621	6.17488	4.30388	3.51695	2.77462
AT5G15440	64.211	33.875	25.8575	37.492	40.9713	44.8438	64.8062	36.448	26.3466	39.6994	39.185	48.5134
AT5G15450	428.406	1121.04	541.116	333.721	301.997	376.752	440.705	1189.63	524.972	328.016	291.968	363.854
AT5G15470	35.8351	45.3827	28.6118	33.3583	31.0939	27.9137	37.7416	43.3656	29.6976	33.0607	28.392	28.4049
AT5G15480	3.69173	3.44906	3.46805	3.95169	3.76617	4.38628	3.74058	3.15409	3.2989	3.9395	3.6239	4.05182
AT5G15510	12.3634	8.70375	7.36929	18.1984	19.4569	25.7973	11.7993	8.21683	7.06884	17.551	17.6772	28.0812
AT5G15540	24.4861	28.8824	34.4251	27.8891	22.2906	26.5458	23.0264	27.6099	32.9316	26.0155	23.1878	26.5824
AT5G15550	46.5022	28.3244	19.1184	64.5129	67.495	96.2987	46.3208	27.5568	20.2465	65.9185	67.0323	105.791
AT5G15560	4.05141	5.32716	5.95923	4.29109	4.87945	4.34044	4.38942	5.10217	6.48442	3.89605	5.25455	4.38088
AT5G15570	20.8089	15.0489	17.6163	21.2602	36.5563	37.3503	20.9431	15.6449	16.9469	20.9411	35.2476	39.833
AT5G15580	139.42	22.2475	31.3643	64.2181	119.653	101.875	141.878	20.6804	28.4773	70.5079	122.378	99.9284
AT5G15581	4.25021	7.59756	5.44914	5.05322	6.37214	4.61616	4.61878	6.99812	5.95199	4.86869	6.69861	5.07458
AT5G15610	349.673	250.716	253.002	271.169	370.018	389.862	317.394	241.276	227.918	261.679	383.595	357.914
AT5G15530	179.876	170.567	77.7627	138.82	163.298	191.94	184.942	157.797	74.2746	149.71	168.722	191.541
AT5G14940	12.1769	10.2624	11.8935	12.6066	13.673	19.0996	11.4317	9.85151	12.9151	13.015	13.6586	17.347
AT5G14950	130.361	76.9533	101.632	134.075	163.823	118.488	128.449	80.0061	101.078	141.041	152.609	120.61
AT5G14960	4.7175	5.76609	10.6659	7.61121	5.50575	5.69123	4.70637	5.45008	11.4552	7.66035	5.01132	5.98664
AT5G14980	3.15568	3.65806	3.98355	3.73104	3.32693	3.38814	3.38098	3.65962	3.81553	3.88626	3.33489	3.6876
AT5G14990	3.11687	2.99229	2.84683	2.89392	3.68063	3.62175	3.35899	3.19877	2.87425	2.68708	3.39543	3.85201
	8.14928	4.89432	10.366	4.04113	3.2161	4.57488	7.89833	5.1276	9.39563	4.07341	3.5076	4.69908
AT5G15010	7.00184	6.99847	7.16766	10.2724	9.47105	10.1524	7.3878	6.61648	6.98926	10.2223	10.1144	10.5155
AT1G31690	6.23183	8.1402	7.28717	18.7597	9.16391	9.38227	6.81565	7.57836	6.68259	19.3374	9.49892	10.3177
AT1G31670	3.12021	4.30602	4.09707	3.52705	3.78217	3.37261	3.22593	4.52459	4.01438	3.61717	4.0495	3.30103
AT1G31660	120.007	47.8189	42.4758	144.531	123.588	156.946	116.253	48.6029	43.9493	147.762	121.813	163.93
AT1G31650	66.9214	32.3289	51.6194	70.2866	82.9731	77.5995	71.186	30.7463	53.9572	66.3079	75.9716	85.104
AT1G31640	3.7033	5.20963	5.39917	3.41826	3.00454	3.04174	3.53476	5.66521	5.85021	3.37627	3.26697	3.01356
AT1G31630	4.64321	3.86657	3.64625	3.33451	3.36563	3.58089	4.48189	4.00717	3.99086	3.54158	3.18774	3.32226
AT1G31620	5.01179	5.07856	5.26383	4.41815	4.72717	4.42375	4.59855	4.83952	4.98196	4.29194	4.82388	4.17893
AT1G31770	44.4313	31.033	40.7688	81.9784	74.8527	66.5352	46.5198	32.282	37.5565	78.5199	74.2941	60.0125
AT1G31760	7.64513	7.12302	7.22363	8.61407	11.9006	10.1015	7.62686	7.38986	7.45726	8.35056	11.7998	10.5122
AT1G31750	7.68564	8.86921	6.93518	8.45055	7.46623	6.98299	7.07732	9.33017	6.46408	8.49626	6.91806	7.09086
AT5G14720	57.3303	98.0622	100.704	88.4176	109.612	75.5944	58.5789	91.8279	109.875	95.5864	116.911	70.4888
AT5G14730	6.55762	7.13272	7.80396	9.81661	20.0417	9.70763	5.93482	6.59513	8.25131	8.97149	18.0847	9.40482
AT5G14750	5.22192	6.37751	6.38119	7.19331	5.11354	11.7511	4.80112	6.8312	5.82991	7.6864	5.45176	12.0483
AT5G14770	3.96237	4.60006	4.67306	4.99364	4.14198	4.83252	3.81284	5.01651	4.39646	5.02266	4.10779	4.74436
AT5G14830	4.87636	7.64684	6.33754	5.5168	5.08131	4.27036	4.76227	8.18248	6.49439	6.055	5.34212	4.24469
AT5G14840	5.41136	6.01424	4.49922	4.5356	5.01231	6.77816	5.30756	6.37166	4.47933	4.79702	5.42818	6.19724
AT5G14860	5.08896	5.98797	6.96466	6.23452	6.007	7.1685	5.44483	6.48944	7.33768	6.82871	5.8094	7.55872
AT5G14870	3.65992	4.01573	4.01494	3.6213	3.73304	4.17232	3.74356	3.84065	3.85691	3.2724	3.98197	4.31738
AT5G14880	139.895	157.932	113.975	78.7194	77.2081	108.226	146.945	153.995	115.148	77.1671	83.8235	97.593
AT5G14890	4.98959	5.87495	7.77987	4.91851	5.91242	6.16015	5.47328	5.31807	7.87983	4.55483	5.4812	6.39368
AT5G14790	42.4266	55.0083	53.9126	65.8055	55.2178	52.3375	40.5855	56.8934	49.0658	63.924	58.9441	56.3972
AT5G14800	503.558	219.825	102.229	333.13	431.97	524.309	539.003	214.777	112.259	304.819	440.037	548.507
AT5G14780	1402.39	718.903	1274.29	1338.29	1268.51	1316.72	1413.37	756.902	1369.59	1272.52	1385.44	1362.19
AT5G14740	7826.08	5949.12	4221.53	6095.43	9801.9	8752	7335.15	5651.06	4308.08	5520.94	9513	8671.44
AT5G14760	70.864	11.0649	4.4602	11.4914	8.2252	13.387	70.5518	10.2135	4.20004	11.6626	7.50086	13.5844
AT5G14850	19.9154	30.7756	26.1887	28.7335	14.7523	14.9942	19.5787	28.8331	25.0852	28.8366	15.8612	16.3515
AT5G14900	2.62672	3.09339	3.19085	2.71787	2.80901	2.55389	2.70965	2.9979	2.89719	2.68282	2.97727	2.69485
AT5G14930	4.55487	6.24531	4.28686	8.14111	9.27073	7.89033	4.6693	6.00927	4.02013	7.43934	8.53668	7.99888
AT1G31710	252.924	293.021	321.66	345.642	155.244	239.899	240.44	317.169	308.179	317.176	150.493	238.819
AT1G31710	46.3152	30.9011	79.1765	87.7474	33.9274	37.0191	43.2784	32.1525	84.9365	91.4018	35.7323	39.9254
AT1G31690	5.42347	6.5274	5.84946	31.6872	11.573	7.35566	5.77073	6.64498	5.36011	30.3683	11.872	6.89588
AT5G35310	6.80262	9.95229	10.7983	6.43096	6.5732	6.07565	6.48779	10.2272	10.1585	6.36727	6.3865	5.61003
AT5G35340	5.01628	5.70751	5.4844	3.67537	4.6537	3.79937	5.11361	5.68522	6.00677	3.33206	4.92897	4.14385
	3.92461	4.57286	3.83856	3.6377	2.6907	3.81946	4.23605	4.16304	4.12081	3.74106	2.80095	3.78637
AT5G35370	19.3967	7.07648	7.57426	16.877	15.2051	16.3835	20.317	7.57977	7.13501	15.2407	14.3641	16.0686
AT5G35380	3.32	3.39134	3.7477	3.38665	3.18839	3.38071	3.02533	3.16504	3.99485	3.28798	3.11808	3.44951
AT5G35390	4.13358	5.6967	4.6071	4.20543	3.58579	3.90755	4.23714	6.13787	4.69467	4.26047	3.2871	3.99474
AT5G35400	6.61706	6.10673	9.81071	7.37816	7.03215	6.71143	6.46139	6.51629	9.00904	7.60801	7.6309	6.36571
AT5G35330	232.426	116.515	104.356	152.708	246.067	242.417	224.304	110.764	104.284	162.125	249.715	238.045
AT5G35320	33.3262	17.7523	21.1971	30.8685	38.4233	43.4767	35.7884	16.8522	19.1942	28.6599	40.5334	44.315
AT5G35360	1241.76	1282.4	942.971	1101.08	1150.44	1275.78	1262.04	1268.95	974.077	1147.51	1233.67	1332.32
AT5G35410	7.50087	5.92912	5.07932	5.64584	7.21335	5.30622	7.38341	5.38733	4.87835	5.29268	6.6746	5.8102
AT5G35420	4.47376	4.38216	4.88969	3.69378	4.03176	4.49547	4.62372	4.08099	4.60944	3.88388	3.70855	4.60574
AT5G36260	3.72073	3.84979	3.69851	4.89173	4.47281	4.13338	3.86243	4.00009	3.98204	5.00599	4.90248	3.78058
AT5G36270	13.5734	7.691	10.5332	11.8337	6.00073	9.29578	13.9617	7.88406	10.1965	11.4864	5.92789	8.56875
AT5G36280	3.62651	3.21314	3.92104	2.70727	2.87213	4.11895	3.62704	2.93626	4.1799	2.48585	3.04448	4.30034
AT5G36290	467.214	337.161	335.201	446.086	544.164	466.535	456.256	309.977	362.785	487.667	528.047	469.414
AT5G36220	6.25229	5.33807	4.89709	6.48093	5.4616	5.18829	6.18005	5.66292	4.79072	6.34883	5.47363	5.42344
AT5G36230	1077.47	849.75	894.67	1162.16	1299.39	1168.32	1037.88	804.526	919.458	1146.05	1287.71	1129.97
AT5G36250	18.053	23.5536	9.08593	20.4893	40.28	22.1223	19.323	24.6447	8.60342	21.4332	38.6901	22.0633
AT1G48920	796.347	974.12	1009.15	1611.85	1188.35	1172.87	793.852	909.82	1094.23	1551.5	1224.96	1239.37
AT1G48910	5.42697	5.63126	6.35333	5.02098	4.36312	4.09371	5.27814	6.12444	6.73861	5.50174	4.20752	4.3685
AT1G48880	4.44491	4.36709	4.71334	5.76223	4.41367	5.8337	4.77894	4.19153	4.66488	5.4718	4.24435	5.51128
AT1G48870	4.4823	4.25072	4.66495	3.67891	4.49272	3.90647	4.8893	4.10562	4.56344	3.81237	4.31414	3.85132
AT1G48860	809.084	855.745	712.587	825.845	846.877	927.469	844.139	937.551	777.348	773.378	904.293	877.673
AT1G48900	519.949	461.629	447.239	571.528	484.299	551.866	480.527	464.397	467.04	531.76	454.289	571.574
AT1G50750	6.43927	13.014	7.72138	6.30396	5.4922	6.00674	5.96665	13.0287	7.84479	6.16012	5.98445	5.4949
AT1G50732	67.1886	108.182	99.9624	53.1114	61.8126	67.3517	69.4316	112.295	108.46	51.4175	57.7271	73.44
AT1G50740	91.3465	71.1075	68.1742	95.8593	113.142	94.7319	83.5282	64.5165	68.9247	104.683	103.006	86.6096
AT1G29710	10.4791	8.80786	8.16074	9.71844	9.11565	17.3551	11.1027	9.67097	8.94523	9.85721	9.84246	16.7052
AT1G29720	4.94955	6.05267	6.19963	5.35189	5.66322	5.06277	5.24564	5.60979	6.81156	4.81962	5.10247	5.42514
AT1G31730	438.516	245.023	305.704	382.288	476.779	390.311	471.04	265.042	321.069	406.581	443.746	395.959
AT1G31720	4.92125	4.64176	4.36094	4.6369	4.37969	5.95791	4.76109	4.27972	4.7165	4.29633	4.65634	5.7936
AT5G34850	1814.7	1329.27	1262.4	1730.46	1550.54	1557.43	1663	1409.3	1331.34	1659.13	1637.6	1494.66
AT5G34870	2.97084	15.5948	7.1003	4.23829	3.42214	3.14869	2.829	15.4116	7.23113	4.63608	3.71178	2.98391
AT5G34880	3.29529	4.58735	5.53744	3.47942	2.73845	3.5456	3.54542	4.30424	5.28131	3.47675	2.71491	3.43366
AT5G34895	3.19385	3.66706	3.40547	3.51186	3.13614	3.52627	2.9683	3.60574	3.13384	3.6393	2.90688	3.73331
AT5G34900	3.27351	3.44271	4.36724	3.62764	3.45547	3.59218	3.34295	3.74717	4.3041	3.40158	3.69878	3.41855
AT5G34885	3.72205	3.69725	3.10287	3.59366	3.50813	3.76563	3.4025	3.77993	2.89289	3.79902	3.22935	3.83314
AT5G34920	3.92597	4.51398	4.69247	4.22747	3.17456	4.34853	3.83495	4.67794	4.22869	4.38705	3.17668	3.96177
AT3G42730	4.45475	6.30676	5.67816	4.06002	3.51742	4.40904	4.76751	5.67728	5.99529	3.67154	3.82655	4.61803
AT5G35100	245.231	279.173	376.911	262.19	276.713	220.993	252.055	280.058	363.682	273.522	277.654	234.178
AT5G35080	117.169	57.7411	57.4763	69.2332	91.3729	121.92	109.853	57.7491	54.1963	73.18	93.1924	122.939
AT5G35090	3.55274	3.99687	5.01134	2.85407	3.28978	3.58609	3.24382	3.71135	5.21357	2.63334	3.55415	3.57322
AT5G35130	3.73902	4.71446	5.49009	3.6136	3.13918	3.31685	4.07271	4.575	5.06463	3.77896	2.84413	3.10482
AT5G35140	4.21363	4.65386	5.34125	4.02863	3.62792	3.96183	4.539	4.99979	5.57205	3.62801	3.27917	3.98601
AT5G35150	6.4949	5.98658	7.23375	4.97988	4.51736	5.7103	6.63691	5.82482	7.71385	5.28867	4.06947	5.73358
AT5G35160	248.178	299.729	250.717	330.413	305.154	307.103	240.734	326.27	269.956	333.302	318.846	284.892
AT5G35170	147.845	246.7	411.828	357.89	285.376	159.618	152.259	243.198	439.515	383.741	306.556	161.601
AT5G35190	216.056	227.843	287.026	263.732	147.548	215.323	202.394	231.483	274.469	278.95	151.316	216.853
AT5G35200	152.77	91.4579	112.469	140.433	190.974	146.389	166.496	88.8428	117.226	134.336	199.709	136.602
AT5G35210	185.703	92.4118	78.6932	281.981	214.674	220.858	200.866	89.7961	74.2551	264.435	209.939	238.77
AT5G35230	3.53748	3.63635	3.87379	2.99766	2.54804	2.7793	3.23717	3.31408	3.95402	2.73624	2.42583	3.04306
AT5G35240	5.27551	4.99797	4.52165	3.57763	3.95076	4.37529	5.37484	5.30635	4.59209	3.73772	4.05393	4.40407
AT5G35250	4.46968	4.78156	4.89688	3.96202	4.36985	4.63963	4.45788	4.32708	5.18686	3.60875	4.6706	5.02349
AT5G35260	7.7381	15.6668	11.3594	8.80679	6.89498	7.81727	7.80231	14.7971	10.943	8.24613	7.11713	8.28432
AT5G35270	5.43124	5.36452	5.69045	4.36791	4.9986	4.87838	5.02652	5.728	6.04996	4.27844	4.85494	5.28864
AT5G35180	332.546	433.346	462.536	417.255	271.348	330.641	320.249	417.888	505.681	379.145	285.728	358.784
AT5G35280	4.91847	6.57437	7.68423	5.88346	6.44598	5.88549	4.59118	6.55431	8.10875	6.42853	6.29374	5.63049
AT5G35290	5.34944	8.67672	13.9139	6.41877	5.09099	4.77095	5.75347	7.83286	12.851	6.96698	5.32329	4.9554
AT5G35300	4.07448	2.92535	3.3439	3.96756	4.00262	3.40472	4.23113	3.14687	3.0501	3.65423	4.09734	3.15077
AT5G34800	7.04763	11.9959	14.2679	5.90841	5.9011	7.18114	6.63754	10.9922	13.7443	6.21393	5.40121	7.56582
AT5G34820	6.04436	8.75424	8.86053	6.00788	5.76016	7.34446	5.56985	8.97639	9.6707	5.69684	5.48206	6.70368
AT5G34830	4.54508	4.16799	4.41289	4.04671	4.01691	4.22634	4.91637	4.50553	4.21792	4.24535	3.74773	3.80851
AT5G34840	4.82609	5.20784	3.89873	3.80257	3.45926	4.21722	5.09871	5.63283	3.94921	3.93232	3.63228	4.33298
AT5G30545	3.59899	4.72387	4.59449	2.95105	3.22219	2.7837	3.65089	4.31761	4.51848	3.06744	3.28421	2.76426
AT5G30500	4.65468	12.8454	12.1583	4.13831	3.46273	3.94576	4.90047	13.0797	13.2982	4.01511	3.62529	3.87872
AT5G30520	4.49956	4.98795	4.34709	4.18154	4.73129	4.41662	4.76349	5.33953	4.26637	4.45404	4.36453	4.53118
AT5G30450	3.65584	4.85674	5.13915	3.33321	3.794	3.41125	3.37086	5.205	5.56068	3.34569	4.02993	3.16392
AT5G30470	3.61822	4.10141	5.31204	3.16007	4.34957	4.02431	3.26895	4.32356	5.54216	3.29698	4.20916	3.91653
AT5G30510	2015.36	1830.26	1808.88	2123.15	2719.49	2217.78	1957.47	1831.23	1977.75	2298.37	2750.53	2282.63
AT5G30490	15.2265	15.0041	15.7766	18.8993	17.6036	20.621	15.2569	15.7459	14.7109	17.7275	16.9304	18.6162
AT5G30420	4.84054	4.02898	6.50523	3.86787	3.4446	4.06261	4.87746	4.07954	6.05938	4.07583	3.26495	4.46559
AT5G30440	4.06984	5.42132	5.50612	4.59073	4.69747	4.30702	4.44875	5.10888	5.38072	4.68843	4.84225	4.619
AT5G30380	2.87734	4.05502	3.83422	2.97423	3.44755	3.61667	2.6949	3.96467	4.04824	3.07155	3.11322	3.33284
AT5G33200	3.6014	4.61801	4.14985	3.91859	4.36744	3.58284	3.50926	4.65752	4.0484	3.53672	4.03264	3.54387
AT5G33240	4.58867	6.26888	4.56593	3.47766	3.25389	3.723	4.31277	6.167	4.83651	3.232	3.46795	3.97421
AT5G33258	4.23992	3.96193	3.37194	3.20355	3.66552	4.95886	4.20726	4.34889	3.56153	3.33306	4.02566	5.08805
AT5G33280	29.014	71.0361	60.7861	105.735	70.3364	63.8679	30.3767	68.0569	66.1091	104.016	65.2219	62.5494
AT5G33290	10.7679	30.313	23.9371	31.8218	21.9335	16.1296	11.0953	28.617	24.9299	33.2729	20.7717	16.5121
AT5G33300	7.96745	7.06181	7.23816	8.36002	8.98193	6.49504	7.5911	6.93946	7.66487	8.26045	8.29917	6.78638
AT5G33340	3.87148	4.38738	5.55345	3.83842	3.90069	3.41289	3.68716	4.33516	5.71404	3.9352	4.06195	3.18169
AT5G33350	3.59335	3.67169	3.56482	3.40153	3.36911	2.99289	3.74052	3.90686	3.31588	3.32161	3.37277	2.96729
AT5G33380	3.91172	4.80883	5.83847	4.51262	4.73988	4.41869	4.1957	4.50416	5.35341	4.70188	4.26788	3.98145
AT5G33370	19.4579	21.0013	15.4026	42.3272	89.7902	58.3388	19.5646	21.2996	14.3322	43.3755	92.3799	59.3331
AT5G34450	4.64468	5.20714	5.10953	3.8421	4.48929	4.28655	4.41974	4.9028	5.52734	3.72095	4.43356	3.9259
AT5G34460	3.7998	3.97674	3.80751	3.1089	3.16385	3.36863	3.56955	4.23073	4.08824	3.09727	3.28105	3.30178
AT5G34770	3.70444	3.39894	3.51228	3.74805	4.33011	3.37701	3.4011	3.6852	3.35758	3.65499	4.33873	3.14637
AT5G34790	5.25374	4.54261	5.69994	4.53237	4.04128	3.98422	5.1803	4.97414	5.41949	4.64831	4.14017	3.71483
	3.80684	3.74723	4.39551	3.42431	3.69215	3.80968	3.70094	3.88011	4.63911	3.57118	3.32711	3.78705
AT5G29070	3.96987	4.62595	4.4459	4.37257	3.90543	3.85426	4.30299	4.88503	4.73151	4.22413	4.04399	4.12602
	3.18495	10.6172	9.08055	4.44623	3.5259	4.79006	3.33996	10.2369	8.84779	4.50743	3.5499	4.91961
AT5G29090	4.32332	4.54767	4.85619	4.42407	4.02749	4.03409	4.72042	4.61534	4.59897	4.49751	4.4003	4.29579
AT5G29100	3.26862	4.28251	4.62954	3.73218	3.35355	3.1223	3.28542	3.94751	4.81843	4.08522	3.65478	3.31448
AT5G29210	4.75731	6.58757	8.11586	4.05802	3.59958	3.76878	4.38268	6.82138	7.84503	4.37217	3.87548	3.75933
AT5G30480	3.41887	4.46116	3.76007	3.86654	3.19461	3.78154	3.11492	4.47856	3.56128	4.01519	3.39585	3.94056
AT5G27990	130.61	61.2229	60.4427	118.475	160.915	173.447	140.587	55.4012	66.2534	121.748	155.102	188.381
AT5G28030	4.51989	7.50531	7.0901	6.352	5.95459	5.94937	4.80726	7.4199	7.5005	6.89962	5.91457	5.64042
AT5G28020	180.409	140.733	176.176	98.3238	120.574	113.212	174.27	130.671	192.517	96.9731	126.881	102.833
AT5G28050	1467.72	957.437	773.727	1159.06	1120.81	1201.52	1419.13	865.159	842.548	1168.95	1181.13	1233.25
AT5G28080	4.77569	5.42878	5.30405	5.04352	5.9481	7.03981	4.83669	5.77803	5.77699	4.55454	5.48895	7.73294
AT5G28090	4.21446	4.21308	4.62439	4.29568	4.13675	4.12349	3.84233	3.92578	4.55805	4.6914	4.46388	4.02741
AT5G28110	3.8626	5.6367	5.15746	4.12192	3.69437	3.85687	4.21216	5.38008	5.02763	4.22872	3.96233	3.4949
AT5G28130	3.37953	3.97852	3.89871	3.81334	2.79004	3.38272	3.0819	4.3227	4.24296	3.78802	2.58994	3.33259
AT5G28140	5.14448	8.84009	7.87562	4.25115	3.85443	4.28987	4.7495	8.73519	7.84174	3.89855	4.16981	4.0201
AT5G28150	77.1917	81.8206	94.7188	103.673	78.9095	74.8904	75.9288	89.9399	97.7852	105.046	73.1151	77.5061
AT5G28160	4.76103	5.69609	6.2144	4.28775	5.62573	5.66769	4.93418	5.14892	6.81957	4.32607	5.19874	5.9482
AT5G28170	2.96465	4.328	3.56944	3.04299	3.2075	3.88217	3.25034	4.2967	3.88403	2.80884	3.22317	4.23463
AT5G28190	4.02623	5.08536	6.00595	3.72167	4.04339	3.47456	3.90853	5.50785	5.79295	3.86535	3.97854	3.51716
AT5G28200	3.29844	4.81705	6.82843	3.38441	2.72743	3.88563	3.43204	4.36967	7.22349	3.46256	2.80897	3.87113
AT5G28210	3.69169	4.28814	4.63007	3.88758	3.41469	3.95334	3.4154	4.58683	4.49588	4.20651	3.23379	4.33056
AT5G28220	8.36631	6.05975	10.9054	16.5943	16.3184	15.7186	8.12894	6.31367	10.8936	16.4295	16.6838	15.3141
AT5G28230	3.75293	4.10509	4.34373	3.60704	3.96962	3.37126	3.86757	4.12318	4.0673	3.6379	3.63013	3.4306
AT5G28910	4.51948	5.6369	10.8906	6.61094	3.30799	4.93944	4.89205	5.29956	11.4661	6.88649	3.55786	4.88076
AT5G28920	5.35239	7.53151	8.24731	4.60051	5.55852	5.06463	5.72223	7.13971	8.37803	4.25389	5.35773	4.63568
AT5G28930	3.30708	3.25676	3.77511	2.74329	2.96515	2.59937	3.26055	3.01896	3.69107	2.50522	2.67959	2.8272
AT5G28940	4.16743	10.3822	10.0724	5.11311	4.97044	4.13806	4.33343	10.473	9.80876	4.653	4.87549	4.14818
AT5G28950	4.43627	7.12108	5.34934	4.21031	4.04713	3.97549	4.60909	6.86945	5.34872	3.93225	3.80526	4.02154
	7.2968	9.70059	18.4773	6.15514	6.59167	6.0733	7.00858	9.68973	16.8313	5.67247	6.44333	6.1113
AT5G29020	3.69578	4.70939	6.15908	4.37474	4.42381	4.66356	3.39764	4.92018	6.3711	4.56242	4.51035	4.4588
AT5G29030	3.90708	4.91878	5.17862	3.65439	4.03409	3.78033	3.55891	5.336	4.77642	3.6869	3.73122	3.61929
AT5G29000	46.7792	12.0844	12.2764	50.2242	79.8377	75.2054	42.7563	13.1108	11.4792	49.7456	76.3634	81.893
AT5G29040	3.51801	6.30756	5.1211	4.22981	4.49512	4.47362	3.69525	6.44151	5.4335	4.62183	4.7593	4.47212
AT5G29050	3.2718	4.54712	3.85975	3.07375	3.65696	2.9915	3.51737	4.61198	3.93893	3.3686	3.51857	3.12209
AT5G28010	4.12652	6.85042	7.5467	5.30116	5.09204	4.89996	4.11999	7.20085	7.94581	5.37911	4.59287	4.68101
AT5G28040	224.18	152.003	182.473	219.295	202.492	138.82	225.181	157.731	200.121	225.286	192.448	134.685
AT5G28070	3.97053	6.08523	5.75996	5.39538	4.6665	4.22173	4.2668	5.72799	5.9041	5.44793	5.0604	4.60692
AT5G28060	2005.73	2055.41	1854.47	1700.92	1784.25	2324.94	1957.51	2165.97	1736.96	1556.3	1940.32	2236.51
AT5G27630	5.62008	6.65081	8.52477	5.19747	5.68675	6.43445	5.866	6.59372	7.89992	5.18085	5.94744	6.67085
AT5G27650	20.6955	12.05	15.2831	22.5291	26.242	31.4726	21.9115	12.8395	14.0902	22.3169	26.9974	34.4914
AT5G27660	5.11259	5.63516	5.31103	6.07082	4.69568	4.92008	5.39644	5.08523	5.43042	5.85192	5.01086	4.96119
AT5G27680	3.75251	5.15188	4.31551	5.40429	4.18761	4.74622	3.77377	5.63967	4.58369	5.56197	4.49834	5.18873
AT5G27670	584.969	680.751	542.429	728.864	709.787	919.461	572.891	715.979	576.983	767.454	780.616	955.3
AT5G27560	293.713	246.613	315.247	321.218	367.585	308.476	266.909	222.06	327.828	337.068	372.739	308.167
AT5G27710	24.6901	15.0636	15.4152	19.5937	30.4339	28.0423	26.1007	14.2378	15.5709	21.2932	27.6879	29.2645
AT5G27740	144.803	94.2615	152.896	157.981	162.568	158.736	158.238	101.597	139.796	170.465	159.018	170.666
AT5G27800	4.33818	5.94566	4.92096	3.79673	3.16356	4.01701	4.29851	6.05963	4.7396	3.49954	3.12129	4.02788
AT5G27810	6.38239	9.46223	8.37143	7.82041	7.19675	5.59696	6.50075	9.82508	7.89361	8.23877	7.04505	5.63073
AT5G27720	510.013	324.973	344.056	481.159	471.952	495.482	519.222	330.594	350.618	437.182	430.479	539.09
AT5G27840	228.614	248.79	256.047	215.413	221.742	230.033	209.312	271.595	269.305	215.819	216.755	211.534
AT5G27750	21.1881	8.61893	15.407	19.4427	24.3409	22.244	19.5031	8.43567	16.6276	20.1404	26.487	22.7219
AT5G27760	676.48	479.789	344.172	670.208	656.782	687.782	621.497	489.024	313.152	710.439	689.392	706.596
AT5G27770	1945.74	1537.64	1113.12	1614.01	1798.52	2229.61	2052.45	1568.27	1049.48	1646.5	1944.58	2437.4
AT5G27820	196.698	217.395	211.411	231.039	213.126	211.825	211.127	232.582	209.851	211.833	225.528	231.731
AT5G27700	3599.92	2976.45	2378.32	3052.34	3266.18	3988.27	3608.45	3171.2	2394.67	3120.64	3349.98	4254.99
AT5G27730	28.8717	34.1021	43.4121	34.3253	40.8531	36.0987	26.0572	35.5577	44.9805	35.7991	42.7333	34.2829
AT5G27830	140.97	52.1503	78.5801	129.227	148.555	124.211	135.319	54.741	75.7092	121.74	136.78	136.305
	5.08438	4.90239	4.90303	5.41704	5.24878	7.00942	5.15574	5.01221	5.02449	5.23604	5.57589	6.4667
AT5G27870	2.82337	3.46484	3.38892	2.97706	4.30797	2.51122	2.71351	3.65811	3.22046	2.75959	4.55789	2.46526
AT5G27890	3.33678	4.66617	4.42007	3.64986	3.84323	4.20413	3.39719	4.21115	4.5867	3.70797	3.57081	4.34346
	4.97279	3.24719	4.07037	3.21335	2.99587	3.20169	4.98425	3.35862	4.13194	3.33607	2.99704	2.94125
AT5G27910	3.67412	4.96797	4.68475	3.41723	3.23172	3.04582	3.98597	5.27918	5.04677	3.72401	3.0746	3.03312
AT5G27920	16.952	15.0379	11.008	11.7954	12.3576	15.7544	16.2496	14.1418	9.96119	11.6735	11.4229	15.2903
AT5G27930	10.1416	19.3486	28.0199	34.2451	10.223	17.3303	9.70636	18.6067	26.1892	33.1607	9.60557	17.2858
AT5G27940	8.69362	14.2855	11.2657	6.44371	4.8998	6.5717	8.70639	15.4131	10.9667	6.20775	4.92086	6.71732
AT5G27850	3862.44	2851.41	2185.15	3700.58	3783.56	4256.42	4086.28	2651.02	2393.54	4010.23	3509.92	4112.12
AT5G27950	30.5815	30.2543	31.0353	42.8661	35.699	22.8816	31.5839	29.793	31.0877	44.6895	34.8122	20.8458
AT5G27970	17.0689	23.6149	31.8795	30.0451	22.7011	22.906	16.5223	22.0463	34.2927	30.2453	24.2635	24.6627
AT5G27980	4.07376	4.19544	3.77888	3.82375	3.92987	3.32252	3.70815	4.58124	3.94635	4.03261	4.06848	3.2706
AT5G27620	23.3337	22.8915	17.1409	28.0419	21.8377	26.5519	21.3361	21.0732	16.4751	28.5808	19.951	27.6936
AT5G27150	277.549	239.035	287.159	354.853	325.733	324.968	282.307	257.318	284.638	354.438	294.796	318.808
AT5G27310	3.48829	4.06829	4.15327	3.94641	3.41456	3.80578	3.19929	4.09056	3.85254	3.5537	3.60891	3.46074
AT5G27330	18.1824	26.0867	17.0697	36.2401	21.4684	24.3731	17.8152	24.9393	15.8728	36.8035	22.3029	25.3188
AT5G27340	4.67329	10.3146	16.4236	4.59042	3.90046	4.77371	4.68309	9.71419	17.7745	4.7951	3.89162	4.60423
AT5G27395	87.1207	44.473	54.8921	149.345	90.2964	100.067	93.4761	40.3898	54.4386	157.476	83.2927	90.3764
AT5G27400	300.889	73.882	74.4805	88.3045	202.059	255.767	280.297	68.0331	67.9622	95.268	201.529	232.654
AT5G27440	4.65158	3.43976	3.46168	5.95459	5.14201	5.34667	4.19356	3.24635	3.34328	5.76699	5.62603	5.51654
AT5G27460	12.1455	7.27573	6.96462	10.926	11.9812	13.5897	11.9714	7.06308	6.4221	10.6183	11.5243	14.7752
AT5G27480	7.84393	6.41009	4.67193	4.55247	4.93195	5.18853	7.43375	6.80393	4.22474	4.6704	5.39705	5.21192
AT5G27490	32.7935	41.6092	37.3605	57.2207	38.0307	35.7577	30.1644	39.3589	35.5072	54.4903	35.2756	33.8634
AT5G27510	4.63445	8.58166	7.96657	4.76248	5.11233	4.5138	4.21853	8.5201	8.71729	4.74462	5.57228	4.16834
AT5G27530	4.56818	3.78254	4.45828	4.8037	3.67466	4.36909	4.16908	4.09784	4.51274	4.86023	3.43396	4.72257
AT5G27540	143.917	117.138	143.73	178.734	137.453	146.75	139.929	123.927	154.057	185.737	147.667	134.698
AT5G27550	5.39772	5.40879	5.52924	8.29304	6.37737	5.50768	5.30787	5.83994	6.02302	8.13567	6.96727	4.9745
AT5G27420	7.3903	6.6413	6.56121	5.83468	5.78243	6.98956	6.70608	6.84031	6.08158	6.08887	5.72031	7.66512
AT5G27450	200.353	101.238	70.3665	173.778	213.261	172.335	209.853	106.286	74.8446	189.898	227.011	164.174
AT5G27520	49.147	23.547	35.7503	54.8156	48.2348	58.0364	48.9697	23.9166	33.0312	58.8699	51.0358	57.9473
AT5G27470	850.659	581.523	427.216	805.699	840.914	858.98	895.609	623.834	439.298	876.923	766.296	913.246
AT5G27350	548.389	465.894	449.163	555.448	702.517	507.649	519.867	420.233	486.331	514.996	684.664	527.049
AT5G27320	10.7727	8.60046	11.3929	11.7228	10.4958	10.8042	11.4001	8.3402	11.4829	10.6301	9.45156	9.93031
AT5G27360	41.9368	40.1422	31.8962	14.4262	26.4993	28.0398	40.7339	38.8312	28.7384	14.9322	27.1184	28.3803
AT5G27430	203.149	115.869	131.179	171.822	231.145	193.987	199.66	113.48	124.812	156.965	252.254	183.544
AT5G27380	398.071	340.679	543.93	548.58	661.279	539.989	412.778	333.328	497.618	584.744	670.307	500.132
AT5G27410	25.424	20.8208	16.9436	19.913	18.6411	21.9747	22.9398	21.7018	16.2121	20.3355	20.2323	21.8399
AT5G27570	4.29352	3.96217	4.01497	3.31077	3.67974	3.50571	4.32547	4.04986	3.97606	3.28959	3.33193	3.64992
AT5G27580	3.5129	4.02506	3.69524	4.00273	4.48749	4.15056	3.7398	4.03149	3.77119	4.12781	4.05719	4.35158
AT5G27600	71.677	65.7656	47.879	77.5373	67.2355	73.3376	66.359	71.8726	50.9608	70.2837	64.8697	67.875
AT5G27610	5.42086	6.8873	6.45688	5.55268	6.58379	5.98089	5.18213	6.91652	6.57615	5.45452	6.04403	5.48218
AT5G27280	57.1231	172.197	795.261	333.682	218.439	133.529	56.1998	183.666	735.784	320.841	199.379	127.784
AT5G27290	142.638	160.653	158.941	249.989	214.91	111.879	138.301	168.297	148.678	256.107	233.414	119.582
AT5G27210	21.3366	12.8228	18.394	33.0474	26.227	29.4379	21.9909	13.6468	19.0703	33.4543	25.37	29.6846
AT5G27010	9.38245	5.66675	5.00309	13.9096	8.93462	10.8804	9.68803	5.38756	4.591	13.9283	8.30042	11.5659
AT5G27020	4.75139	6.23151	6.58622	5.35661	4.65975	4.53051	4.98531	6.10881	5.96272	5.484	4.56244	4.50511
AT5G26770	8.6261	8.09261	7.65485	9.63623	11.8625	9.37819	9.12352	7.30182	8.11089	10.1907	12.7267	8.45638
AT5G26790	20.3822	15.4715	18.2982	25.4538	21.3259	18.2826	18.9354	14.4796	19.7408	23.0253	20.7868	18.4041
AT5G26930	3.19385	4.89533	5.01714	3.26832	3.13623	3.60988	3.02878	4.5697	4.97948	3.33966	3.2939	3.38563
AT5G26940	38.6907	37.9038	19.9402	43.8296	36.2221	47.8666	36.6659	41.1495	21.8813	40.9466	36.7429	48.6583
AT5G26780	303.397	426.346	323.518	409.809	287.036	311.599	328.755	460.251	341.191	411.191	289.036	337.772
AT5G26830	458.935	382.883	354.642	498.99	490.616	414.128	452.253	367.388	386.555	479.195	490.691	405.75
AT5G27000	5.73272	8.26052	8.73211	5.36298	6.65356	5.93011	6.17703	8.52527	9.02967	5.4481	6.00154	6.42915
AT5G26980	5.48959	4.85231	5.6291	5.41192	6.52861	5.84117	6.01377	5.14885	5.97099	5.88609	6.40732	6.11383
	4.65513	6.382	4.87904	5.02931	4.23116	4.67434	4.89744	6.89619	4.90581	5.52917	4.07297	4.99665
AT5G27050	5.57521	6.6748	5.40346	4.84537	4.82787	4.00404	6.06339	7.32401	5.72275	4.85431	5.18745	4.24988
AT5G27080	3.5454	3.27843	3.69594	2.87127	2.71652	3.31138	3.51163	3.28054	4.03931	3.06215	2.56732	3.07374
AT5G27100	3.45613	5.85803	7.18557	5.79704	5.17373	4.69245	3.80151	6.29565	6.86291	5.67852	5.32057	4.23774
AT5G27110	5.56014	3.96434	5.43748	10.8137	5.95131	8.64345	5.84879	3.64441	5.32354	11.1325	5.85528	8.74918
AT5G27120	55.2574	60.4247	50.8393	67.5191	56.6854	55.3821	53.7482	59.9245	52.7513	70.1088	55.3435	60.5187
AT5G27160	4.14592	5.85577	5.56097	3.84091	4.63174	3.90927	4.11086	6.27296	5.44076	4.14156	4.47306	4.0971
AT5G27170	3.1636	3.29105	3.1905	3.05343	2.91753	3.06254	2.91111	3.59594	3.19677	3.08363	2.83716	3.01493
AT5G27180	4.28004	4.53875	4.38055	3.67904	3.46243	3.35204	4.35811	4.79365	3.9458	3.72103	3.75316	3.30805
AT5G27190	5.04272	5.87415	6.45884	4.54464	4.66024	4.58009	4.69686	6.2245	6.7466	4.70409	4.51605	4.67441
AT5G27200	3.42518	4.68092	4.37003	4.46822	4.00026	4.74921	3.46795	4.88727	4.69164	4.15933	4.14132	4.72094
AT5G27220	4.14987	4.31649	5.28868	3.01085	3.60218	4.01421	4.37938	4.12023	5.71	3.16842	3.52687	3.81887
AT5G27230	4.34223	7.47485	4.86477	3.36446	3.64088	3.80769	4.63158	7.82099	4.9261	3.59469	3.33598	3.83952
AT5G27240	7.42326	6.67777	7.40434	8.13317	6.98797	6.85245	7.75443	6.58971	6.94452	8.80554	7.20421	6.69031
AT5G27270	34.9931	17.2537	17.7334	36.7088	44.5406	43.8309	31.5684	18.0337	18.388	38.1251	41.4353	43.9736
AT5G26900	4.88096	19.1957	11.6801	6.42564	6.16057	6.86523	5.23645	20.3151	12.2873	7.03877	6.12965	7.52908
AT5G26910	22.2835	20.9907	29.2879	20.0905	20.8326	23.3291	20.6234	20.8274	28.6213	21.6659	19.4307	24.5813
AT5G26920	4.48689	4.45928	4.73137	4.91358	5.13039	5.0412	4.21881	4.03972	4.54127	5.16165	5.4248	5.49804
AT5G26960	23.7807	12.7875	18.2053	16.1744	16.2634	17.3883	22.072	13.3776	17.8071	17.4583	14.9583	16.7902
AT5G26970	3.77988	4.13467	3.81077	3.67683	4.11793	3.53121	4.12126	4.54336	3.54138	3.36366	3.87088	3.44994
AT5G26990	68.199	29.4944	30.9903	79.808	89.3693	80.6006	62.5778	31.7513	30.7098	85.4318	87.3927	83.6392
AT5G26260	1182.45	804.309	803.541	1299.18	782.19	1108.57	1146.18	726.694	882.518	1199.57	799.059	1166.27
AT5G26310	9.14701	8.30054	9.69871	11.0342	8.4282	8.3319	8.8644	7.47074	10.5537	11.232	8.30889	8.41103
AT5G26330	8.92474	10.9771	8.44629	11.8244	15.2168	12.0721	9.71881	10.8585	8.80389	11.4348	15.168	10.9619
AT5G26350	7.25472	7.2473	8.04218	6.29798	6.07245	6.4394	7.94771	7.37922	8.35979	6.73783	6.30987	6.12724
AT5G26570	158.769	43.0868	428.916	809.42	463.517	350.642	148.892	41.2882	419.36	875.16	475.444	355.51
AT5G26360	968.766	701.445	560.084	933.066	959.455	867.126	1025.06	655.38	546.054	922.489	919.922	799.248
AT5G26340	48.4058	65.826	272.293	207.66	67.5686	70.0956	46.3821	63.8305	291.168	201.028	62.7932	67.3737
AT5G26600	193.372	173.559	143.676	221.888	190.696	193.318	202.958	156.973	145.592	220.671	204.029	184.955
AT5G26620	4.62307	4.956	4.95747	5.785	3.89565	4.85466	4.3043	4.81117	4.70831	6.04011	4.21378	4.76253
AT5G26630	6.67445	8.18354	7.39378	5.43755	5.13828	6.09838	6.88073	8.00229	7.13673	5.97501	4.7224	6.09611
AT5G26640	4.19548	11.0616	6.79376	4.19471	4.32612	3.70598	4.55786	10.1043	6.13873	4.37219	4.32145	3.46408
AT5G26650	2.73115	3.60791	4.11701	3.80971	3.63969	3.44719	2.79664	3.74827	4.31351	4.12214	3.35418	3.36403
AT5G26670	7.07707	9.97399	10.1448	9.02161	7.12307	10.7885	7.26889	10.1847	9.71177	9.74956	7.13871	9.93686
AT5G26680	16.4695	12.6326	12.8668	20.982	12.9879	15.8385	16.8306	12.0322	12.3003	20.9292	12.7768	15.2556
AT5G26720	13.3903	9.90386	15.9105	12.0383	10.5598	16.5932	13.985	9.93812	14.3248	11.5871	9.62061	17.0411
AT5G26610	17.3984	22.387	14.7955	28.0048	21.4789	20.2108	18.6847	24.0161	14.3673	28.0318	20.7861	18.5862
AT5G26700	3.33005	5.07662	5.00735	3.35174	3.61743	3.82302	3.13904	4.60317	4.51065	3.37239	3.89558	4.11199
AT5G26731	9.20364	7.45504	7.29737	15.0264	13.1049	16.4791	9.19259	7.53167	7.29714	16.0706	13.9593	15.0326
AT5G26740	212.981	67.63	87.1602	149.931	246.774	234.753	225.413	73.4144	82.7166	144.881	228.798	232.254
AT5G26660	9.79949	8.31514	9.18457	10.1887	8.85641	10.7362	8.91511	7.65519	8.39803	10.246	9.41665	11.0714
AT5G26710	661.874	485.602	380.514	696.094	598.09	627.006	643.357	441.52	370.163	743.816	621.732	579.698
AT5G26760	123.42	72.9119	73.9383	130.37	184.782	154.898	112.608	65.628	70.094	125.954	175.1	168.514
AT5G26820	143.283	104.39	72.7505	105.456	168.807	163.399	139.183	110.589	77.9258	104.963	170.585	173.873
AT5G26840	5.55615	7.30752	7.68341	5.96859	5.33346	5.48388	5.24902	7.16391	8.41292	5.83115	5.31927	6.00177
AT5G26850	234.669	184.956	200.558	188.542	219.352	261.263	232.974	176.111	192.556	180.628	233.475	248.177
AT5G26860	26.713	21.7878	19.2688	39.4056	29.8505	23.9925	28.1081	21.1224	18.9749	36.2246	32.8008	22.2349
AT5G26880	3.6333	4.94663	4.02918	3.51107	4.20154	3.9415	3.84196	5.04286	3.73603	3.84684	3.90213	4.25905
AT5G26880	612.342	182.977	259.28	428.636	532.934	567.194	653.03	186.277	270.146	429.03	518.404	600.066
AT5G26890	7.68987	8.85889	9.22067	7.25741	6.55478	6.68218	7.23802	9.31925	9.57151	7.64431	6.77027	6.85983
AT5G26200	113.318	27.5421	16.0546	9.69692	74.3992	85.2305	114.113	28.9477	15.6364	10.5077	77.163	82.989
AT5G26280	452.86	509.214	438.227	336.324	428.669	399.42	492.664	501.03	472.29	345.687	441.875	411.799
AT5G26210	296.734	160.491	121.577	170.003	279.603	285.349	321.749	167.945	127.223	157.249	274.67	257.302
AT5G25920	4.2699	4.52788	3.9566	4.28911	4.99775	4.03157	4.02865	4.89088	3.66282	4.43655	4.89208	4.28046
AT5G25930	18.6938	11.7811	21.2933	16.8195	21.1017	20.7377	18.1526	10.708	20.7976	18.1363	21.9486	20.4204
AT5G25950	2.7808	4.14609	4.17788	3.63066	3.42427	2.81899	2.89888	4.11712	4.34732	3.78694	3.38936	2.58694
AT5G25840	179.43	140.468	232.796	280.096	233.376	216.202	193.323	137.889	221.235	286.072	234.754	224.971
AT5G25890	44.4719	39.9172	47.8982	78.3503	68.7025	66.8704	41.3264	39.6101	50.8251	80.5747	64.6505	70.1743
AT5G25760	367.314	232.39	333.853	387.672	361.11	411.917	344.467	248.753	317.833	381.265	342.868	393.714
AT5G25940	362.28	284.701	168.296	301.213	305.41	362.488	390.401	292.959	162.097	303.378	329.005	327.941
AT5G25900	136.186	129.875	89.8738	105.339	121.554	147.396	128.25	129.169	81.7533	100.223	115.246	157.831
AT5G25780	293.403	195.343	155.614	270.609	274.862	307.045	269.63	208.702	155.49	262.696	268.516	309.895
AT5G25960	3.19736	4.43246	4.56416	3.41644	3.14877	2.71795	2.93337	4.50862	4.76879	3.3364	3.42146	2.89725
AT5G25990	4.15081	4.17994	3.63341	3.60023	5.19766	4.70714	3.95592	3.85808	3.87537	3.56968	5.40684	4.76428
AT5G26010	12.4963	12.9287	13.0747	15.1725	11.9341	10.0769	12.0272	13.5	13.2064	15.3554	11.859	10.0716
AT5G26020	6.38161	7.01341	7.54313	6.07122	5.455	6.05938	6.68739	6.3672	8.08722	5.61446	4.96082	5.76013
AT5G26030	225.795	224.864	214.946	362.117	264.75	280.638	240.056	223.803	198.047	368.367	278.54	291.366
AT5G26070	4.1618	4.29592	3.55635	4.03946	4.25779	3.93087	4.11501	4.12142	3.22563	4.31008	4.10397	4.13501
AT5G26080	5.93654	20.7992	11.7252	6.99614	5.04786	5.37263	6.41835	19.2358	12.7121	7.04706	5.39327	5.57826
AT5G26100	3.42875	4.18565	4.72061	3.49334	3.25065	2.55108	3.58955	4.11056	4.92341	3.17736	3.27301	2.65459
AT5G26120	3.93048	7.47281	5.96333	4.24211	3.37943	3.57286	3.61713	7.71717	5.52638	4.59609	3.18226	3.73523
AT5G26130	3.58146	8.00095	6.93605	3.93177	3.63196	4.11059	3.6317	7.24658	7.16715	3.95274	3.63715	4.30665
AT5G26140	4.82489	4.85205	4.38434	4.32011	4.04218	3.71043	4.56656	5.0464	4.70518	3.98945	3.6812	3.35251
AT5G26150	4.08141	7.30106	5.47445	3.59037	3.62516	4.17664	3.80775	7.81613	5.64085	3.80257	3.60321	4.01138
AT5G26060	4.33939	5.82715	6.0909	4.66372	4.29378	5.01963	3.95383	6.17552	6.28431	4.52427	4.18575	5.43895
AT5G26110	55.8766	11.539	9.17027	32.2251	55.2765	58.2337	57.087	10.5978	9.20766	30.9514	57.4132	61.6297
AT5G25980	3062.34	3755.32	4208.76	3708.85	3667.35	3612.01	2763.4	4090.14	4480.7	3940.32	3555.81	3747.06
AT5G26040	4.63236	4.24051	6.49086	12.032	6.51192	5.47459	4.64142	4.36117	5.93067	13.1842	6.9215	5.02547
AT5G26180	15.6541	10.5359	11.7306	19.1914	15.847	18.9012	14.2891	10.2637	12.8262	17.6409	14.7199	18.0371
AT5G26190	4.87017	4.54616	4.83152	4.36118	4.64498	4.0059	4.51128	4.26594	4.40633	4.59853	4.38276	4.22043
AT5G26220	5.6258	6.22065	7.28752	43.1687	9.21023	5.36484	6.01989	5.83842	7.6078	41.3409	10.0197	5.58065
AT5G26230	10.1252	8.66813	15.4242	19.5411	11.9748	10.2419	10.9784	8.55993	14.5768	17.9472	10.8982	9.89291
AT5G26240	30.814	27.1324	23.6627	32.7266	30.6299	28.1705	28.4309	27.7802	23.2377	33.0432	32.4621	27.8179
AT5G26250	3.926	3.64703	3.6974	4.18549	3.57981	3.69473	3.59814	3.78943	3.84323	4.33283	3.33668	3.8868
AT5G26270	303.601	271.828	223.031	151.631	250.438	271.703	317.766	291.126	217.204	148.96	259.45	266.643
AT5G25470	5.73331	8.77622	7.15908	6.06309	6.02747	5.74764	5.3118	9.6416	6.62531	6.58354	6.28871	5.5476
AT5G25410	4.55971	7.37202	8.49418	4.36889	3.83247	3.88473	4.8185	7.06542	8.96956	3.93428	4.1639	4.26115
AT5G25490	17.7786	13.2016	15.585	12.5595	15.2363	24.3277	18.3876	12.3116	15.3168	11.47	14.5444	23.3161
AT5G25500	6.40856	4.43661	4.57484	9.58642	7.24217	8.76869	6.90473	4.0174	4.24049	9.49585	7.36388	8.42698
AT5G25520	81.2986	68.4207	85.9164	82.2155	85.1959	72.7244	76.1956	72.8802	77.5776	88.1268	80.188	73.5814
AT5G25530	3.85747	8.80685	7.52593	4.08047	4.02149	4.40525	3.71294	8.1163	8.10105	4.07114	4.36629	4.115
AT5G25540	339.139	284.29	347.893	374.558	371.967	309.031	321.446	269.878	346.139	387.963	358.097	321.577
AT5G25550	5.06343	7.07817	7.89616	4.70974	4.38042	4.69999	5.34556	7.66934	7.58993	4.5183	4.27161	4.4755
AT5G25560	112.25	71.8775	73.0845	113.437	102.504	84.5081	120.443	75.642	67.541	114.723	111.715	80.6509
AT5G25580	7.10801	6.05339	4.99883	5.58189	5.63994	6.01643	7.79864	6.06444	4.56932	5.07552	5.97791	6.03429
AT5G25590	36.1612	12.7241	10.2614	38.8756	30.484	34.4277	38.8711	13.4646	9.64386	41.151	31.731	33.4177
AT5G25620	4.89242	4.16207	4.2873	4.57351	5.04959	4.66505	5.35451	4.2909	4.65503	4.87447	4.64993	4.20365
[truncated: 20,746 more rows]
