# Supplementary material for: GEsture: an online hand-drawing tool for gene expression pattern search
Source: PeerJ. 2018 Jun 20;6:e4927. doi: 10.7717/peerj.4927 (PMC6015481; doi:10.7717/peerj.4927)
Supplement: Data S1 [file peerj-06-4927-s004.zip › raw data/yeastExpression.csv]

YAL001C	-0.15	-0.15	-0.21	0.17	-0.42	-0.44	-0.15	0.24	-0.1		0.18	0.42	-0.25	-0.01	-0.13	0.77	-0.21	0.43
YAL002W	-0.11	0.1	0.01	0.06	0.04	-0.26	0.04	0.19	-0.22	-0.2	0.12	0.21	-0.26	-0.3	0.22	0.58	-0.36	0.13
YAL003W	-0.14	-0.71	0.1	-0.32	-0.4	-0.58	0.11	0.21	0.09	0.57	-0.14	0.29	0.01	0.04	0.05	0.55	-0.08	0.33
YAL004W	-0.02	-0.48	-0.11	0.12	-0.03	0.19	0.13	0.76	0.07	0.04	-0.06	0.3	-0.47	-0.16	-0.11	0.23	-0.45	0.02
YAL005C	-0.05	-0.53	-0.47	-0.06	0.11	-0.07	0.25	0.46	0.12	0.49	-0.42	0.28	-0.3	-0.18	-0.3	0.68	-0.24	0.22
YAL007C	-0.6	-0.45	-0.13	0.35	-0.01	0.49	0.18	0.43	-0.23	-0.3	-0.24	0.23	0.04	0.09	0.18	0.16	-0.01	-0.21
YAL008W	-0.28	-0.22	-0.06	0.22	0.25	0.13	0.34	0.44	-0.32	0.26	-0.77	0.31	-0.09	0.02	-0.45	0.47	-0.49	0.22
YAL009W	-0.03	-0.27	0.17	-0.12	-0.27	0.06	0.23	0.11	0.03	-0.27	-0.24	0.36	-0.11	0	-0.27	0.46	0.23	-0.06
YAL010C	-0.05	0.13	0.13	-0.21	-0.45	-0.21	0.06	0.32	0	0.26	-0.5	0.31	0.1	-0.14	-0.71	0.51	0.31	0.13
YAL011W	-0.31	-0.43	-0.3	-0.23	-0.13	-0.07	0.08	0.12	-0.01	-0.13	0.12	0.47	-0.3	-0.41	1.04	0.54	-0.16	0.07
YAL012W	0.02	-0.33	-0.49	-0.3	-0.15	-0.24	0.4	0.53	0.25	0.49	-0.3	0.13	-0.12	-0.35	-0.19	0.47	0.06	0.13
YAL013W	-0.36	-0.19	0	-0.32	-0.27	-0.12	0.04	0.17	0.06	0.06	0.28	0.38	-0.23	-0.12	0.05	0.58	-0.25	0.24
YAL014C	-0.1	-0.15	-0.01	-0.25	-0.16	-0.13	0.06	0.19	-0.06	0.05	-0.25	0.23	-0.05	-0.13	0.09	0.22	0.35	0.09
YAL015C	0	-0.01	0.12	-0.23	-0.13	0.25	0.3	-0.27	0.38	-0.06	-0.18	-0.16	-0.27	-0.16	0.09	0.09	0.22	0
YAL016W	0.06	0.01	0.17	-0.14	0.01	-0.24	0.15	-1.34	0.15	0.06	0.01	0.18	0.09	0.06	0.18	0.14	0.3	0.17
YAL017W	-0.4	-0.22	0.19	-0.2	-0.09	0.41	0.13	-0.05	-0.29	0.06	-0.16	0.17	-0.32	0.13	0.18	0.21	0.23
YAL018C	0.46	0.28	0.16	-1.72	0.33	0.05	0.22	0.3	0	0.22	-0.15	-0.06	0.11	-0.47	0.22	0.05	-0.15	0.16
YAL019W	-0.24	-0.95	-0.23	0.12	-0.02	0.23	-0.11	0.11	0	0.16	0.19	0.35	0.02	0.14	-0.14	0.07	0.23	0.09
YAL020C	-0.02	-0.29	-0.07	-0.22	-0.06	-0.07	0.2	0.2	0.11	0.03	-0.33	0.27	-0.15	0.03	-0.83	1.09	0.11	0.01
YAL021C	-0.11	-0.17	-0.16	0.04	0.1	-0.02	0.08	0.13	-0.17	-0.12	-0.06	0.17	0.08	0.02	0.29	0.2	-0.21	-0.07
YAL022C	-0.36	-0.42	0.29	-0.14	-0.19	-0.52	0.04	0.04	0.37	0.24	0.13	0.22	0.04	-0.24	-0.22	-0.1	0.22	0.61
YAL023C	-0.57	-1.12	-0.21	0.1	0.63	0.41	0.35	0.02	-0.21	-0.3	-0.1	0.14	0.11	0.26	0.4	0.18	0.14	-0.26
YAL024C	-0.19	0.04	-0.03	0.56	0.19	-0.22	0.29	-0.08	0.09	0.03	-0.17	-0.19	-0.09	-0.19	0.32	0.01	-0.17	-0.21
YAL025C	0.17	-1.51	-0.6	-0.42	0.21	0.15	0.2	0.69	0.32	0.05	0.15	-0.12	0.09	0.03	-0.23	0.13	0.45	0.23
YAL026C	0.06	0.03	-0.16	-0.41	0.06	-0.56	0.04	0.13	-0.06	0.39	-0.28	0.37	0.04	-0.01	-0.21	0.61	-0.24	0.19
YAL027W	0.11	-0.22	0.1	-0.33	0.12	-0.15	0.05	0.15	0.15	-0.31	0.27	0.27	-0.05	-0.43	-0.17	0.39	-0.2	0.23
YAL028W	-0.29	-0.44	0.09	0.28	0.33	0.58	0.07	0.14	-0.25	-0.77	0.12	0.22	-0.26	-0.11	0.07	0.66	-0.26	-0.17
YAL029C	0.04	-0.24	-0.21	-0.23	-0.12	-0.31	-0.06	0.07	0.11	0.46	-0.62	0.29	-0.09	0	-0.28	0.63	0.19	0.38
YAL030W	-0.13	-0.32	0.03	-0.05	0.12	0.11	-0.12	0.21	-0.02	-0.19	-0.03	0.32	-0.21	-0.24	0.11	0.32	-0.01	0.1
YAL031C	-0.12	0.7	-0.5	-0.39	-0.15	-0.41	0.03	0.13	-0.08	0.18	-0.15	0.14	-0.1	0.1	-0.52	0.65	0.16	0.34
YAL032C	-0.23	0.06	-0.12	-0.04	-0.26	-0.12	0.02	0.15	-0.08	-0.12	0.02	0.7	-0.15	-0.15	0.03	0.33	-0.08	0.02
YAL033W	-0.38		-0.23	-0.17	-0.31	-0.16	0.07	0.4	0	0.26	-0.29	0.24	0.1	0.08	-0.44	0.23	0.31	0.29
YAL034C	-0.54	1.04	0.05	-0.31	-0.27	-0.27	0.19	-0.38	0	0.3	-0.09	-0.02	0.58	-0.51	0.03	0.14	-0.27	0.33
YAL035C-A
YAL035W	-0.35	-0.91	-0.6	-0.32	-0.22	0.17	-0.15	0.2	0.13	-0.13	0.56	0.52	-0.23	0.02	0.5	0.69	-0.22	0.34
YAL036C	0.04	-0.78	-0.4	-0.6	-0.1	-0.35	0.46	-0.08	0.39	0.13	0.11	0.09	0.28	0.2	0.16	-0.02	0.25	0.22
YAL037W	0.07	-0.24	0.18	0.08	0.27	0.16	0.05	0.08	-0.08	-0.03	-0.15	-0.06	-0.15	-0.06	-0.24	0.02	0.05	0.05
YAL038W	-0.07	-0.56	-0.21	-0.18	-0.1	-0.4	0.13	-0.1	0.14	0.26	-0.1	0.06	-0.07	0.13	0.21	0.33	0.05	0.47
YAL039C	0.36	-0.02	0.19	-0.45	0.06	0.23	-0.13	-0.08	0.17	0.13	0.09	-0.16	-0.18	-0.41	0.21	0.04	0.09	-0.15
YAL040C	1.04	0.19	0.47	-1.03	-0.63	-0.68	0.1	-0.02	0.53	0.68	0.51	-0.2	-0.34	-0.59	-0.31	-0.25	0.11	0.44
YAL041W	-0.14	-0.61	-0.09	0.24	0.03	0.14	0.05	0.25	-0.11	-0.01	-0.06	0.15	-0.16	-0.11	0.17	0.22	0.17	-0.11
YAL042W	-0.26	-0.5	-0.06	-0.14	0.21	-0.08	0.32	-0.01	0.08	0	-0.12	0.08	0.06	-0.06	0.11	0.11	0.17	0.11
YAL043C	0	0.03	0.05	-0.14	-0.09	-0.16	0.27	-0.05	0.24	0.09	0.23	-0.42	0.05	-0.16	0.17	0.12	-0.16	-0.05
YAL043C-A
YAL044C	-0.53	-0.12	-0.03	-0.03	-0.03	-0.1	0.12	0.25	0.14	0.01	-0.03	-0.03	0.01	-0.34	0.17	-0.15	0.55	0.11
YAL045C	-0.01	-0.36	0.36	-0.01	0.16	0.38	0.19	0.18	0.1	0.02	-0.18	-0.18	0.04	0.08	0.07	0	-0.96	0.13
YAL046C	-0.01	-0.24	-0.18	-0.26	0.03	-0.06	0.22	-0.16	0.16	0.39	0.01	0.06	0.08	-0.14	-0.03	0.14	0.01	-0.03
YAL047C	-0.2	-0.67	0.29	-0.23	0.05	-0.26	0.22	-0.08	0.18	-0.05	0.59	0.05	-0.09	-0.16	0.14	0.22	-0.01	0.01
YAL048C	-0.13	0.7	-0.48	0.04	-0.27	0.02	0.08	0.05	-0.06	0.25	-0.69	0.09	-0.1	-0.02	-0.16	0.44	0.21	0.02
YAL049C	-0.05	-0.31	0.23	0.2	0.2	0.17	-0.13	0.03	-0.23	-0.2	-0.06	0.47	-0.17	0.05	0.05	-0.01	-0.12	-0.12
YAL051W	-0.2	0.13	0	-0.41	0.16	-0.23	0.05	0	0.04	0.16	-0.15	0.08	-0.08	-0.26	0.03	0.37	0.32	-0.04
YAL053W	0.21	-0.2	0.2	0.15	0.38	0.37	0.01	-0.4	-0.43	-0.62	0.18	0.24	-0.07	-0.16	0.28	0.43	-0.21	-0.33
YAL054C	0	0.29	0.25	0.27	0.2	0.07	0.27	0.23	0.02	-0.36	-0.2	-0.32	0.17	-0.66	0.08	-0.18	-0.26	0.14
YAL055W	-0.31	-0.25		-0.33	0.41	-0.88	-0.02	0.18	0.22	-0.04	0.38	0.36	-0.21	0.1	-0.1	0.53	0	-0.05
YAL056W	-0.03	0.19	0.06	-0.21	-0.6	0.01	0.13	0.24	-0.15	0.28	-0.19	0	-0.07	-0.14	-0.23	0.42	0.06	0.22
YAL058C-A
YAL058W	-0.22	-0.45	0.24	-0.11	-0.04	-0.07	-0.11	-0.41	0.27	-0.11	0.69	0.33	-0.1	-0.1	0.24	0.32	-0.35	-0.04
YAL059W	0.12	-0.73	-0.9	-0.32	0.03	0.19	0.31	0.23	0.1	0.36	-0.34	0.24	-0.07	0.06	-0.23	0.36	0.16	0.44
YAL060W	-0.69	0.06	0.25	0.06	0.1	-0.51	0.09	-0.49	-0.08	0.09	-0.09	0.35	0.75	-0.28	-0.18	0.3	0.07	0.2
YAL061W	-0.39	0.97	0.28	-0.06	-0.29	-0.53	-0.27	-0.31	-0.25	0.34	0.05	0.07	-0.27	-0.17	0.02	0.37	0.26	0.19
YAL062W	0	-0.03	0	0.05	-0.13	-0.32	0.04	-0.08	-0.29	0.15	-0.15	0.27	0.1	-0.29	0	0.6	0.15	-0.04
YAL063C	0.11	-0.16	0.09	-0.1	0.06	-0.37	0.03	0	0.05	-0.1	-0.23	0.21	0.08	-0.03	0.18	0	0.03	0.15
YAL064C-A
YAL064W	-0.28	-0.56	0.4	-0.26	0.21	0.03	-0.08	-0.02	-0.06	-0.23	-0.08	0.02	-0.23	-0.01	-0.11	0.07	1.05	0.11
YAL064W-B
YAL065C	0	0.2	0.28	0.29	0.08	-1.18	0.07	0.04	0.04	-0.18	-0.29	-0.11	0.05	0	0.24	0.02	0.38	0.08
YAL066W	0.22	0.09	0.54	-0.41	0.4	-0.21	0.14	0.08	0.05	-0.04		0.06	-0.07	-0.16	-0.68	0.19	-0.35	0.16
YAL067C	0.01	0.07	0.17		-0.1	0.08	0.64	0.39	0.33	-0.18	-0.54	-0.2	-0.04	-0.54	0.29	-0.46	0.06	0.03
YAL068C
YAL069W
YAR002C-A
YAR002W	0.2	-0.64	-0.17	0.86	-0.1	-0.51	0.03	-0.1	0.42	-0.21	0.18	-0.1	0.04	-0.29	0.24	-0.11	0.31	-0.06
YAR003W	-0.3	-0.45	0.75	0.37	0.27	-0.28	-0.16	-0.13	-0.56	-0.28	0.11	0.3	0.22	0.08	0.07	-0.02	0.11	-0.1
YAR007C	-0.48	-0.42	0.87	0.92	0.67	-0.18	-0.35	-1.06	-0.81	-0.18	0.53	0.8	0.45	0.16	-0.09	-0.35	-0.11	-0.35
YAR008W	-0.35	0.1	0.47	0.39	0.17	-0.18	-0.21	-0.08	-0.36	-0.08	-0.2	0.5	0.05	-0.2	-0.11	0.3	-0.21
YAR009C	0.96	0.32	0.58	0.55	0.46	0.42	0.61	-0.74	0.43	-0.98	0.32	-0.95	0.2	-0.91	0.27	-0.78	0.18	-0.91
YAR010C	0.23	0	0.21	0.19	0.11	0.22	0	0.36	-0.28	0	-0.51	-0.01	-0.34	0.18	-0.14	0.16	-0.21	-0.19
YAR014C	0	-0.18	-0.42	-0.1	-0.23	-0.23	0	0.22	-0.11		-0.11	0.17	-0.08	-0.11	-0.13	0.58	0.22	0.54
YAR015W	0	0.39	0.06	-0.2	-0.33	-0.63	-0.3	-0.21	0.51	0.13	-0.12	0.09	-0.23	-0.01	0.17	0.46	0.17	0.04
YAR018C	-0.46	0.12	-0.06	-0.76	-0.7	-0.79	-0.2	-0.06	0.82	0.36	0.68	-0.13	0.2	-0.32	0.04	0.57	0.17	0.53
YAR019C	0.18	0.03	0	0.26	-0.1	0.05	0.28	0.28	0.4	-0.3	-0.2	-0.07	-0.02	-0.16	0.07	-0.14	-0.2	-0.36
YAR020C	-0.19	-0.12	-0.13	0.5	-0.15	-0.34	0.01	-0.34	-0.08	0.12	0.19	-0.1	-0.07	0.06		0.57	0	0.06
YAR023C	0.04	0	-0.04	0.13	-0.07	0.14	0.01	0.31	-0.15	-0.07	-0.39	-0.04	0.04	-0.15	-0.31	0.43	0.21	-0.07
YAR027W	0.4	0.21	0.05	-0.05	-0.09	-0.19	0.13	0.12	-0.19	0.28	0.09	0.21	-0.17	-0.15		-0.02	-0.73	0.08
YAR028W	0.33	0.14	0.14	-0.14	0.13	-0.07	0.15	0.14	-0.02	-0.21	-0.07	-0.12	-0.01	-0.45	0.24	-0.27	0.47	-0.36
YAR029W	0.14	0.07	0.01	-0.22	-0.17	-0.29	0.02	0.1	-0.12	0.1	0.3	-0.13	-0.15	-0.1		0.36	0.07	0.02
YAR030C	-0.04	-0.23	-0.15	0.24	-0.13	0.1	0.12	0.27	-0.22	0.14	-0.34	0.19	-0.1	-0.01	-0.36	0.24	0.16	0.12
YAR031W	1.63	0.16	-0.33	-0.39	-0.35	-0.27	0.06	0.02	-0.02	0.25	-0.15	-0.02	-0.18	-0.42		0.12	-0.09	-0.01
YAR033W	0.91	0.22	-0.24	-0.02	-0.18	-0.08	-0.01	0.15	-0.04	-0.02	-0.42	-0.01	-0.1	-0.14	-0.1	0.15	0.02	-0.1
YAR035W	-0.3	-0.01	0.02	0.19	-0.28	-0.11	0	0.27	-0.09	0.24	-0.03	0.13	0.08	0.21	-0.15	0.05	-0.44	0.21
YAR037W	0.09	-0.53	0.26	-0.07	0.2	-0.19	0.03	0.22		0.32	-0.41	-0.03	-0.1	-0.09	0.14	0.12	-0.15	0.18
YAR040C	0.03	-0.07	0.14	0.13	0.15	-0.21	0.06	0.19	-0.13	0.05	-0.14	-0.01	-0.02	-0.04	-0.02	-0.08	0.01	-0.04
YAR042W	-0.04	-0.28	0.17	-0.26	0.12	-0.17	0.04	0.3	-0.04	0.21	0.04	0.27	-0.23	-0.02	-0.04	0.15	-0.1	-0.1
YAR043C	0.01	-0.06	0.24	-0.12	-0.06	-0.09	0.06	0.01	-0.1	0.15	-0.07	0.2	-0.12	0.01	-0.12	0.05	0.04	-0.02
YAR044W	-0.09	-0.1	-0.1	0.1	-0.05	-0.05	0.04	-0.05	-0.19	0.08	-0.1	0.17	-0.22	0.02	-0.01	0.05	-0.01	0.51
YAR047C	-0.14	-0.26	0.16	0.57	-0.01	-0.12	-0.18	-0.12	-0.1	0.38	-0.09	0.23	-0.14	-0.26	0.43	-0.05	0.2	-0.47
YAR050W	0.09	-0.1	0.15	0.05	0.21	-0.13	0.11	0.02	-0.08	0.61	-0.36	0.05	0.02	0.28	0.09	0.05	-0.11	-0.95
YAR052C	0.12	0.01	0	0.29	-0.19	-0.07	0.11	-0.03	0.21	-0.25	-0.28	0.03	0.15	-0.26	0.23	-0.15	0.23	-0.15
YAR053W	-0.13	-0.8	0.04	-0.33	0.34	0.24	0.09	0.34	0.18	0.09	-0.27	0.12	-0.13	-0.01	-0.13	0.04	0.23	0.08
YAR060C	-0.07	-0.12	0.22	0.16	0.2	-0.06	-0.2	0.22	-0.17	-0.1	-0.25	0.46	-0.09	-0.03	-0.27	0.06	0.02	0.02
YAR061W	-0.07	0.29	0.18	0.16	-0.04	0.06	-0.21	-0.18	-0.14	-0.41	-0.25	0.19	-0.09	-0.18	-0.04	-0.01	0.16	0.57
YAR062W	-0.1	-0.13	-0.08	0.14	-0.24	-0.13	0	-0.19	-0.08	0.21	-0.36	0.26	0.08	-0.02		0.4	0.11	0.14
YAR064W	0.08	-0.2	-0.14	0.58	-0.34		0	0.81	-0.22		-0.29		0.08		-0.29		-0.04
YAR066W
YAR068W	0.18	-0.61	-0.46	-0.16	-0.48	-0.14	-0.09	-0.1	-0.43	-0.07	-0.4	0.12	0.62	0.41	0.61	0.59	0.28	0.14
YAR069C	-0.14	0.02	0.03	0.06	-0.33	0.02	-0.09	1.25	0.3	0.05	-0.39	0.28	0.02	-0.33	-0.57	0.06	-0.17	-0.09
YAR070C	0.1	-0.06	0.26	0	-0.19	-0.25	0.13	-0.03	-0.13	-0.19	0.23	-0.03	0.47	-0.54		0.23	0.1	-0.11
YAR071W	-1.35	-0.86	-0.22	-0.38	-0.65	-0.79	0.02	0.6	1.38	1.59	1.03	0.99	0.11	-0.39	-0.86	-0.41	-0.2	0.41
YAR073W	0.07	-0.46	-0.71	-0.54	-0.57	-0.57	-0.16	0.35	0.04	0.43	0	0.43	0.02		0.04	1.02	0.21	0.4
YAR074C	0.03	-0.5	-0.52	-0.42	-0.26	-0.38	0.06	0.12	0.27	0.03	0.07	0.24	0.13	-0.06	-0.03	0.67	-0.03	0.57
YAR075W
YBL001C	-1.22	0.1	-1.26	0.2	0.28	0.3	0.42	0.17	-0.01	0.21	-0.48	-0.05	0.26	0.31	0.34	0.35	0.05	0.04
YBL002W	-2.06	-1.98	-1.64	-0.21	1.21	0.69	0.85	0.43	-0.32	-0.77	-1.1	-0.02	0.88	1.3	1.29	1.29	0.16	0
YBL003C	-1.61	-2.55	-1.09	-0.55	0.98	1.14	0.9	0.43	-0.41	-0.38	-1.18	-0.16	0.77	1.27	1.17	1.3	0.05	-0.09
YBL004W	-0.71	-0.8	-0.55	-0.28	0.41		0.38	0.2	0.07	-0.05	-0.32	0.23	0.34	0.5	0.6		-0.14	0.11
YBL005W	0.15	-0.24	0.17	0.29	0.08	0.09	-0.07	-0.02	0.18	0.17	-0.34	0.01	-0.42	0.03	-0.15	0.07	-0.17	0.16
YBL005W-A	0.66	-0.38	0.05	0.23	0.18	-0.16	0.09		-0.07	-0.01	-0.24	0.15	-0.26	0.05	-0.01	-0.13	-0.25	0.09
YBL005W-B	-0.09	0.03	0.19	0.02	-0.22	-0.1	-0.06	-0.04	0.16	0.2	-0.24	0.15	-0.31	0	0.05	0.09	0.1	0.08
YBL006C	-0.09	0.91	-0.07	-0.16	0.01	-0.14	0.17	0.14	-0.04	-0.2	-0.26	-0.11	0.09	-0.07	0.09	-0.13	-0.04	-0.13
YBL007C	0.09	-0.2	-0.01	-0.13	0.02	-0.12	0.02	-0.25	-0.12	0.16	0.02	0.43	-0.07	-0.12	-0.04	0.13	0.04	0.12
YBL008W	-0.42	-0.76	-0.14	0.12	-0.14	-0.01	0.08	0.09	-0.01	0.32	0.23	0.12	0.11		-0.3	0.87	-0.3	0.15
YBL009W	-0.8	-1.25	-0.06	0.27	0.51	0.17	0.3	-0.01	-0.29	0.06	-0.15	0.43	0.25	0.21	0.43	-0.04	0.07	-0.1
YBL010C	-0.28	0.92	0.3	-0.14	0.02	-0.14	-0.07	-0.2	0	-0.49	0.07	0.05	0.04	-0.31	0	-0.14	-0.01	0.38
YBL011W	-0.48	-0.51	0.08	0.07	0	0.04	0.1	0	-0.05	0.12	-0.24	0.21	-0.16	0	0	0.47	0.32	0.04
YBL012C	-0.34	-0.48	0.05	-0.46	0.05	-0.06	0.12	0.39	-0.21	0.14	-0.3	0.2	-0.04	0.45	-0.14	0.24	0.27	0.12
YBL013W	-0.24	0.26	0.07	-0.11	-0.17	-0.11	-0.15	0.36	-0.15	0.19	-0.22	0.04	-0.28	0.13	-0.13	-0.13	0.26	0.37
YBL014C	-0.01	-0.7	-0.34	-0.45	-0.25	0	0.29	0.41	-0.05	0.05	-0.23	0.12	-0.08	0.37	-0.1	0.1	0.48	0.38
YBL015W	-0.26	-0.04	0.06	-0.2	-0.01	0.03	-0.01	-0.18	-0.18	0.41	-0.2	0.32	0.2	0.08	-0.04	0.4	-0.42	0.03
YBL016W	2.31	0.46	-0.76	-0.85	-0.48	-0.1	-0.45	0.36	-0.65	-0.43	-0.26	0.1	0.05	0.19	0.02	0.37	-0.3	0.41
YBL017C	-0.18	0.53	-0.23	0.42	-0.08	-0.34	-0.28	0.07	0.11	-0.08	0.14	-0.16	-0.14	-0.3		0.61	-0.23	0.13
YBL018C	-0.06	-0.24	-0.26	-0.27	-0.03	0.28	0.1	0.86	-0.06	-0.12	-0.26	0.1	0.06	-0.15	-0.05	-0.33	0.1	0.34
YBL019W	-0.04	0.5		0.08	-0.28	-0.32	-0.01	-0.07	-0.42	0.26	0.46	0.08	-0.01	-0.32		0.45	-0.4	0.04
YBL020W	0.29	-0.84	-0.39	-0.12	-0.05		0.16	0.3	-0.05	-0.15		0.17	0.21	0.04	0.14	0.46	-0.18
YBL021C	-0.34	-0.27	-0.06	0.21	-0.48	0.29	0.15	0.33	-0.04	0.35	-0.46	0.24	0.13	-0.06	-0.67	0.47	-0.13	0.33
YBL022C	-0.1	-0.27	0.05	-0.1	0.03	-0.21	0.15	0.12	-0.05	0	-0.05	0.26	-0.22	-0.08	-0.28	0.6	-0.08	0.21
YBL023C	-0.32	-0.24	0.31	0.11	-0.67	-1.01	-0.56	0.13	0.33	1.08	0.61	0.69	0.14	-0.39	-0.67	0.22	-0.37	0.6
YBL024W	0.12	-0.37	-0.17	-0.61	-0.06	-0.32	0.23	0.02	0.32	0.12	0.18	-0.08	-0.06	0.13	0.48	-0.08	0.34	-0.19
YBL025W	-0.15	0.42	-0.05		-0.07	-0.09	0.21	0.13	0.12	0.2	-0.47	-0.18	0.2	-0.29	-0.42	0.33	-0.15	0.26
YBL026W	0.17	-0.31	-0.22	-0.61	0.05	-0.18	0.19	0.16	0.15	-0.1	0.08	-0.02	-0.01	-0.01	0.08	0.46	-0.12	0.25
YBL027W	-0.03	-0.48	0	-0.24	-0.15	-0.28	-0.01	-0.34	0.15	0.42	-0.08	-0.03	0.02	0.06	0.18	0.33	0.27	0.21
YBL028C	0.1	-0.79	-0.69	-0.29	-0.31	-0.03	0.11	0.48	0.08	0.07	-0.23	0.07	-0.03	0.28	0.21	0.21	0.44	0.33
YBL029W	0.13	0.37	0.34	-0.54	0.17	0.01	-0.07	0.04	0.02	-0.31	-0.22	-0.22	0.13	-0.09	-0.07	-0.24	0.17	0.39
YBL030C	-0.07	-0.46	0.41	0.16	0.58	-0.07	0.45	0.04	0.07	-0.07	-0.08	-0.28	-0.09	-0.08	0.16	-0.35	0.02	-0.35
YBL031W	-0.36	-0.16	0.06	-0.06	0.08	0.09	0.08	0.28	-0.13	0.35	-0.3	0.29	-0.03	0.09	0.06	-0.09	0.23	-0.46
YBL032W	-0.8	-1.22	-0.77	-1.11	0.02	0.04	0.6	0.43	0.32	0.19	-0.12	-0.24	-0.11	0.29	0.58	0.81	0.77	0.33
YBL033C	-0.13	-0.05	0.11	-0.28	0.02	0	0.08	0.05	-0.1	0.19	-0.1	-0.08	-0.17	-0.05	-0.13	0.3	0.15	0.21
YBL034C	0.15	0.03	-0.41	-0.05	0.06	-0.14	-0.02	0.19	-0.01	0	0.12	0.03	-0.19	-0.19	0.41	-0.02	0.07	-0.01
YBL035C	-0.39	-0.58	1.08	1.21	0.52	-0.33	-0.58	-0.08	-1.02	0.51	0.11	0.34	0.39	0.1	-0.47	-0.05	-0.53	-0.24
YBL036C	0.02	-0.45	0.46	0.05	0.06	-0.32	0.02	0	0.05	0.15	0.09	0	0.03	-0.1	-0.04	-0.1	0.1	-0.01
YBL037W	-0.14	0.03	0.06	-0.09	0.17	-0.29	0.26	-0.04	-0.11	0.35	-0.27	-0.17	-0.01	-0.01	-0.03	0.1	0.09	0.11
YBL038W	-0.21	0.03	-0.08	-0.36	-0.06	0.01	0.33	-0.08	-0.03	-0.02	-0.05	0.31	0.14	-0.11	0.03	0.07	0.14	-0.06
YBL039C	0.14	-0.71	-1	-0.82	-0.43	-0.3	0.16	0.26	0.33	0.44	-0.08	0.35	0.18	0.33	-0.07	0.77	-0.07	0.54
YBL040C	0.07	-0.02	-0.01	-0.13	0.09	-0.32	0.07	-0.04	-0.13	-0.32	-0.01	0.06	0.1	0.01	0.21	0.28	-0.02	0.09
YBL041W	0.1	-0.11	-0.13	-0.2	-0.17	-0.34	0.26	0.1	0.1	0.48	-0.11	0.23	-0.03	-0.19	-0.19	0.1	-0.17	0.25
YBL042C	0.2	0.23	0.05	0.16	0.21	-0.39	-0.22	-0.27	-0.17	-0.13	0.08	0.01	0.08	0.01	0.18	0.36	-0.2	-0.19
YBL043W	0.1	0.38	0.28		-0.39		0.12	0.1	-0.15	0.27	-0.14	0.01	-0.06	-0.32		0.35	-0.59	0.05
YBL044W	-0.03	0.37	-0.41	0.06	0.16	-0.21	-0.06	-0.04	0.49	-0.1	0.41	-0.35	-0.16	-0.35	0.11	0.24	-0.06	-0.07
YBL045C	-0.14	0.09	0.15	-0.08	-0.38	-0.33	0.08	-0.04	-0.14	0.2	-0.28	0.13	0.17	0.06	0	0.27	-0.06	0.3
YBL046W	-0.47	-0.2	-0.05	0.31	0.01	-0.17	0.09	0.13	-0.09	-0.12	0.23	0.25	-0.11	-0.27	0.21	0.39	-0.14	0
YBL047C	-0.27	0.06	0	0.25	-0.27	-0.17	-0.24	0.14	-0.37	0.38	-0.29	0.27	-0.12	0.06	-0.43	0.72	-0.09	0.37
YBL048W	0.01	0.58	0.17	0.01	0.26	-0.23	-0.01	-0.58	0.12	-0.13	0.38	0.11	-0.26	-0.18	-0.29	0.29	-0.12	-0.15
YBL049W	-0.08	0.53	0.19	-0.7	-0.11	-0.19	0.04	0.16	-0.06	0.23	-0.48	0.13	0.04	0.13		0.2	-0.35	0.31
YBL050W	0.06	-0.07	0.07	-0.27	-0.17	-0.48	-0.04	0.03	-0.01	0.06	0.27	0.25	-0.01	-0.19	0.18	0.28	-0.15	0.2
YBL051C	0.15	-0.56	-0.15	-0.24	-0.03	-0.24	0.21	-0.17	0.03	0.25	0.06	0.26	0.03	0.05	0.11	0.06	0.05	0.11
YBL052C	0.11	-0.54	-0.45	-0.23	-0.14	0.39	0.15	0.15	0.02	0.17	-0.38	-0.14	-0.06	0.17	0.11	0.07	0.37	0.23
YBL053W	-0.07	-0.34	-0.47	-0.23	-0.09	-0.05	0.24	0.02	0.01	0.09	-0.32	-0.03	-0.09	0.24	0.13	0.13	0.51	0.32
YBL054W	0.37	-1.03	-0.85	-0.27	0.05	-0.03	0.27	0.38	0.11	0.12	-0.33	0.15	0.28	0.2	-0.02	0.17	0.37	0.06
YBL055C	0.36	0.01	-0.02	0.41	0.14	-0.29	-0.03	-0.24	-0.02	-0.07	-0.2	-0.08	-0.07	0.1	-0.07	0.01	0.01	0.03
YBL056W	-0.23	-0.57	-0.04	-0.08	-0.04	0.11	0.15	-0.04	-0.04	0.14	-0.02	-0.15	-0.07	0	0.4		0.25	0.22
YBL057C	-0.01	-0.44	0.13	-0.22	0.04	-0.37	0.25	-0.14	0.35	0.25	0.06	0.13	0.14	-0.1	0.08	-0.06	-0.2	0.13
YBL058W	-0.16	-0.2	0.23	-0.09	-0.14	-0.28	0.15	-0.01	0.2	0.05	0.25	0.05	-0.05	-0.3	0	-0.05	0.38	-0.03
YBL059W	0.24	0.06	0.15	-0.26	0.03	-0.05	0.13	0.61	-0.03	-0.26	-0.17	-0.26	0.09	-0.33	0.2	0.03	-0.08	-0.12
YBL060W	-0.01	-0.02	0.14	0.14	0.2	-0.05	-0.08	0.01	0.36	-0.04	-0.4	0.01	0.05	-0.46	0.28	-0.17	0.2	-0.16
YBL061C	0.15	-0.07	-0.09	0	0.02	-0.46	-0.11	-0.14	-0.02	0.03	-0.03	0.41	0.13	0.11	0.1	0.03	-0.12	0.05
YBL062W	0.26	-0.53	0.2	0.04	0.06	0.04	0.07	-0.1	-0.16	-0.18	0.13	0.11	0.21	0.11	0.11	-0.13	0.06	-0.32
YBL063W	-0.43	0.15	0.3	0.05	0.07	-0.02	0.33	0.26	-0.41		-0.4	0.03	0.05	0.2	-0.16	0.37	-0.31	-0.08
YBL064C	-0.23	0.09	0.41	-0.11	-0.03	-0.48	-0.3	-0.25	-0.01	-0.17	0.37	-0.09	-0.2	-0.18	0.21	1.01	-0.06	0.01
YBL065W		0.72	-0.24	-0.23	0.27	-0.42	-0.09	-0.1	-0.07	0.01	0.82	0	-0.01	-0.5		0.34	-0.6	0.1
YBL066C	0.32	0.11	0.14	0.13	-0.11	0.37	0.04	0.01	0.07	-0.37	-0.23	-0.35	-0.17	-0.3	0.06	0.41	0.06	-0.2
YBL067C	0.09	-0.37	0.15	-0.09	0.15	-0.26	0.03	0.15	0.06	-0.02	0.15	0.01	-0.08	-0.22	0.23	-0.2	0.28	-0.06
YBL068W	0.09	-0.1	-0.02	-0.02	-0.24	-0.29	0.1	0.05	-0.07	-0.25	0.37	-0.17	-0.08	-0.29	0.26	0.47	-0.14	0.33
YBL069W	-0.25	-0.76	-0.93	0.3	-0.25	0.22	0.6	0.46	0.26	0.4	-0.87	0	-0.05	0.17	-0.17	0.41	0.11	0.35
YBL070C	-0.17	-0.14	-0.58	-0.11	-0.29	-0.16	0.24	-0.08	0.13	-0.04	0.3	-0.13	-0.08	-0.41	0.87	0.73	-0.06	0
YBL071C	-0.09	-0.67	-0.33	-0.39	-0.37	0	0.34	0.45	0.38	0.42	-0.37	0.06	-0.01	0.02	-0.28	0.3	0.15	0.37
YBL072C	-0.08	-0.57	-0.39	-0.39	-0.24	-0.41	-0.11	0.75	-0.02	-0.09	0.18	0.04	0.02	0.11	0.31	0.81	-0.18	0.25
YBL073W	0.08	-0.07	-0.13	-0.63	-0.51	-0.18	0.09	0.11	0	0.2	0	0.3	0.08	-0.02		0.37	-0.02	0.34
YBL074C	-0.24	-0.26	0.1	-0.1	-0.13	-0.2	0.01	0.44	0.04	-0.07	0.1	0.32	-0.22	-0.2	-0.1	0.38	0	0.12
YBL075C	-0.1	-0.5	0.16	0.26	0.3	0.18	0.37	-0.07	0.3	0.12	-0.18	0.04	-0.29	-0.18	-0.09	-0.07	-0.21	-0.05
YBL076C	0	-0.6	-0.2	0.16	0.06	0.34	-0.12	-0.15	-0.2	-0.1	0.15	0.06	-0.07	-0.04	0.48	0.17	0.25	-0.19
YBL077W	0.23	-0.37	0.23	-0.15	0.1	-0.18	0.01	-0.17	-0.03	-0.06	-0.1	-0.05	-0.12	-0.1	0.02	0.1	0.31	0.32
YBL078C	0.25	0.4	0.66	0.15	-0.05	-0.04	-0.07		-0.05	0.14	-0.43	-0.04	-0.37	-0.22	-0.37	-0.07	0.07	0.05
YBL079W	-0.17	-0.24	-0.28	-0.24	0.01	-0.1	0.19	-0.02	0.08	-0.17	0	0.08	-0.1	0.23	0.16	0.34	0.23	0
YBL080C	-0.14	-0.33	-0.02	-0.13	-0.07	0.21	0.32	0.12	0.17	-0.07	-0.32	-0.04	-0.11	-0.08	0.08	0.33	0.25	-0.19
YBL081W	-0.05	-0.62	-0.23	0.01	0.28	-0.16	0.17	0.2	-0.09	0.1	-0.4	0.05	-0.02	0.28	-0.14	0.17	0.2	0.26
YBL082C	-0.58	-0.85	-0.38	-0.46	0.12	0.6	0.53	0.14	0.29	-0.04	0	-0.23	-0.06	0.12	0.5	0.02	0.27	0
YBL083C	-0.49	-0.88	-0.33	-0.28	0.12	0.14	0.55	0.22	0.22	-0.01	-0.24	0.21	0.08	0.08	0.11	0.01	0.43	0.06
YBL084C	0.23	0.05	0.33	0.07	-0.1	-0.02	-0.08	-0.2	-0.28	-0.17	-0.09	-0.37	0.22		0.42	0.26	-0.21	-0.04
YBL085W	0.05	0.09	0.02	0.13	0.06	-0.2	0.25	0.24	0.09	0.08	-0.1		-0.02	-0.13	0.01	-0.16	-0.2	-0.2
YBL086C	-0.35	-0.59	0.34	0.2	0.21	0.03	-0.31	1.15	-0.35		-0.19		-0.05		-0.14		0.04
YBL087C	0.08	-0.18	-0.45	-0.24	-0.03	-0.38	0.13		0.19		0.06		0.37		0.22		0.24
YBL088C	-0.32	0.06	-0.55	-0.25	-0.1	-0.27	0.09	0.25	0.29	0.26	0.09	0.04	-0.29	-0.49	0.3	0.56	0.39	-0.05
YBL089W	-0.02	-0.02	0.11	-0.31	-0.14	0.15	-0.14	0.12	-0.21	0.3	-0.37	-0.15	0.3	-0.1		0.36	-0.08	0.18
YBL090W	-0.09	-0.29	0.09	0	0.26	-0.22	0.07	0.24	0.15	-0.3	0.13	0.16	-0.2	0	-0.12	0.23	-0.17	0.08
YBL091C	0.07	-0.21	-0.46	-0.33	-0.17	-0.31	0.14	-0.03	0.05	0.45	-0.27	0.36	-0.03	0.08	-0.29	0.44	0.17	0.31
YBL092W	0.02	-0.55	-0.14	-0.34	0.09	-0.55	-0.08	0.08	0.26	-0.15	0.42	0.13	0.04	-0.03	0.36	0.63	-0.25	0.08
YBL093C	-0.14	0.35	-0.06	-0.7	-0.05	-0.39	0.01	-0.05	-0.08	0.41	-0.14	0.32	0.25	-0.03	-0.7	0.57	0.17	0.26
YBL094C	-0.34	-0.3	-0.01	-0.3	0.34	-0.07	0.18	0.35	0.12	-0.21	-0.14	0.3	-0.14	-0.16	0.11	0.5	-0.25	0.04
YBL095W	-0.37	-0.56	-0.39	-0.51	-0.26	0.23	0.36	0.45	0.12	0.43	-0.56	0.46	-0.11	0.2	-0.39	0.59	-0.39	0.7
YBL096C	-0.17	-0.47	0.01	-0.22	0.4	0.23	0.15	0.12	-0.04	-0.1	0.05	0.37	-0.24		0.15	0.3	-0.54
YBL097W	-0.63	-0.07	-0.57	-0.09	-0.23	0.36	-0.09	0.68	-0.19	0.36	-0.74	0.72	-0.49	0.29	-0.25	0.71	0.23
YBL098W	-0.56	-0.54	0.15	-0.56	0.05	-0.07	0.31	0.15	0.4	0.02	0.11	0.49	-0.28	-0.43	0.21	0.4	-0.01	0.17
YBL099W	-0.16	-0.37	0.17	-0.07	0.43	-0.42	0.26		0.07		-0.1		-0.04		0.15		0.1
YBL100C	-0.27	-0.66	0.3	0.19	0.24	0.24	0.03		-0.21		0.14		-0.12		0.07		0.04
YBL101C	0.17	0.37	0.21	-0.25	-0.12	-0.49	-0.07	0.07	-0.02	-0.04	-0.09	0.28	-0.21	0.02	-0.11	0.07	0.04	0.2
YBL101W-A	0.51	0.11	0.28	-0.37	0.44	0.16	-0.16	0.03	-0.02	0.01	0.12	0.27	-0.47	-0.04	-0.3	0.03	-0.44	-0.17
YBL101W-B	0.37	-0.05	0.25	0.06	0.14	-0.04	0.19	0.05	0.12	0.1	-0.14	-0.09	-0.48	-0.13	0.05	-0.05	-0.3	-0.06
YBL102W	-0.15	-0.42	0.33	-0.04	0.48	0.16	0.12	0.12	0.08	-0.15	0	-0.12	-0.03	-0.25	0.03	-0.17	0.33	-0.32
YBL103C	-0.12	-0.33	0.01	-0.15	-0.15	-0.12	0.05	0.16	0.06	0.12	-0.19	0.16	-0.07	-0.01	0.11	-0.03	0.39	0.12
YBL104C	-0.11	0.01	0.12	-0.28	0.06	-0.13	0.01	0.04	0.05	-0.07	0.08	-0.13	-0.13	-0.13	0.16	0.24	0.33	-0.11
YBL105C	-0.22	0.17	-0.22	-0.36	-0.11	-0.38	0.11	0.05	0.18	0.24	-0.03	0.2	-0.18	-0.04	0.07	0.31	0.04	0.18
YBL106C	0.09	-0.43	0.18	-0.13	0.21	0.3	0.03		-0.09		0.21		-0.29		0.25	-0.5	0.15
YBL107C	0.03	-0.11	0.19	0.33	0.16	-0.17	0.02	0.11	0.06	0.28	-0.16	0.08	-0.19	-0.11	-0.22	-0.39	0.15	-0.07
YBL108W	0.12	-0.4	0.47	-0.25	0.4	-0.03	0.06	0.03	0.02	-0.11	0	-0.19	0.02	-0.19	-0.21	0.08	0.18	0
YBL109W	-0.24		0.28	-0.14	-0.18	-0.6	-0.05	-0.05	-0.22	0.3	-0.3	0.57	0.36	0.2	-0.37	0.68	-0.58	0.35
YBL111C	-0.66	-0.47	0.68	0.72	-0.12	-0.64	-0.51	-0.44	-0.34	0.56	0.37	0.94	0.19	0.04	-0.47	0.22	-0.38	0.32
YBL112C	-0.87	-0.36	0.51	1.09	-0.21	0.33	-0.97	-0.31	-0.47	0.1	0.43	1.25	-0.1	-0.1	-0.18	0.07	-0.45	0.23
YBL113C	-0.61	-0.35	0.25	0.86	-0.21	-0.47	-0.49	-0.44	-0.35	0.7	0.25	0.85	0.19	0.01	-0.37	0.37	-0.37	0.17
YBR001C	-0.67	0.04	0.66	0.25	0.04	0.1	-0.35	-0.14	-0.19	-0.05	0.3	0.56	-0.2	-0.25	0.18	0.1	-0.32	-0.05
YBR002C	0.08		0.13	-0.27	-0.09	-0.14	-0.27	0.06	-0.18	0.95	-0.66	0.03	0.39	-0.14	-0.38	0.19	0.11	0.19
YBR003W	-0.01	-0.2	0.28	0.05	0.14	0.16	-0.11	-0.22	-0.25	-0.27	0.12	0.4	-0.02	-0.17	0.17	0.16	-0.17	-0.08
YBR004C	0.71	-0.01	-0.44	-0.01	-0.03	-0.44	0.19	0.39	-0.16	0.18	-0.48	0.08	0.03	0.03	-0.27	0.15	0.06	0.02
YBR005W	1.55	0.61	0.23	-0.08	-0.08	0.13	-0.11	-0.38	0.03	-0.43	-0.27	-0.23	-0.3	-0.26	-0.15	0.24	-0.12	-0.38
YBR006W	-0.01		0.31	0.04	0.02	-0.08	-0.06	-0.13	-0.03	0.14	-0.08	0.21	0.3	-0.31	-0.31	0.27	-0.34	0.06
YBR007C	-0.09	-0.25	0.05	0.09	0.52	0.13	-0.08	-0.39	-0.11	-0.29	0.11		-0.11	-0.06	0.4	0.58	-0.29	-0.22
YBR008C	-0.03	-0.25	-0.15	-0.02	0.35	0.02	0.23	0.13	-0.19	0.11	-0.87	0.21	0.08	0.11	0.39	-0.19	0.05	0.03
YBR009C	-2.36	-2.71	-1.46	-0.16	1.51	1.65	0.68	0.41	-0.31	-0.33	-0.74	-0.01	0.97	1.01	1.36	0.67	0.08	-0.26
YBR010W	-1.81	-1.94	-1.33	0.01	1.51	0.91	0.69	0.11	-0.4	-0.78	-1.12	-0.09	0.96	1.32	1.24	0.57	0.35	-0.2
YBR011C	0.04	-0.66	0.27	-0.05	0.34	0.33	0.06	0.04	0.04	-0.08	0.24	-0.15	-0.17	-0.06	0.12	0.09	0.04	-0.44
YBR012C	0.03	-0.02	0.26	0.11	0.11	-0.23	0.11	0.07	0.06	0.19	0.09	0.01	-0.17	-0.43	-0.06	-0.15	0.1	-0.08
YBR012W-A	0.18	-0.4	0.27	0.27	0.4	0.5	-0.23	0.21	-0.14	-0.12	0.22	-0.11	-0.42	-0.04	0.01	-0.09	-0.22	-0.29
YBR012W-B	0.26	-0.09	0.09	0.04	0.18	-0.08	0.07	0.13	0.05	0.14	-0.12	-0.08	-0.14	-0.11	0.02	0.02	-0.32	-0.06
YBR013C	-0.17	-0.44	0.58	-0.02	0.13	0.29	0.03	0.15	0.21	-0.09	-0.25	0.06	-0.23	-0.14	0.1	0.03	0.1	-0.35
YBR014C	-0.18	0.98	0.21	-0.06	0.11	-0.04	0.29	-0.27	0.05	-0.06	-0.35	-0.28	-0.15	-0.25	0.09	-0.18	0.13	-0.04
YBR015C	-0.31	-0.99	0.17	0.05	0.45	0.65	0.02	0.16	-0.31	-0.31	-0.14	0.06	-0.02		0.3		-0.01	0.22
YBR016W	0.41	-0.12	0.24	-0.24	-0.05	-0.24	0.18	-0.1	-0.07	-0.14	-0.12	-0.07	0.04	0.16	0.09	0.1	-0.04	-0.04
YBR017C	-0.21	-0.49	-0.01	-0.27	0.16	0.22	0.01	-0.12	0.05	-0.03	0.55	0.24	-0.04	-0.16	0.37	-0.01	0.07	-0.32
YBR018C	-0.19		-0.09	-0.15	-0.28	-0.07	0.05	0.26	-0.21	0.17		-0.05	-0.28	-0.05	0.29	0.29	0.28	0.04
YBR019C	-0.06	-0.22	-0.08	-0.05	0.17	-0.2	-0.01	-0.2	-0.17	0.07	-0.47	0.2	0.04	-0.17	0.27	0.69	0.2
YBR020W	-0.33	-0.19	0.03	-0.41	-0.1	-0.29	0.19	-0.23	-0.43	0.14	0.26	0.04	-0.05	-0.02	0.4	0.58	0.29	0.14
YBR021W	-0.27	0.29	0.47	0.07	0.34	-0.12	0.03	-0.25	-0.19	0.07	-0.01	0.19	0.18	-0.52	-0.35	0.21	-0.09	-0.05
YBR022W	0.18	-0.11	0.12	0.06	0.01	-0.34	-0.19	0.08	-0.27	0.03	-0.32	0.48	0.01	0	-0.15	0.13	0.11	0.17
YBR023C	0.87	0.25	-0.17	0.18	-0.13	-0.44	-0.13	-0.26	-0.45	-0.35	-0.06	0.52	0.16	0.19	-0.12	0.59	-0.39	-0.26
YBR024W	0.28	0.28	0.3	-0.21	-0.2	-0.25	0.22	-0.18	-0.06	0.14	-0.54	0.14	-0.13	0.07	0.02	0.13	-0.06	0.05
YBR025C	0.44	-0.23	-0.19	-0.04	-0.32	-0.16	-0.01	-0.04	-0.16	-0.03	-0.06	0.48	0	-0.14	0.02	0.37	0.02	0.04
YBR026C	0	0.36	0.36	0.32	0	-0.16	-0.03	0.15	-0.4	0.22	-0.25	0.18	-0.1	-0.21	-0.72	0.32	-0.18	0.16
YBR027C	-0.18	-0.22	-0.11	-0.13	-0.06	-0.04	0.09	0.37	-0.13	0	-0.24	0.27	0.18	0.08	-0.34	0.33	-0.06	0.17
YBR028C	-0.5	-0.41	-0.53	-0.05	0	0.32	0.32	0.38	-0.08	0.2	-0.44	0.2	-0.05	0.24	-0.15	0.6	-0.57	0.52
YBR029C	0.01	-0.12	-0.4	-0.32	-0.05	-0.1	0.44	0.13	0.11	0.22	-0.07	-0.1	0.16	0.04	-0.07	0.18	-0.1	0.06
YBR030W	-0.03	0.28	-0.37	-0.45	0.14	-0.25	-0.07	0.14	-0.02	0.28	-0.07	0.2	-0.17	0.05	-0.19	0.35	0.18	-0.02
YBR031W	-0.08	-0.6	-0.2	-0.41	0.28	-0.36	0.14	0.2	0.06	0.18	-0.11	-0.09	0.12	0.16	0.38	0.19	-0.01	0.13
YBR032W	0.02	0.15	-0.05	0.13	0.04	-0.07	-0.05	0.26	-0.12	0.04	-0.1	-0.1	-0.26	-0.01	-0.18	-0.12	0.3	0.13
YBR033W	0.02	-0.29	-0.17	-0.01	0.31	-0.25	-0.23	0.45	-0.38	0.3	-0.34	0.31	-0.16	0.18	-0.05	0.54	0.31	-0.55
YBR034C	0.55	-1.29	-0.68	-0.56	0.12	-0.29	0.29	0.16	0.21	0.24	0.19	0.16	0.27	0.24	-0.2	0.1	0.19	0.29
YBR035C	-0.24	-0.4	0.16	-0.22	0.23	-0.08	0.23	0.22	-0.05	0.04	-0.12	-0.1	0.03	-0.07	0.13	-0.12	0.03	0.31
YBR036C	-0.02	-0.22	0.23	-0.16	0.19	-0.2	0.27	0.01	-0.08	0.15	-0.15	0.13	-0.11	0.09	-0.15	-0.11	0.13	0
YBR037C	-0.23	-0.34	0.02	-0.23	0.08	-0.17	0.21	0.07	0.05	0.11	-0.17	-0.19	-0.21	0.84	0.13	0.1	-0.23	0.16
YBR038W	-1.2	0.56	-0.71	-2.24	-1.68	-0.57	0.72	0.74	1.63	0.1	0.51	0.46	-0.71	0.86	-0.2	0.05	1.46	0.21
YBR039W	-0.45	-0.64	0.08	-0.21	-0.03	-0.15	0.15	-0.01	-0.01	0.27	0.05	0.15	0.17	0.1	0.22	0.67	-0.42	0.05
YBR040W	4.95	4.23	2.17	0.02	-0.68	-0.91	-0.7	-0.48	-1.04	-1.06	-1.18	-0.77	-1.25		-0.98	-0.69	-0.8	-0.84
YBR041W	-0.19	-0.35	0.47	0.28	0.46	0.05	0.1	-0.21	-0.33	-0.26	-0.35	0.13	0.13	0.23	0.02	-0.04	-0.08	-0.04
YBR042C	-0.47	-0.52	-0.15	0.29	0.06	-0.22	0.08	0.15	-0.37	0.61	-0.27	0.1	0.15		0.28	0.34	-0.06
YBR043C	-0.29	-0.51	-0.4	-0.19	-0.24	0.15	0.32	0.35	0.03	0.16	-0.31	0.08	0	0	-0.08	0.39	0.26	0.29
YBR044C	-0.17	-0.41	-0.03	-0.76	-0.13	-0.19	0.06	0.84	0.04	0.42	-0.17	-0.08	-0.29			0.69	0.16
YBR045C	0.08	0.2	0.03	-0.01	0.07	-0.26	0	-0.14	-0.19	-0.07	-0.05	-0.08	-0.08	-0.04	0.2	0.51	-0.21	0.06
YBR046C	-0.34	0.2	0.2	0.12	0.16	-0.2	0.07	-0.03	0.11	0.2	-0.24	-0.27	-0.31			0.29	-0.03	0.07
YBR047W	-0.05		0.02	0.21	-0.12	0.04	0.08	0.08	0.15	-0.09	-0.16	-0.06	0.13	-0.19	-0.28	0.3	0.02	-0.09
YBR048W	0.03	-0.33	0.19	-0.26	0.03	-0.29	-0.08	0.24	-0.09	0.18	-0.15	-0.11	-0.04	-0.29	0.3	0.17	0.51
YBR049C	-0.52	-0.28	-0.65	-0.13	-0.15	0.34	0.33	0.26	-0.05	-0.03	-0.43	-0.08	-0.05	0.25	0	0.84	0.04	0.31
YBR050C	-0.21	-0.12		0.76	-0.17	0.06	0.24		-0.1		-0.64		-0.17			0.59	-0.25
YBR051W	1.49		0.28	-0.63	-0.27	0.13	-0.14		-0.33	0.04	-0.33		0.08		-0.65	0.51	-0.17
YBR052C	-0.23	0.41	0.11	0.09	-0.49	-0.31	-0.13	0.43	-0.31	0.59	-0.36	0.43	-0.1	0.04	-0.27	-1.19	-0.06	1.34
YBR053C	0.41	0.4	0.47	0.13	-0.03	-0.16	-0.21	-0.26	-0.34	-0.06	-0.34	0.22	0.08	-0.09	-0.34	0.63	-0.5	-0.03
YBR054W	-1.35	-1.1	-0.39	-1.42	-1.22	-1.84	-0.49	0.37	1.21	1.54	1.39	1.12	0.3	0.21	-0.32	0.21	0.65	1.13
YBR055C	0.11	-0.14	0.01	-0.42	0.12	-0.44	-0.07	0.38	0.06	-0.07	0.14	0.28	-0.16	0.18	0.01	0.14	-0.05	-0.09
YBR056W	0.22	0.35	0.95	0.55	0.24	-0.36	-0.37	0.24	-0.14	0.16	-0.23	0.08	-0.13	-0.19	-0.43	-0.39	-0.36	-0.19
YBR057C	0.21	-0.19	-0.09	-0.53	0.09	-0.26	-0.01	0.24	-0.11	0.26	-0.19	0.11	-0.15	0.29	-0.15	-0.07	0.2	0.35
YBR058C	0.11	-0.06	-0.25	-0.13	0.03	-0.13	-0.06	-0.16	0.14	0.18	0.04	0.2	-0.11	-0.13	-0.06	-0.05	0.2	0.25
YBR059C	0	0.25	0.29	0.21	-0.04	-0.24	-0.24	0.16	-0.13	0.02	0.03	-0.26	-0.21	-0.13	0	0.37	0	-0.07
YBR060C	-0.12	-0.35	-0.12	-0.33	0.1	-0.48	-0.07	0.19	0.33	0.06	0.05	0.09	-0.18	0.31	0.16	0.16	0.12	0.08
YBR061C	0.14	-0.88	-0.18	-0.2	0.01	-0.08	0.12	0.29	0.21	0.37	-0.01	0.01	0.2	-0.03	-0.05	-0.33	0.23	0.18
YBR062C	0	-0.05	0.18	-0.03	-0.03	-0.1	0.05	0.05	0.09	-0.02	-0.12	-0.05	-0.15	-0.02	-0.15	0.26	-0.03	0.14
YBR063C	-0.24	-0.8	0.03		0.08	-0.12	0.03	0.21	0.03	0.36	-0.02	0.2	-0.04	-0.06	-0.1	0.15	0.2	0.11
YBR064W	-0.15	-0.06	0.1	-0.15	0.13	-0.01	0.02	-0.1	0.05	0.02	-0.21	0.14	0.03	-0.08	-0.05	0	0.2	0.13
YBR065C	-0.23	-0.28	-0.25	0.83	-0.02	-0.45	-0.1	0.19	-0.17	0.23	-0.16	-0.14	-0.09	-0.01	0.04	0.32	0.13	0.16
YBR066C	0.17	0.08	-0.76	-0.74	-0.4	-0.05	-0.12	1.03	-0.18	0.54	-0.16	0.11	-0.26	-0.14		0.24	0.11	0.53
YBR067C	1.57	1.03	1.22	0.31	0.16	-0.49	-1.02	-1.08	-0.8	-0.18	0.1	0.27	0.39	-0.05	-0.42	0.16	-1.08	-0.08
YBR068C	0.28	1.58	-0.37	-0.7	-0.37	-0.37	0.13	0.11	-0.01	0.2	-0.42	-0.13	-0.19	-0.05	0	0.46	-0.33	0.18
YBR069C	-0.06	-0.63	-0.63	-0.77	-0.49	-0.11	0.11	0.18	0.2	0.15	0.44	0.5	0.03	-0.03	0.04	0.52	-0.06	0.62
YBR070C	-0.91	-0.33	0.41	0.67	0.42	0.13	-0.06	-0.1	-0.84	0.19	-0.18	0.5	0.53	0.22	-0.35	0.16	-0.42	-0.03
YBR071W	-0.81	0.02	1.08	0.74	-0.1	-0.23	-0.64	-0.64	-1.21	0.24	1.27	1.13	0.49	-0.06	-0.39	-0.1	-1	0.22
YBR072W	-0.03	0.16	0.36	0.25	-0.1	-0.14	-0.1	0.22	0.1	0.16	-0.18	-0.07	-0.03	-0.41	-0.12	0.16	-0.32	0.09
YBR073W	-0.48	1.79	0.38	0.06	-0.11	-0.16	-0.14	-0.16	-0.63	-0.54	-0.02	0.38	0.13	-0.29	0.08	0.19	-0.46
YBR074W	0.07	-0.08	-0.21	-0.03	-0.21	0.1	0.04	0.69	-0.06	0.22	-0.25		-0.1	0.04	-0.23		-0.01
YBR075W	0.15	-0.4	-0.21	-0.36	-0.21	0.08	0.09	0.15	0.06	-0.19	0.03	0.17	0.09	-0.45	0.05	0.6	-0.08	0.43
YBR076W	0.14	-0.14	0	-0.64	-0.33	0.07	0.12	0.23	-0.2	0.4	-0.67	0.15	0.51	0.1	-0.51	0.4	0.1	0.28
YBR077C	-0.17	-0.31	0.11	-0.37	-0.19	0.26	0.26	0.12	-0.1	-0.17	-0.12	0.12	0.07	-0.02	0.11	0.4	0.01
YBR078W	-0.44	-1.12	-0.42	-0.3	0.37	-0.08	0.71	0.26	0.38	0.01	-0.15	-0.35	0.09	0.31	0.67	-0.18	0	0.25
YBR079C	-0.04	-0.85	-0.29	-0.4	0.09	-0.21	0.13	0.13	0.05	0.02	0.18	0.4	-0.09	0.52	0.22	-0.04	0.19	0
YBR080C	-0.03	-0.45	0.16	0.04	0.01	-0.11	0.1	-0.07	0.09	0.11	0	0.17	-0.03	-0.11	0	0	0.04	0.1
YBR081C	-0.29	-0.48	-0.14	-0.04	-0.13	0.24	0.07	0.14	0.01	0.09	-0.06	0.05	-0.06	-0.08	0.27	-0.03	0.35	0.09
YBR082C	-0.08	-0.36	0.08	-0.12	0.23	-0.22	0.35	0.09	0.31	0.18	0.01	-0.12	-0.12	-0.31	0.05	-0.08	0.14	-0.04
YBR083W	0.75	0.29	-0.57	-0.03	-0.57	-0.97	-0.49	-0.54	-0.17	0.35	0.91	0.48	0.11	0.01	0.32	-0.36	0.12	0.34
YBR084C-A	0.06	-0.28	0.06	-0.28	-0.26	-0.24	0	-0.05	0.11	0.17	-0.1	0.06	0.06	0.23	0.11	0.12	-0.36	0.57
YBR084W	-0.14	-0.88	-0.45	-0.45	-0.15	-0.28	0	1.44	-0.03	-0.03	-0.06	0.06	-0.09	0.16	0.3	0.34	0.2	0.05
YBR085W	-0.01	-0.41	0.08	0.09	0.41	-0.1	0.43	-0.71	0.22	0.27	-0.08	0.04	0.02	-0.01	0.02	-0.16	0.02	-0.13
YBR086C	-0.2	-0.66	-0.24	-0.28	0.13	-0.13	0.23	0.21	0.13	0.16	-0.06	-0.11	-0.32	-0.11	0.34	0.36	0.43	0.14
YBR087W	-0.21	-0.35	0.26	0.29	0.24	0	0.07	-0.03	-0.19	0.04	0.04	0.06	0.11	-0.05	-0.11	-0.16	0.13	-0.16
YBR088C	-1.15	-0.86	1.21	1.62	1.12	0.16	-0.44	-0.93	-1.23	-0.62	0.62	1.3	1.08	0.27	0.04	-0.51	-0.8	-0.89
YBR089W	-0.97	-0.66	0.73	1.36	0.66	0.07	-0.4	0.12	-1.5	0.2	-0.02	0.6	0.91	0.03	-0.25		-1	0.13
YBR089C-A	-0.86	-0.24	-0.08	-0.17	-0.19	-0.38	0	0.3	-0.01	0.49	0.14	0.17	0.08	0.31	-0.52	0.5	0.05	0.4
YBR090C	-0.3	-0.46	-0.09	-0.18	-0.15	-0.34	0.18	0.17	0.06	0	-0.09	-0.17	0.06	0.06	0.14	0.71	0.06	0.33
YBR091C	0.01	-0.3	0.16	-0.28	0.13	-0.18	0.2	0.13	0.07	-0.07	-0.15	0.11	0.01	0.04	-0.18	0.36	-0.21	0.15
YBR092C	-0.11	-0.33	-0.43	-0.74	-0.88	-1.2	-0.18	0.3	1.64	0.89	0.9	0.27	0.05	-0.29	-1.09	0.32	0.41	0.47
YBR093C	-0.76	-1	-0.4	-0.62	-0.51	-1	-0.12	0.87	1.47	1.4	1.12	0.71	0	-0.5	-0.78	-0.23	-0.2	0.55
YBR094W	-0.14	-0.28	0.25	-0.38	-0.4	-0.67	0.09	0.35	0.28	0.45	-0.09	0	-0.11	-0.04	-0.09	0.41	0.09	0.27
YBR095C	-0.22	0.19	-0.03	-0.36	0.18	-0.36	-0.03	0.39	0.16	-0.06	0.32	0.09	-0.18	-0.09	-0.12	0.46	-0.3	-0.06
YBR096W	-0.22	0.48	-0.03	0.05	0.04	-0.3	0.17	0.36	-0.1	-0.04	-0.37	0.3	-0.1	-0.16	-0.28	0.17	-0.03	0.05
YBR097W	-0.04	-0.28	0.09	0.05	0.26	-0.21	-0.01	0.39	0.01	-0.07	-0.14	-0.14	-0.1	-0.05	-0.05	0.57	-0.14	-0.14
YBR098W	0.09	0.04	0.46	0.66	0.27	-0.28	-0.45	-0.16	-0.47	0.41	-0.08	0.43	0.18	0.01	-0.59	0.25	-0.82	0.04
YBR099C	-0.14	-0.16	0.32	0.04	0.45	-0.23	-0.12	0	-0.17	-0.17	-0.16	-0.07	0.18	0.09	0.03	0.44	-0.23	-0.1
YBR100W	-0.36	-0.15	0.29	0.02	-0.13	0.11	-0.06	0	0.02	-0.06	-0.3	0.2	0	-0.1	-0.05	0.2	0.24	0.14
YBR101C	0.15	0.34	-0.05	0.31	0.16	-0.19	-0.05	-0.23	0.2	0.05	-0.16	-0.4	0.16	-0.21	0.44	-0.4	-0.11	-0.01
YBR102C	-0.19	-0.3	-0.12	-0.23	-0.12	-0.19	0.03	-0.06	0.16	0.16	0.02	0.16	-0.01	0.14	-0.12	0.33	0.16	0.18
YBR103W	0.18	-0.19	-0.14	0.29	0.21	-0.11	0.18	-0.15	0.21	-0.34	0.11	-0.25	0.02	-0.4	0.9	-0.22	-0.09	-0.22
YBR104W	-0.12	-0.77	-0.07	0.12	0.26	-0.09	0.22	0.06	-0.03	0.08	-0.19	0.04	0.14	0.08	0.02	-0.11	0.2	0.16
YBR105C	0.4	-0.26	-0.15	-0.04	0.11	0	0.25	0.26	-0.05	0.24	-0.15	-0.29	0.27	-0.15	-0.03	-0.24	0.09	-0.26
YBR106W	-0.33	-0.67	0.15	-0.14	0.4	-0.32	0.4	0	0.18	0.01	0.1		0.08	0.01	0.24	0.17	-0.22	-0.06
YBR107C	0.03	0.22	0.31	-0.05	-0.18	-0.2	0.06	-0.08	0.34	-0.07	-0.37	-0.05	-0.03	-0.22	0.52	0	-0.2	-0.03
YBR108W	-0.25	0.07	0.44	-1.25	0.07	-0.21	0.01	-0.02	0.01	0.26	0.06	0.13	-0.05	0.26	-0.07	0.22	0.07	0.23
YBR109C	0.04	-0.54	0.25	0.13	0.29	-0.12	0.01	-0.09	0.04	-0.11	0.13	-0.06	-0.11	-0.14	0.28	0.02	0.1	-0.14
YBR110W	-0.2	-0.33	0.09	-0.15	0.21	-0.23	0.18	-0.15	0.06	0.1	0.08	0.18	0.06	-0.13	-0.05	0.03	0.03	0.21
YBR111C	0.02	-0.23	0.46	0.2	0.2	-0.08	0.02	0.07	-0.08	-0.16	-0.05	-0.13	-0.12	-0.08	0.28	-0.23	0.15	-0.23
YBR112C	-0.27	0.06	-0.59	-0.33	-0.02	-0.23	0.12	0.1	-0.23	0.5	-0.21	0.35	-0.09	0.27	-0.14	0.76	-0.41	0.4
YBR113W	-0.28	-0.36	-0.22	0.07	0.01	0.07	-0.03	0.41	-0.41	-0.32	-0.28	0.13	-0.18	0.1	0.08	0.83	0.1	0.29
YBR114W	0.53	-0.05	-0.29	0.26	0.09		0.12		-0.07		-0.09		0.35		-0.65		-0.2
YBR115C	-0.13	-0.57	0.04	-0.19	0.1	-0.24	-0.1	-0.14	-0.1	-0.41	0.04	0.35	0.09	0.23	0.41	0.21	0.44	-0.02
YBR116C	0.01		0.08	-0.23	0.1	-0.23	0.21	0.5	0.08		-0.11		0.11	0.1	-0.63		0.03
YBR117C	0.06	0.16	0.04	-0.13	-0.13	-0.13	0.06	0.17	0	-0.29	0.01	0	-0.27	0.01	-0.05	0.59	-0.16	0.04
YBR118W	0.03	-0.04	-0.41	-0.18	-0.21	-0.14	0.08		-0.05	0.18	-0.1	0.04	-0.04	0.18	0.19	0.12	-0.1	0.47
YBR119W	0.01	-0.14	0.01	0	0.03	-0.06	-0.09	0.19	-0.21	0.15	-0.26	0.34	-0.16	-0.33	-0.33	0.54	0.03	0.29
YBR120C	0.39	-0.01	-0.34	-0.18	-0.25	-0.16	0.07	0.55	-0.16		-0.7		0.02	0.18	-0.18	0.44	0.32
YBR121C	0	-0.6	-0.34	-0.32	-0.13	-0.37	0.07	0.1	0.12	-0.21	0.22	0.33	-0.12	-0.07	0.27	0.83	-0.13	0.35
YBR122C	0.03	-0.05	-0.03	0.03	-0.07	0.14	0.31		0.12		-0.23				-0.25		0.03
YBR123C	-0.12	-0.28	-0.3	-0.37	-0.21	-0.26	0.23	0.21	0.14	-0.19	0.25	-0.24	-0.16	-0.03	0.33	0.72	-0.06	0.33
YBR124W	-0.19	0.68	-0.23	-0.95	-0.19	-0.44	0.22	0.47	0.18		-0.32		0.47	-0.01	0.04	0.31	-0.14	0.11
YBR125C	0.34	-0.42	0.23	-0.08	0.06	-0.03	-0.03	-0.13	-0.01	0.44	-0.06	-0.06	-0.14	-0.32	0.03	0.03	0.14	0.02
YBR126C	-0.03	0.69	0.71	0.28	-0.17	-0.62	-0.39	-0.21	-0.33	0.09	-0.08	0.17	0.03	-0.04	-0.04	0.21	-0.26	0
YBR127C	0	-0.61	-0.05	0.06	0.1	0.14	0.08	-0.21	-0.05	-0.06	0.13	-0.03	-0.1	0.11	0.23	0.27	0.13	-0.13
YBR128C	0.06	-0.15	0.06	-0.24	-0.22	-0.05	0	0.01	-0.06	0.19	-0.3	0.36	-0.22	-0.02	-0.02	0.11	0.35	0.13
YBR129C	0	-0.35	-0.02	-0.09	-0.25	0.3	-0.13	0.22	-0.05	0.21	-0.07	0	0	0.05	0.07	-0.15	0.27	0
YBR130C	-0.21	-0.43	-0.08	-0.29	-0.25	-0.01	0.23	0.43	0.02	0.16	-0.27	0.03	-0.23	-0.04	0.22	0.12	0.48	0.12
YBR131W	0.05	0.09	0.02	-0.18	-0.2	0.27	0.09	-0.04	0.15	0	0.03	-0.13	-0.18	-0.2	0.03	-0.01	0.21	-0.01
YBR132C	-0.12	0.68	0.8	0.06	0.3	-0.17	-0.06	0.15	-0.04	-0.19	-0.38	0.06	-0.4	-0.24	-0.07	-0.19	-0.32	0.13
YBR133C	-0.08	-0.73	-0.32	-0.42	0.08	0.08	-0.05	0.59	-0.17	-0.2	-0.02	0.08	0.08	0.22	0.38	0.35	0.19	-0.06
YBR134W	-0.03	-0.46	-0.15	-0.28	0.11	-0.07	0.16	0.14	0.03	0.05	-0.26	0.12	-0.07	-0.03	0.05	0.23	0.27	0.21
YBR135W	-0.24	-0.83	-0.17	0.03	0.12	0.43	0.13	-0.04	0.01	-0.14	0.09	-0.04	0.01	-0.07	0.4	0.17	0.25	-0.1
YBR136W	-0.5	0.72	0.03	0.05	-0.23	-0.41	0.03	-0.34	0.25	0.15	0.19	-0.26	0.06	-0.31	0.59	0.3	-0.26	-0.04
YBR137W	0.05	-0.42	0.32	-0.16	-0.24	-0.07	0.12	0.33	0.12		0.17		-0.09		-0.13
YBR138C	-0.54	1.05	0.59	0.39	-0.66	-0.39	0.04		-0.11		-0.24		-0.24			0.34	-0.21
YBR139W	-0.42	-0.01	0.19	-0.09	-0.14	-0.68	-0.16	0.33	0.29	0.11	0.35	0.21	-0.38	-0.4	-0.09	0.39	0.03	0.47
YBR140C	0.2	-0.38	-0.11	0.1	-0.13	-0.36	-0.13		0.08	0.27	-0.03	0.39	-0.06	-0.06	0.02		-0.13	0.34
YBR141C	0.14	-0.06	-0.38	0.26	0.16	-0.4	0.11	0.07	-0.11	-0.1	0.21	-0.1	-0.13	-0.1	0.16	0.56	-0.27	-0.02
YBR142W	0.23	-0.88	-0.88	-0.3	0.01	-0.26	0.26	0.57	0.34	0.41	-0.06		0.37	0.27	-0.08
YBR143C	0.07	-0.53	-0.36	-0.3	-0.03	-0.41	0.12	0.08	0.31	0.31	0.42	-0.88	-0.05	0.02	0.35	0.84	-0.16	0.22
YBR144C	0.32	1.26	-0.44	-0.26	-0.4	0.03	-0.11		-0.09		-0.47		0.22				-0.06
YBR145W	-0.12	-0.01	0.28	0.02	0.11	0.13	0.09	0.11	-0.08	-0.06	0.02	-0.46	-0.23	0.09	0	0.3	-0.26	0.07
YBR146W	-0.15	0.45	-0.09	0.1	-0.39	0.17	-0.01		-0.18	0.58	-0.18		-0.2			0.38	-0.47
YBR147W	0.06	0.25	0.36	-0.33	-0.02	0.14	0.09	-0.21	-0.19	0.12	0.18	-0.01	-0.08	-0.01	-0.02	0.21	-0.46	-0.07
YBR148W	0.08	-0.17	-0.21	0.13	0.08	-0.22	0.01	0.26	-0.24	0.28	-0.33	0.4	0.06	-0.38	0.06		0.02	0.18
YBR149W	0.16	-0.17	0.78	0.64	0.43	0.52	-0.04	-0.41	-0.23	-0.29	-0.11	0	-0.17	-0.2	-0.07	-0.26	-0.21	-0.37
YBR150C	-0.15	0.73	0.15	-0.12	-0.03	-0.1	-0.06	-0.15	-0.13	-0.17	-0.15	-0.12	-0.29	-0.33	0.15	0.04	0.34	0.39
YBR151W	0.13	-0.33	0.33	-0.18	0.11	0.22	0.01	-0.28	0.04	-0.06	0.12	-0.06	-0.16	0.08	0	0.1	0.01	-0.09
YBR152W	0.12	0.02	-0.18	-0.37	-0.26	-0.26	-0.05	-0.03	0.02	0.15	0.35	-0.33	-0.02	-0.35	-0.13	0.76	0.24	0.34
YBR153W	0.61	-0.51	0.05	-0.42	0.09	0.11	0	0	0.08	0.06	0.03	-0.14	-0.09	-0.25	-0.18	0.33	0.23	0.02
YBR154C	0.06	-0.75	-0.39	-0.37	0.11	-0.24	0.11	0.13	0.25	0.23	0.03	0.36	0.13	-0.14	0.04	-0.16	0.36	0.22
YBR155W	0.08	-0.99	-0.26	-0.64	0.01	0.28	0.3	0.01	0.4	-0.01	0.32	-0.04	0.16	0.04	0.09	0.42	0.04	-0.21
YBR156C	-0.63	-0.89	-0.15	-0.15	0.27	-0.04	0.23	0.22	0.15	-0.01	0.38	0.19	0.33	-0.12	0.37	-0.07	0.14	-0.22
YBR157C	0.37	-0.32	0.44	-0.32	0.1	0.04	-0.37	-0.01	-0.58	0.15	0.06	0.29	0.02	0.15	-0.23	-0.11	0.21	0.13
YBR158W	1.71	1.62	-1.29	-0.85	-1.48	-0.89	-1.77		-2.13	0.23	1.03	1.31	1.15	0.31	0.38	0.37	0.29	0.02
YBR159W	-0.3	-0.56	-0.02	0.11	0.38	0.59	0.05	-0.07	0	-0.16	0.21	-0.21	0.1	-0.02	0.09	-0.18	0.23	-0.25
YBR160W	0.12	-0.57	0.22	-0.06	0.03	-0.33	0.26	-0.15	-0.18	0.37	-0.18	0.38	0.14	-0.05	-0.03	0.28	-0.33	0.08
YBR161W	-0.46	0	0.42	0.28	0.51	0.03	0.17	-0.18	-0.58	-0.23	-0.12	0.27	0.2	-0.05	0.29	0.28	-0.53	-0.27
YBR162C	0.36	-0.48	-0.53	-0.55	-0.03	-0.48	0.28	-0.13	-0.04	-0.04	-0.39	0.04	0.39	0.52	0.24	0.63	0.02	0.19
YBR162W-A	-0.32	-0.7	-0.18	-0.15	0.05	0.07	0.07	0.31	0.17	-0.18	0.05	0.16	-0.05	-0.07	0.18	0.54	-0.03	0.07
YBR163W	-0.13	-0.4	0	-0.23	-0.07	-0.58	0.03	-0.06	-0.07	0.49	-0.13	0.37	0.41	-0.04	-0.27	0.42	-0.13	0.4
YBR164C	-0.15	-0.38	0.03	0.23	-0.04	-0.43	0.05	-0.15	0.31	0.02	0.28	0.21	-0.06	-0.17	0.1	-0.29	0.05	0.41
YBR165W	0.93	-0.34	-0.26	-0.42	-0.22	-0.26	0.01	0.23	-0.16	0.34	-0.34	0.15	0.04	-0.09	-0.22	0.33	0.19	0.1
YBR166C	0.31	-0.19	0.02	-0.1	-0.11	-0.14	-0.05	0.06	-0.08	-0.26	-0.16	0.06	-0.08	-0.11	0.03	0.57	0.23	0.03
YBR167C	0.12	-0.24	-0.17	0.03	-0.39	0.12	-0.03	0.4	-0.17	0.32	-0.41	0.09	-0.09	-0.01	0.03	0.28	0.12	0
YBR168W	-0.22	-0.22	0.13	0.05	0.03	0.18	-0.12	0	-0.08	-0.14	-0.12	0.04	-0.03	-0.14	0.2	0.38	-0.06	0.11
YBR169C	0.09	0.2	0.37	-0.12	-0.3	-0.3	0.03	0.16	-0.17	0.22	-0.18	0.02	-0.14	-0.06	0.01	0.51	-0.36	0.03
YBR170C	-0.42	-0.05	0.19	0.12	-0.05	0.14	-0.05	-0.47	0.09	-0.33	0.49	0.09	-0.13	-0.1	0.34	0.46	-0.19	-0.13
YBR171W	-0.01	-0.46	0.06	0.07	0.28	-0.09	0.2	0.01	0.04	-0.12	-0.17	-0.01	0.11	-0.14	0.21	-0.15	0.26	-0.1
YBR172C	0.14	-0.86	-0.24	-0.52	0.13	0.21	0.27	0.11	0.09	0.11	0.01	-0.1	-0.06	0.22	0.08	0.03	0.24	0.16
YBR173C	-0.02	-0.11	0.09	0.2	-0.09	-0.16	0.15	-0.01	0.12	-0.06	-0.11	-0.07	-0.01	-0.14	0.06	-0.18	0.21	0.14
YBR174C	0.3	0.04	0.22	-0.5	0.17	-0.44	0.04	0.35	-0.04	-0.04	-0.04	-0.26	0.05	-0.09	-0.22	0.05	0.22	0.18
YBR175W	0.03	-0.37	0.01	-0.39	-0.03	-0.26	0.04	-0.13	0.03	0.28	-0.13	0.08	0.2	-0.21	0.23	0.04	0.25	0.34
YBR176W	0.02	-0.37	0.33	-0.33	0.19	-0.12	-0.01	0.08	-0.05	-0.05	-0.15	-0.05	0.04	-0.1	-0.12	0.42	0.36	-0.1
YBR177C	-0.06	0.05	0.32	-0.28	0.01	-0.36	-0.02	-0.2	0.05	-0.02	-0.04	0.13	-0.02	-0.11	0.21	-0.02	0.07	0.28
YBR178W	0.17	-0.2	0.22	-0.4	0.38	-0.07	-0.06	0.29	-0.13	-0.07	-0.09	-0.16	-0.16	0.01	-0.06	-0.06	0.18	0.2
YBR179C	0.13	0.01	-0.1	-0.29	0.13	-0.04	0.09	-0.01	0.19	0.15	0.18	-0.11	-0.08	-0.33	0.09	-0.03	-0.1	0.1
YBR180W	0.12	-0.23	0.23	-0.34	0.47	0.08	0.21	0.03	0.04	-0.11	0.41	-0.55	0	-0.29	-0.12	-0.02	0.09	-0.03
YBR181C	0.17	-0.5	0.09	-0.28	-0.24	-0.43	0.14	-0.24	0.28	0.12	-0.07	0.01	0.35	-0.09	0.28	0.04	0.07	0.31
YBR182C	0.67	0.14	0.35	-0.79	0.08	0.23	0.56	0.34	0.1	-0.36	-0.44	-0.3	-0.05	-0.17	-0.02	-0.07	0.21	-0.48
YBR183W	1.11	0.65	0.31	-0.29	-0.38	-0.42	-0.13	-0.11	-0.38	0.13	-0.52	0.01	0.13	-0.19	0.05	0.05	-0.19	0.18
YBR184W	-0.4	0.05	-0.05	0.18	0.51	0.43	0.08	-0.24	0.1	-0.36	-0.12	-0.21	0.01	-0.12	0.69	-0.24	-0.31
YBR185C	0	-0.11	0	0.4	-0.21	0.06	0.22	0.16	0	0.31	-0.45	-0.01	0.03	-0.22	-0.27	0.09	-0.11	0.13
YBR186W	-0.17	0.12	0.06	-0.05	0.48	-0.1	-0.15	0.05	-0.03	-0.21		-0.08	-0.35	-0.27	-0.03	0.38	-0.21	0.55
YBR187W	-0.49	-0.9	-0.49	-0.39	0.38	-0.1	0.38	0.15	0.06	0.39	-0.34	0.12	-0.01	0.2	0.18	0.41	0.08	0.36
YBR188C	-0.22	1.72	-0.44	0.21	-0.31	-0.13	0.05	-0.17	-0.28	-0.29	-0.57	-0.02	0.02	0	-0.26	0.32	0.21	0.16
YBR189W	0.03	-0.5	-0.43	-0.41	-0.12	-0.53	0.1	0.11	0.03	0.36	-0.1	0.1	0.02	0.07	0.22	0.47	0.2	0.38
YBR190W	0.15	0.01	-0.11	-0.3	-0.35	-0.31	0.1	0.09	-0.14	-0.09	-0.12	0.02	0.1	-0.14	0.05	0.53	0.27	0.24
YBR191W	-0.03	-0.28	-0.38	-0.22	-0.24	-0.55	0.06	0.05	-0.1	0.35	-0.06	0.06	-0.02	0.14	0.11	0.45	0.26	0.4
YBR192W	-0.11	0.05	0.13	0.05	-0.02	-0.29	0.05	-0.66	-0.18	0.22	0.16	0.17	0.1	-0.05	-0.29	0.43	0.08	0.17
YBR193C	0.02	0.2	-0.02	-0.23	-0.36	-0.04	-0.09	0.36	-0.04	0.21	-0.27	0.13	0.02	0.04	-0.4	0.13	0.01	0.34
YBR194W	0.89	-0.04	-0.02	-0.08	-0.25	-0.1	-0.04	-0.08	-0.04	0.02	-0.39	-0.04	-0.02	-0.25	-0.3	0.42	0.34	-0.02
YBR195C	-0.03	-0.72	0.28	-0.09	0.12	-0.07	0	-0.13	0.06	0.29	0	0.19	0.06	-0.11	0.06	-0.11	0.02	0.16
YBR196C	-0.04	-0.78	0.2	-0.04	0.43	0.38	0.01	0.06	0.11	-0.25	0.41	-0.2	-0.13	-0.28	0.37	0.14	0.08	-0.49
YBR197C	-0.05	-0.34	-0.12	-0.53	0.18	-0.16	0.18	-0.16	0.15	0.31	-0.28	0.2	-0.05	0.05	0.28	-0.03	0.18	0.2
YBR198C	-0.24	-0.83	-0.17	-0.42	-0.05	0.43	-0.02	0.25	-0.03	-0.03	0.17	0.04	-0.22	-0.13	0.3	0.24	0.2	0.53
YBR199W	-0.03	0.38	0.3	0.02	-0.03	0.07	0.25	-0.41	0	0	-0.09	-0.01	0.02	-0.11	-0.14	-0.11	-0.08	-0.03
YBR200W	0.13	-0.26	0.23	-0.65	-0.36	-0.46	0.06	0.31	0.29	0.21	0.23	0.2	-0.04	-0.07	-0.02	0.24	-0.05	0.02
YBR201W	0.02	-0.08	0.43	0.1	0.08	0.05	-0.15	0.14	-0.13	0.07	-0.13	0.1	-0.21	-0.19	-0.27	-0.17	0.44	-0.08
YBR202W	-0.59	-0.65	0.66	-0.65	-1.12	-1.21	-0.85	0.39	1.04	0.91	0.93	0.48	-0.16	0.02	-0.62	0.24	0.41	0.75
YBR203W	0.26	0.33	0.2	-0.02	-0.15	-0.05	-0.32	0.01	-0.17	0.09	-0.2	0.36	-0.25	-0.2	0.1	0.02	0.1	-0.1
YBR204C	0.04	0.03	0.65	-0.02	0.11	-0.28	-0.22	-0.06	-0.2	0.06	-0.04	0.31	-0.01	-0.15	-0.15	-0.01	-0.2	0.14
YBR205W	-0.08	-0.61	0.17	-0.08	0.17	-0.25	0.18	-0.15	-0.03	-0.04	-0.08	0.34	0.01	0.17	0.12	0.11	0.02	0.04
YBR206W	-0.21	-0.43	0.06	-0.25	0.1	-0.07	0.07	0.11	-0.18	-0.33	-0.37	-0.04	-0.06	-0.07	0.16	-0.06	0.11	1.45
YBR207W	-0.33	-0.61	-0.52	-0.14	0.05	-0.05	0.22	0.05	0.09	0.72	0.18	0.26	0.13	0.12	0.22	-0.44	0.01	0.05
YBR208C	-0.16	-0.02	0.17	0.42	-0.07	-0.59	-0.12	-0.18	-0.09	-0.07	0.4	0.21	-0.09	-0.19	0.47	0.23	-0.38	0.05
YBR209W	-0.13	0.19	0.23	0.13	-0.06	-0.02	0.05	0.1	-0.18	0.11	-0.07	0.19	-0.31	-0.25	-0.35	0.28	-0.23	0.33
YBR210W	-0.03	0.23	-0.03	0.24	-0.32	0.08	0.03	0.22	-0.18	-0.07	-0.36	-0.03	0	-0.13	-0.01	0.08	0.13	0.12
YBR211C	-0.23	-0.21	-0.19	-0.23	-0.29	-0.09	-0.15	0.15	-0.25	0.46	-0.05	0.19	-0.21	-0.17	0.47	0.38	0.11	0.32
YBR212W	-0.1	-0.08	-0.13	0.04	-0.16	-0.21	0.21	-0.05	-0.08	0.13	0.02	0.2	-0.05	-0.04	-0.08	0.36	-0.16	0.17
YBR213W	-0.47	0.22	-0.03		-0.2	0.11	0.2	0.16	-0.25	0.53	0.11	-0.03	-0.18	-0.15	-0.06	0.08	-0.11	0.09
YBR214W	0.51	1.22	0.81	0.38	-0.33	-0.27	-0.12	-0.24	-0.51	-0.04	-0.22	-0.01	-0.17	-0.57	-0.2	0.03	-0.27	-0.01
YBR215W	-0.18	-0.45	-0.13	-0.14	-0.07	-0.26	0.06	0.2	0.05	0.55	0.01	0.21	-0.24	0.03	-0.2	0.27	-0.16	0.45
YBR216C	-0.17	1.34	-0.13	0.33	-0.29	-0.02	0.01	-0.22	-0.17	0.01	-0.05	-0.1	-0.1	-0.27	-0.12	0.24	-0.33	0.04
YBR217W	-0.2	-0.1	-0.03	-0.26	-0.28	-0.01	-0.13	0	-0.42	0.15	1.59	-0.1	-0.3	-0.22	-0.11	0.29	-0.06	0.17
YBR218C	-0.17	0.17	0.21	0.34	0.06	0.21	-0.18	0.57	-0.35	-0.22	-0.27	0.17	0.01	-0.17	-0.31	0.29	-0.44	0.06
YBR219C	-0.17	-0.54	0.05	-0.19	0.28	-0.15	0.03	-0.07	-0.1	0.28	-0.14	0.28	-0.08	0.88	-0.17	-0.23	0.12	-0.07
YBR220C	0.05	-0.35	0.02	-0.65	-0.3	0.41	0.12	-0.17	0.19	-0.12	-0.24	-0.03	0.06	-0.07	0.08	-0.17	0.09	1.1
YBR221C	-0.04	-0.63	0.24	-0.12	0.32	-0.38	0.24	-0.17	0.08	0.28	0.14	0.16	0.05	-0.03	0.02	0.11	-0.19	-0.07
YBR222C	-0.46	-0.67	-0.16	-0.49	0.11	-0.1	0.47	0.22	0.27	0.11	-0.07	0.3	0	-0.02	0.14	0.19	0.1	0.04
YBR223C	0.84	0.38	0.3	-0.28	-0.12	-0.36	-0.14	-0.25	-0.04	0.1	-0.34	0.18	-0.28	-0.44	-0.28	0.08	-0.38	1.02
YBR224W	0.77	-0.08	0.11	-0.03	0.32	-0.12	-0.06	0.17	-0.12	-0.09	0.04	-0.72	-0.03	-0.14	0.13	-0.08	-0.12	0.06
YBR225W	0.81	-0.04	0.28	-0.13	-0.22	-0.19	-0.34	-0.04	-0.01	0.09	-0.08	0.38	-0.2	-0.2	-0.19	0.07	0.02	-0.01
YBR226C	0.38	-0.05	0.06	-0.05	0.16	-0.38	-0.09	-0.05	0	-0.11	0.18	-0.03	0	-0.36	0.02	-0.24	0.32	0.23
YBR227C	0.08	0.2	0.14	0.07	-0.03	-0.04	-0.15	-0.06	0.07	0.3	-0.2	0.14	-0.2	-0.42	-0.11	0.02	0.11	0.05
YBR228W	-0.03	-0.08	0.34	-0.01	0.04	-0.27	0.1	0.04	0.23	-0.08	-0.06	-0.03	-0.08	-0.12	-0.08	-0.12	0.16	0.05
YBR229C	-0.13	-0.27	0.25	-0.03	0.15	-0.2	-0.02	-0.18	-0.02	0.13	0.12	0.41	-0.07	-0.29	-0.05	0.12	-0.11	0.2
YBR230C	-0.2	0.57	0.92	0.35	-0.16	-0.57	-0.37	-0.35	-0.5	-0.17	-0.32	-0.17	-0.2	2.45	-0.39	-0.5	-0.03	-0.37
YBR231C	-0.42	-0.34	-0.15	-0.04	-0.18	-0.32	-0.06	-0.02	-0.09	0.48	-0.01	0.37	-0.15	-0.3	-0.01	1.01	-0.11	0.34
YBR232C	0	-0.36	0.39	0.15	0.01	0.2	-0.1	0.27	-0.18	-0.19	-0.07	0.33	0	-0.03	-0.31	0.15	-0.28	0.03
YBR233W	-0.61	-0.14	0.69	0.03	0.03	-0.37	-0.16	-0.02	-0.35	0.38	0.38	0.34	-0.11		-0.33	0.42	-0.09	-0.09
YBR234C	0.31	0.04	0.07	0.04	0.22	0.18	0.13	-0.04	-0.05	-0.18	-0.15	0.3	0.11	-0.11	-0.13	-0.6	-0.29	0.15
YBR235W	-0.16	0.15	-0.04	-0.01	-0.39	-0.3	-0.09	-0.07	0.11	0.32	0	0.04	0.04	-0.06	0.08	0.35	-0.16	0.17
YBR236C	0.18	-0.27	-0.17	-0.36	-0.13	0.04	0.21	0.21	0.07	-0.08	-0.17	0.12	0.03	-0.05	-0.17	0.51	-0.17	0.22
YBR237W	-0.3	0.37	-0.11	0.04	-0.47	-0.49	0.03	0.24	0.04	0.51	-0.36	-0.07	0.07	-0.02	-0.04	0.46	0.03	0.09
YBR238C	1.11	-0.04	-0.51	-0.43	-0.14	-0.11	0.07	0.04	-0.14	-0.16	-0.03	0.1	0.21	0.04	-0.16	0.31	-0.45	0.27
YBR239C	-0.18	0.48	0.28	0.14	-0.33	-0.05	0.24	-0.04	-0.1	0.12	-0.24	-0.02	-0.24	-0.13	-0.13	0.27	-0.29	0.23
YBR240C	0.33	0.53	0.38	0.06	-0.15	0.05	-0.2	0.02	-0.18	-0.22	-0.42	-0.03	0.06	0.02	0.25	-0.14	-0.33	-0.03
YBR241C	0.07	0.53	0.63	0.76	0.09	0.09	0.25	-0.11	-0.68	0.11	-0.77	-0.07	0.09	-0.02	-0.83	0.49	-0.62	-0.02
YBR242W	-0.07	-0.55	-0.43	-0.45	0.02	0.21	0.41	0.41	0.17	-0.41	-0.35	-0.18	0.14	0.01	0.04	0.38	0.31	0.33
YBR243C	-0.92	-1.32	-0.49	-0.19	0.48	0.13	0.79	-0.01	0.3	0.35	-0.17	0.2	0.23	-0.13	0.31	0.2	0.08	0.13
YBR244W	-0.33	-0.46	-0.29	-0.48	-0.46	-0.42	-0.21	0.18	-0.05	0.33	0.39	0.23	0.3	0.48	0.53	0.21	0.04	-0.01
YBR245C	-0.29	-0.11	-0.11	0.27	0.14	0.15	-0.05	0.08	-0.11	0.35	-0.11	0.09	0.14	-0.25	-0.16	-0.05	-0.01	0.05
YBR246W	0.18	-0.28	0.14	0.21	0.21	0.1	-0.05	0.14	-0.21	-0.34	-0.22	0.23	0.06	0.08	-0.11	-0.19	0.13	-0.1
YBR247C	0.13	-1.46	-0.76	-0.41	-0.05	-0.17	0.34	0.04	0.44	0.48	0.11	0.33	0.22	-0.01	-0.05	0.21	0.16	0.44
YBR248C	-0.06	0.54	0.22	-0.48	-0.03	-0.4	0.09	-0.03	0.07	-0.02	0.06	0.1	0.01	-0.25	-0.03	-0.05	0.18	0.06
YBR249C	0.11	-0.27	0.21	0.16	0.02	-0.22	0.03	-0.25	0.15	0.14	0.17	0.02	0.03	-0.25	-0.05	-0.01	-0.03	0.07
YBR250W	0.41		-0.01	0.12	0.26	-0.28	0	0.14	-0.24	-0.12	-0.39	-0.07	0.15	-0.22	0.04	-0.1	0.18	0.14
YBR251W	-0.11	-0.56	0.01	-0.11	0.04	-0.23	0.07	-0.17	0.14	0.3	-0.04	0.59	0.01	0.01	-0.27	0.12	0.04	0.17
YBR252W	-0.43	-0.89	-0.19	-0.07	0.36	0.02	0.29	0.22	-0.08	-0.15	-0.15	-0.15	0.06	0.06	0.21	-0.25	0.32	0.84
YBR253W	0.1	-0.06	0.05	-0.1	-0.04	-0.02	0.06	-0.04	0.05	0.28	-0.04	0.11	-0.08	-0.26	-0.08	-0.1	0.11	0.06
YBR254C	-0.16	-0.49	-0.19	-0.41	0	0.02	0.1	1.47	0.12	-0.01	-0.39	-0.24	0.09	-0.06	0.03	-0.19	0.33	-0.03
YBR255W	-0.04	0.2	-0.19	0.21	-0.52	-0.14	-0.16	-0.21	-0.11	-0.26	0.55	-0.21	0.1	-0.4	0.25	0.66	0.2	0.06
YBR256C	0.01	-0.01	0.57	0.01	0.04	-0.34	0.26	0.1	0.12	-0.24	0.22	-0.27	-0.03	-0.31	0.09	-0.29	0.34	-0.27
YBR257W	0.41	0	-0.36	-0.57	-0.09	-0.26	0.1	-0.04	0.27	0.56	0.1	0.41	0.33	-0.21	-0.54	-0.02	-0.18	0.08
YBR258C	0.06	0.11	-0.09	0.07	-0.25	0.14	-0.07	0.06	0.25	-0.17	-0.1	0.14	0.09	-0.04	-0.31	0.2		-0.09
YBR259W	-0.25	-0.38	0.07	0.12	-0.23	-0.04	-0.27	-0.03	0.08	0.38	0.4	0.15	-0.04	-0.06	-0.08	0.32	-0.19	0.05
YBR260C	-0.07	0.26	-0.13	-0.06	-0.13	0	-0.3	0	0.19	-0.18	0	0.01	0.07	-0.18	0	0.43		0.11
YBR261C	-0.08	-0.24	0.03		-0.37	0.05	-0.24	-0.06		0.35	-0.01	0.02		-0.04		0.3	0.07	0.25
YBR262C	0.26	0.15	-0.14	-0.04	-0.14	0.03	-0.07	-0.01	0.34	-0.23	0.16	-0.01	0.07	-0.12	-0.29	0.3	-0.14	-0.12
YBR263W	-0.21	-0.03	-0.05	-0.04	-0.42	0	-0.32	0.07	0.11	0.31	0.25	0	-0.14	-0.09	-0.07	0.27	0.13	0.22
YBR264C	-0.02	0.44	-0.23	0.15	-0.46	0.13	-0.38	0.24	0.13	-0.13	-0.1	0.03	-0.02	-0.1	-0.2	0.44	0	0.07
YBR265W	-0.21	-0.05	-0.27	-0.34	-0.29	0.04	-0.25	-0.23	0.21	0.38	0.18	-0.09	0.19	-0.03	0.11	0.34	0.16	0.14
YBR266C	0.01	-0.32	-0.68	-0.07	-0.3	0.14	-0.08	0.51	0.36	-0.1	-0.25	0.14	0.04	0.11	-0.52	0.5	0.14	0.38
YBR267W	0.33	-0.92	-0.32	-0.19	0.02	-0.17	0.39	0.13	0.32	0.31	-0.05	0.27	0.23	-0.22	-0.34	0.03	-0.01	0.2
YBR268W	0.05	-0.24	0.04	0.05	0.08	-0.02	0.23	0.17	0.24	-0.07	-0.13	0.08	0.13	-0.19	-0.05	-0.19	-0.02	-0.16
YBR269C	0.23	0.47	0.46	0.22	0.11	-0.21	0.2	-0.26	0.1	0.15	-0.12	-0.16	-0.08	-0.33	-0.23	-0.23	-0.23	-0.12
YBR270C	0.08	0.19	0.22	-0.12	0.05	0.05	0.06	0.22	0.05	0.06	-0.18	-0.09	0.24	-0.19	-0.27	-0.03	-0.21	-0.12
YBR271W	0.17		-0.36	0.07	0.07	-0.25	0.16	-0.07	0.25	0.09	-0.12	-0.05	0.29	-0.14	-0.14	-0.16	0.06	0.13
YBR272C	0.37	-0.18	0.16	-0.34	0.09	-0.17	0.2	-0.07	0.1	0.12	0.25	0.1	0.1	-0.17	-0.22	-0.02	-0.2	-0.12
YBR273C	0.19	0.21	0.1	0.13	-0.01	-0.35	0.02	-0.21	0.01	0.18	-0.08	0.12	0.16	-0.15	-0.27	-0.04	-0.19	0.18
YBR274W	0.27	0.01	0.18	-0.21	0.14	-0.29	0.25	-0.06	0.21	-0.06	0.19	-0.11	0.21	-0.27	-0.06	-0.04	-0.29	-0.07
YBR275C	0.17	0.08	0.28	0.78	-0.08	-0.31	-0.04	-0.1	-0.14	0.04	-0.04	-0.04	0	-0.13	-0.14	-0.22	-0.13	0
YBR276C	-0.1	-0.25	0.18	-0.06	0.04	-0.13	0.21	-0.22	0.04	-0.16	0.03	0.25	0.31	0.19	0.03	0.05	-0.27	-0.14
YBR277C	0.04	-0.19	0.17	0.2	0.06	0.01	0.45	-0.03	-0.06	-0.1	-0.19	0.1	0.04	-0.04	-0.32	-0.07	-0.19	0.12
YBR278W	0.04	-0.12	0.31	0.16	0.17	-0.06	0.08	-0.05	-0.02	-0.09	-0.06	0.18	0.19	-0.05	-0.2	0.01	-0.23	-0.23
YBR279W	-0.16	0.25	-0.19	-0.27	-0.56	0.13	-0.3	0.06	0.07	0.5	0.21	0.13	-0.07	-0.19	-0.34	0.39	0.06	0.29
YBR280C	-0.14	0.49	0.3	0.31	-0.15	-0.12	-0.53	-0.01	0.39	-0.18	0.21	-0.14	-0.03	-0.26	-0.05	0.19	-0.17	-0.11
YBR281C	-0.31	0.05	0.19	0.17	-0.07	0.29	-0.06	0.1	0.01	0.2	0.28	-0.07	-0.24	-0.16	-0.33	0.2	-0.29	0.04
YBR282W	-0.33	0.22	0.05	0.25	-0.29	0.2	-0.21	0.15	0.41	-0.12	-0.05	-0.03	-0.06	-0.18	-0.41	0.22	0.02	0.14
YBR283C	-0.06	-0.03	-0.13	-0.13	-0.17	-0.05	-0.2	-0.03	0.19	0.28	0.41	-0.13	0.09	-0.1	-0.03	0.15	-0.05	0
YBR284W	0	0.23	0.22	0.2	0.02	0.02	-0.37	0.06	0.17	-0.29	0.31	-0.07	0	-0.19	-0.01	0.28	-0.34	-0.25
YBR285W	0.11	0.25	0.01	0.17	-0.47	0.2	-0.43	0.17	-0.11	0.18	-0.15	0.15	-0.13	0.05	-0.51	0.31	0.04	0.18
YBR286W	0.31	-0.15	0.27	-0.07	0.07	-0.08	0.26	-0.03	-0.06	-0.31	-0.15	0	-0.04	-0.17	-0.09	0.31	-0.09	0.02
YBR287W	0.56	0.8	0.44	0.02	-0.37	-0.05	-0.36	-0.18	-0.08	0.37	0.36	-0.06	-0.15	-0.45	-0.41	-0.04	-0.36	-0.05
YBR288C	-0.09	-0.02	-0.09	1.03	-0.2	-0.04	-0.09	-0.04	0.27	-0.38	0.06	0.1	-0.11	-0.3	-0.25	0.22	-0.11	0.03
YBR289W	-0.38	0.12	-0.47	-0.02	-0.47	0.5	-0.31	0.02	-0.09	0.44	0.1	0.04	-0.2	0.08	-0.03	0.36		0.32
YBR290W	0.22	0.11	0.03		-0.37	-0.06	-0.12	0.13	0.43	-0.25	0.11	-0.05	-0.05	-0.17	-0.06	0.26	-0.2	0.04
YBR291C	0.08	0.05	-0.19	-0.35	-0.08	-0.33	0.1	-0.39	0.26	0.04	0.2	0.17	0.35	-0.12	0.02	0	0	0.17
YBR292C	0.2	0.19	0.13	0.11	0.29	0.16	0.17	0.27	-0.07	0.02	-0.26	-0.25	-0.08	-0.21	-0.3	-0.05	-0.02	-0.32
YBR293W	0.17	0.06	-0.05	0.11	-0.02	0.15	0.37	0.03	0.01	-0.02	-0.34	-0.11	0.08	-0.06	-0.25	-0.2	0.03	0.04
YBR294W	0.21	0.13	-0.02	-0.25	0.03	-0.02	0.16	0.1	0.09	0.06	-0.13	-0.07	-0.07	0.06	-0.16	-0.02	-0.07	-0.04
YBR295W	0.47	-0.12	-0.1	-0.04	-0.12	0.02	0.37	0.08	0.22	0.01	-0.07	-0.08	-0.1	-0.14	-0.06	-0.06	-0.21	-0.06
YBR296C	0.13	0.75	0.86	-0.13	-0.45	-0.34	0.46	0.38	0.81	0.54	1.05	0.83	0.12	-0.53	-0.87	-1.25	-1.15	-1.21
YBR297W	0.37	0.43	0.53	0.26	0.13	-0.26	0.05	-0.34	0.01	0.06	-0.09	0.05	0	-0.07	-0.24	-0.48	-0.39	-0.04
YBR298C	0.22	0.26	0.51	-0.11	0.13	-0.38	-0.02	-0.08	-0.08	0.16	0.04	0.17	-0.04	-0.14	-0.17	-0.14	-0.17	-0.13
YBR299W	0.23	0.16	0.43	0.05	-0.01	-0.1	0.15	-0.13	-0.05	-0.07	-0.12	-0.02	0.19	-0.04	-0.31	-0.22	-0.07	-0.1
YBR300C	0.03	-0.07	0.31		0.2	-0.05	0.13	-0.04	-0.01	-0.05	0.06	-0.19	0.18		-0.16	-0.05	-0.01	-0.27
YBR301W	0.27	0.12	0.41	-0.14	0.11	-0.2	0.14	-0.3	0.04	0.03	0.01	0.11	0.21	-0.04	-0.24	-0.22	-0.11	-0.2
YBR302C	0.05	-0.19	0.4	0.08	0.39	-0.18	0.21	-0.51	-0.09	-0.26	0.11	0.12	0.3		0.15	-0.1	-0.14	-0.32
YCL001W	-0.25	0.12	0.06	-0.18	-0.34	-0.02	-0.28		0.21	0.21	0.48	0.16		-0.38	0.07	0.5	-0.26	-0.11
YCL002C	0.05	-0.01	0.03	-0.02	-0.12	0.08	-0.32	0.09	0.3	-0.38	0.25	-0.01	0.13	-0.16	-0.15	0.23	-0.12	0.12
YCL003W	-0.01	0.21	0.05	-0.04	-0.3	0.13	-0.19	0.04	-0.06	0.16	0.1	-0.01	0.04	-0.06	-0.38	0.11	0.13	0.08
YCL004W	-0.05	0.15	-0.01		0.02	0.16	-0.19	0.12	0.16	-0.32	-0.04	0.07	-0.12	-0.01	-0.33	0.23	0.06	0.09
YCL005W	0.23	0.18	-0.21	-0.33	-0.36	0.15	0.06	0.01	0.03	0.21	0.18	-0.15	0.06	-0.19	-0.09	0.21	0.03	-0.01
YCL006C	-0.39	0.24	-0.2	0.22	-0.13	0.38	-0.41	0.34	0.06	-0.3	0.15	-0.03	-0.34	-0.03	-0.18	0.56	0.02	0.03
YCL007C	-0.27	0.2	-0.1	0	-0.41	0.29	-0.27	0.28	-0.03	0.23	0.06	-0.08	-0.08	-0.08	-0.17	0.24	0.19	0.03
YCL008C	-0.08	0.15	-0.04	0.05	-0.15		-0.32	-0.01	0.22	-0.28	0.26	0.11	-0.12	-0.08	0.09	0.51	-0.2	-0.11
YCL009C	-0.19	-0.12	0.06	0.09	-0.16	0.15	-0.11	0.01	-0.09	0.24	0.24	-0.01	-0.18	-0.11	-0.08	0.2	-0.01	0.08
YCL010C	-0.31	0.02	0.13	0.13	-0.08	0.05	-0.33	0.17	0.26	-0.33	0.24	0.17	-0.01	-0.07	-0.1	0.31	-0.05	-0.2
YCL011C	-0.27		-0.14	-0.27	-0.53	-0.14	-0.23	-0.19	0.08	0.51	0.51	0.18	0.02	-0.09	-0.06	0.41	-0.04	0.25
YCL012W	-0.92	-0.58	-0.79	-0.5	-0.26	0.36	0.17	0.77	0.56	-0.07	-0.07	-0.21	-0.42	0.14	0.14	0.88	0.34	0.46
YCL013W	-0.69	-1.11	-0.67	-0.67	-0.12	0.17	0.66	0.48	0.47	0.24	-0.29	-0.23	-0.09	0.12	0.06	0.56	0.57	0.55
YCL014W	-0.71	1.15		-0.8	-0.48	0.04	0.49	0.27	0.25	-0.12	-0.21	-0.54	-0.46		0.48	0.35	0.38	-0.09
YCL016C	0.06	-0.01	0.11	-0.25	0.17	-0.09	0.22	-0.02	0.06	0.11	-0.29	0.14	0.03	-0.09	-0.29	0.01	0.11	0.01
YCL017C	0.28		0.21	-0.15	0.15	-0.04	0.19	0.08	0.06	-0.2	-0.06	-0.02	0.02		-0.09	-0.2	0.11	-0.34
YCL018W	0.54	0.63	0.85	0.38	0.21	-0.17	0.18	-0.4	-0.17	-0.3	-0.22	-0.12	0.08	-0.38	-0.32	-0.34	-0.15	-0.3
YCL019W	0.54	0.06	0.32	0.07	0.06	0.14	0	-0.02	-0.08	-0.03	-0.17	0.03	-0.34		-0.14	0.12	-0.29	-0.27
YCL020W	0.58	0.18	0.32	0.09	0.08	0.13	-0.04	0.23	-0.16	0.05	-0.24	0.09	-0.59	-0.2	-0.26	0.11	-0.54	0.17
YCL021W	0.66	0.09	0.54	0.15	0.05	0.13	0.03	0.11	-0.11	-0.01	-0.16	-0.13	-0.37	-0.12	-0.22	-0.08	-0.12	-0.43
YCL022C	0.06	-0.01	1.05	0.75	0.23	-0.19	-0.1	-0.46	-0.67	0.06	0.26	0.56	0.36	-0.13	-0.6	-0.26	-0.46	-0.46
YCL023C	-0.08	1.36	0.73	0.25	-0.01	0.02	-0.21	-0.12	-0.43	-0.09	0.04	0.31	-0.05	-0.27	-0.54	-0.24	-0.21	-0.49
YCL024W	-0.41	0.2	1.31	0.92	0.26	-0.36	-0.26	-0.94	-0.7	0.06	0.61	0.74	0.56	-0.28	-0.6	-0.28	-0.41	-0.43
YCL025C	-0.29	0.12	0.12	-0.35	0.3	-0.21	0.08	-0.07	-0.19	-0.02	0.2	-0.01	0.08	0.12	0.12	-0.01	0.09	-0.11
YCL026C	-0.28	0.01	0.17	-0.06	-0.24	0.14	-0.24	0.03	0.03	0.06	0.23	-0.09	0.03	0.11	-0.39	0.27	-0.02	0.28
YCL027W	2.47	0.3	-0.43	-0.12	-0.55	-0.19	-0.51	-0.22	-1.06	-0.11	0.42	0.23	0.08	-0.12	-0.59	0.54	-0.22	0.08
YCL028W	-0.89	-0.26	-0.28	-0.09	-0.3	0.03		0.01	0.06	0.35	0.42	0.14	0.11	0.01	0.11	0.35	0.06	0.2
YCL029C	0.01	-0.31	0.01	-0.07	-0.11	-0.08	0.01	-0.03	-0.08	-0.23	0.38	0.02	0.64	-0.23	-0.28	0.32	0.06	-0.02
YCL030C	-0.41	0.41	0.2	-0.24	-0.92	-0.42	-0.46	-0.03	0.06	0.45	0.52	0.19	-0.3	0.01	0.11	0.53	0.01	0.28
YCL031C	1.09	-0.22	-0.47	-0.37	-0.43	-0.17	-0.09	0.36	-0.01	0.02	-0.09	0.27	-0.1	-0.02	-0.52	0.45	0.04	0.26
YCL032W	-0.05	0.23	0	0.07	-0.61	0.21	-0.13	-0.02	-0.16	0.22	0.14	-0.03	0	-0.16	-0.25	0.38	0.01	0.13
YCL033C	0.07	0.25	0.22	-0.04	-0.03	0.11	-0.21	-0.01	0.19	-0.36	0.09	-0.03	-0.1	-0.13		0.33	-0.19	-0.16
YCL034W	-0.62	0.11	-0.15	0.04	-0.6	0.69	0.01	0.19	-0.15	0.22	0.07	-0.16	-0.04	-0.1	-0.18	0.4	0.06	0.19
YCL035C	-0.08	0.33	0.35	0.22	0.13	0.12	-0.24	0.05	0.05	-0.34	0.09	-0.04	-0.15	-0.19	-0.3	0.28	-0.22	-0.06
YCL036W	-0.02	-0.11	-0.6	-0.28	-0.4	-0.07	-0.09	0.16	0.37	0.25	0	-0.06	0.34	0	-0.2	0.48	0.05	0.19
YCL037C	-0.11	-0.53	-0.41	-0.3	0.03	0	-0.35	-0.05	0.4	-0.23	0.56	0.31	-0.18	0.1	-0.02	0.77	-0.19	0.19
YCL038C	0.13	0.24	0.32	-0.36	-0.12	-0.51	0.49	0.01	0.26	0.16	-0.23	-0.28	0.01	-0.26	0.08	-0.05	0.2	-0.09
YCL039W	0.29	-0.06	0.29	-0.12	0.23	-0.07	0.29	-0.13	-0.06	-0.16	0.18	-0.16	-0.03	-0.26	0.07	-0.1	-0.03	-0.16
YCL040W	-0.14	1.34	1.69	1.07	0.47	-0.35	-0.38	-0.96	-0.68	-0.27	-0.12	0.07	0.16	-0.72	-0.24	-0.31	-0.16	-0.46
YCL041C	-0.03	-0.35	0.29	0.12	0.12	-0.04	0.18	-0.26	0.02	-0.26	-0.17	0.01	-0.21	0.05	0.07	0.01	0.3	0.18
YCL042W	-0.02	1.07	1.3	0.83	0.35	-0.46	-0.13	-0.91	-0.52	-0.15	-0.03	0.03	0.13	-0.44	-0.17	-0.24	-0.3	-0.35
YCL043C	0.11	-0.32	0.21	-0.14	0.22	0.03	0.37	-0.01	0.13	-0.28	0.14	-0.01	-0.12	-0.09	0.16	0.06	-0.06	-0.4
YCL044C	0.04	-0.16	0.23	-0.2	0.18	-0.02	0.36	-0.07	0.05	0.08	-0.13	-0.05	0.05	-0.21	-0.3	-0.1	0.26	-0.02
YCL045C	0.05	-0.36	-0.02	-0.16	-0.06	-0.03	0.37	0.16	0.13	0.01	0.11	-0.34	-0.03	0.27	0.12	-0.29	0.16	-0.08
YCL046W	-0.01	-0.3	-0.09	-0.39	0.09	-0.07	0.28	-0.03	0.06	-0.01	0.04	0.03	0.14	-0.1	0.03	-0.04	0.29	0.1
YCL047C	0.07	0.03	0.26	-0.19	0.14	0.12	0.15	0.15	-0.03	-0.09	-0.05	0	0.03	-0.12	-0.12	-0.24	-0.03	-0.06
YCL048W	0.05	0.02	0.13	0.05	0.13	0.05	0.05	-0.04	-0.16	0.04	-0.14	0.19	0.29	0.02	-1	0.07	0.09	0.16
YCL049C	0.27	-0.09	0.4	-0.32	-0.13	0.2	0.29	-0.08	0.16	-0.16	0.02	-0.21	-0.04	-0.28	0.15	-0.08	0.12	-0.22
YCL050C	-0.14	-0.11	0.09	0.29	-0.04	0.34	-0.03	0.14	0.05	0.1	0.18	-0.17	-0.17	-0.2	-0.16	0.07	-0.14	-0.07
YCL051W	-0.13	-0.04	0.21	-0.18	-0.05	0.04	-0.54	0.02	0.16	-0.18	0.42	0.21	-0.01	-0.12	0.1	0.42	-0.3	-0.04
YCL052C	-0.09		0.04	-0.11	-0.38	-0.16	-0.42	-0.13	0.01	0.28	0.4	0.06	0.01	0.01	-0.02	0.26	-0.02	0.23
YCL053C	-0.05	-0.59	-0.63	-0.14	-0.14	0.29	-0.49	0.39	0.24	0.01	0.28	0.22	-0.09	0.07	-0.15	0.42	0.16	0.22
YCL054W	-0.1		-0.8	-0.26	-0.28	-0.01	-0.26	0.25	0.17	0.33	0.72	0.05	0	0	-0.1	0.26	-0.22	0.24
YCL055W	2.95	0.45	-0.4	-0.66	-0.59	-0.38	-0.76	-0.57	-0.47	-0.38	0.4	0.36	0.22	0.13	-0.09	0.21	-0.32	-0.09
YCL056C	-0.07	0	-0.21	0.25	-0.34	0.17	-0.4	0.26	0.12	0.27	0.17	0	-0.06	-0.15	-0.28	0.19	0.08	0
YCL057W	-0.24	-0.12	0.13	-0.03	0.17	-0.02	-0.41	-0.05	0.32	-0.13	0.68	0.09	-0.26	-0.24	-0.04	0.38	-0.2	-0.02
YCL058C	-0.2	0.02	-0.09	0.26	-0.46	0.27	-0.29	0.31	0.13	0.1	0.15	0.01	0.06	-0.2	-0.25	0.26	0.02	-0.09
YCL059C	-0.04	-0.37	-0.42	-0.37	-0.02	0.02	-0.3	-0.01	0.41	-0.04	0.61	0.14	-0.08	0.15	-0.06	0.36	-0.18	0.2
YCL060C	-0.97	-0.5	0.42	1.27	0.19	0.23	-0.94	-0.5	-0.67	-0.02	0.54	0.85	0.39	0.19	-0.2	0.09		-0.37
YCL061C	-0.69	-0.29	0.57	1.14	0.13	0.07	-0.31	0.17	-0.88	-0.42	0.13	0.33	0.27	-0.06	-0.18	0.58	-0.15	-0.44
YCL062W	-0.94	-0.94	-0.32	-0.07	0.18	0.29	0.52	0.31	0.29	-0.01	-0.2	0	0.14	-0.03	0.09	0.09	0.44	0.15
YCL063W	-0.75	-0.84	-0.15	-0.1	0.13	0.15	0.37	0.45	0.27	-0.03	0.08	-0.24	-0.1	-0.02	0.25	0.27	0.29	-0.03
YCL064C	-0.58	-1.76	-0.94	-0.62	0.18	0.15	0.75	0.27	0.72	0.34	0.27	-0.14	0.16	0	0.33	0.19	0.37	0.3
YCL065W	0.05	-0.17	0.35	-0.36	0.25		0.09	0.21	0.04	0.09	-0.05	-0.14	-0.27	0.08	-0.24	-0.01	0.17	-0.08
YCL066W	0.06	0.08		0.02	-0.05	0.06	0.1	0.06	0.03	0.05	-0.2	-0.07	0.16	0.03	-0.39	-0.28	0.19	0.13
YCL067C	0.34	-0.12	0.1	0.07	0.16	0.01	0.17	0.17	0.25	-0.13	-0.27	-0.17	-0.27	-0.25	-0.03	0.26	0.07	-0.35
YCL068C	0.16	-0.15		-0.13	0.02	-0.22	0.19	0	0.13	0.11	-0.06	-0.3	0.2	0.11	-0.11	-0.08	0.14	0
YCL069W	0.08	-0.18	0.24	-0.15	0.15	-0.1	-0.04	0.25	-0.13	-0.1		-0.13	0.08	-0.04	-0.08	0.08	0.02	0.05
YCL074W	2.42	0.39	0.06	0.17	0.01	-0.24	-0.16	-0.09	-0.33	-0.57		-0.12	-0.17	-0.16	-0.24	-0.41	-0.48	-0.1
YCL075W	1.29	0.02		0	-0.06	-0.12	0.07	0.18	-0.23	0.04	-0.29	0	-0.02	-0.14	-0.31	-0.14	0	-0.31
YCL076W	1.94	0.25		0.04	0	-0.03	-0.07	-0.05	-0.28	-0.1		-0.15	-0.21	-0.31	-0.21	-0.07	-0.34	-0.42
YCLX01W	-0.22		-0.4	0.19	-0.38	0.27	-0.22	0.17	-0.04	0.2	0.01	0.03	0.07	0.04	-0.32	0.57	-0.1	0.13
YCLX02C	-0.2	-0.92	-0.53	-0.28	0.09	0.14	-0.44	0.15	0.44	0.02	0.38	0.24	-0.01	0.31	-0.05	0.62	-0.03	0.06
YCLX03C	-0.29		0.04	0.08	-0.43	0.47	-0.19	0.22		0.14	-0.06	0.14	-0.09	-0.14	-0.25	0.15	0	0.22
YCLX04W	-0.1	0.06	0.31	-0.13	0.14	0.25	-0.07	0.04	0.28	-0.06	-0.29	0.01	-0.1	-0.14	-0.44	0.52	-0.32	0.04
YCLX05C	-0.48	-0.2	-0.25	-0.31	0.22	-0.04	0.25	-0.04	-0.1	0.31	-0.24	-0.1	-0.15	0.13	0.3	0.31	0.29	0.1
YCLX06C	-0.68	-0.25	-0.38	0.03	-0.2	0.3	-0.36	0.21	0.07	0.09	0.26	0.23	0.05	0.07	-0.04	0.34	0.13	0.14
YCLX07W	2.23	0.66	-0.32	-0.37	-0.67	0.09	-0.83	-0.46	-0.28	0.1	0.13	0.23	-0.14	-0.2	-0.33	0.18	0.1	-0.11
YCLX08C	-0.43		-0.12		-0.01	0.29	-0.1	0.27	0.31	0.1	-0.07	0.03	-0.04	-0.12	-0.2	0.28	-0.17	-0.01
YCLX09W	-0.7	0.33	0.09	0.12	-0.29	0.19	-0.58	-0.15	-0.01	0.34	0.16	0.05	-0.07	0.02	-0.24	0.46	0.19	0.08
YCLX10C	0.25		0.44	0.39	-0.11	0.11	-0.34	-0.08	-0.09	-0.28	0.15	0.05	-0.09	-0.22	-0.12	0.06	-0.13	0.02
YCLX11W	-0.24	0.06	0.08	0.12	-0.06	0.26	-0.37	-0.05	0.02	0.12	0.31	-0.2	-0.19	-0.1	-0.16	0.21	0.19	0.01
YCLX12W	0.06		-0.12	-0.2	-0.17	0.07	-0.03	0.06	0.2	-0.18	0.24	-0.01	0.09	0.01	-0.05	0.1	-0.12	0.05
YCR001W	0.17	0.14		-0.18	-0.13	0.1	0.23	0.1	-0.02	0.17	-0.2	-0.09	0.03	-0.25	0.12	-0.18	-0.07	0.05
YCR002C	0.01	-0.25	0.12	-0.25	0.03	-0.44	0.29	0.37	0.29	-0.1	0.19	-0.3	-0.15	-0.16	0.26	-0.05	0.28	-0.15
YCR003W	0.05	0.08		0.05	-0.15	0.32	0.21	0.21	-0.02	0.08	-0.3	-0.15	0.07	-0.32	0.02	-0.3	0.26	-0.12
YCR004C	-0.09	-0.14	0.76	0	0.39	-0.37	0.2	0.11	0.13	-0.22	0.48	-0.23	-0.12	-0.12	0.09	-0.22	0.04	-0.7
YCR005C	-0.1	1.01	0.78	0.79	0.62	0.05	0.2	0.09	0.04	0.07	-0.43	-0.24	-0.45	-0.42	-0.53	-0.63	-0.36	-0.49
YCR006C	0.27		0.08	-0.35	-0.13	-0.01	0.24	0.3	0.04	-0.04	-0.01	0.03	0.09	-0.07	-0.11	-0.29	-0.06	-0.01
YCR007C	0.5	0.58	0.37	-0.14	0.14	-0.04	0.1	-0.11	-0.06	0.35	-0.39	0.1	-0.14	-0.27	-0.71	-0.15	0.1	-0.24
YCR008W	0.09	-0.27	-0.03	-0.15	-0.11	0.07	0.25	0.35	0.07	-0.09	-0.2	-0.09	-0.06	0.09	-0.05	-0.03	0.17	0
YCR009C	1.53	1.01	0.93	0.07	-0.1	-0.42	-0.22	-0.34	-0.37	-0.03	-0.46	-0.22	-0.28	-0.53	-0.22	-0.25	0.12	-0.23
YCR010C	0.44	0	0.22	0.01	0	-0.37	0.24	0.33	-0.09	-0.09	0.03	-0.16		-0.19	-0.02	-0.21	-0.1	-0.04
YCR011C	-0.41	-0.35	0.19	0.03	0.21	0.08	0.28	0.14	0.08	0.24	0.09	0.22	-0.25	-0.46	-0.07	-0.07	0.12	-0.05
YCR012W	0.46	-0.07	0.27	0.07	0.06	-0.16	0.3	0.1	0.24	-0.05	-0.08	-0.38	-0.01	-0.03	-0.07	-0.08	-0.27	-0.3
YCR013C	-0.11	0.18	0.17	0.17	0	0.21	-0.39	-0.06	0.1	0.13	0.25	-0.25	-0.28	-0.3	-0.09	0.26	0.03	-0.03
YCR014C	-0.2	0.01	-0.09	-0.04	-0.41	0.12	-0.22	0.25	0.04	-0.01	0.06	0.24	0.01	-0.04	-0.57	0.4	0.08	0.37
YCR015C		0.2	0.17	-0.24	-0.32	0.22	-0.45	0.19	-0.02	0.34	-0.05	0.08	-0.16	-0.24	-0.36	0.13	0.22	0.3
YCR016W	0.06	-0.19	-0.58	0.17	-0.39		-0.37	0.33	0.32	-0.05	0.31	0.2	0.08	-0.19	-0.33	0.24	0.06	0.33
YCR017C	0.02	0.02	0	0.09	-0.33	-0.08	-0.5	-0.18	0.09	0.14	0.49	0.11	-0.18	-0.24	-0.01	0.41	0.09	0.09
YCR018C	-0.06	0.17	0.17	0.1	-0.22	0	-0.17	-0.25	0.13	-0.29	0.44	0.09	0.01	-0.29	-0.06	0.23	-0.16	0.15
YCR019W	-0.05	0.13	0.07	-0.26	0.42	-0.29	-0.29	0.07	0.13	0.21	0.41	-0.03	0.01	-0.18	-0.57	0.3	-0.07	-0.02
YCR020C	-0.32	0.28	0.06	0.17	-0.16	0.12	-0.24	0.27	0.06	-0.25	0.2	-0.01	-0.01	-0.11	-0.19	0.05	0.05	0.04
YCR020C-A	-0.34	0.33	0.25	0.1	-0.17	0.32	-0.01	0.05	0.02	0	-0.34	-0.08	0.04	-0.13	-0.38	0.24	0.04	0.05
YCR021C	0.01		0.01	-0.21	0.1	0.13	-0.17	0.25	0.28	-0.19	0	0.01	0.04	-0.19	-0.15	0.12	-0.12	0.06
YCR022C	-0.33	0.39	-0.11	0.32	-0.48	0.07	-0.48	0.02	-0.2	0.1	0.79	-0.01	-0.2	-0.15	0.11	0.12	-0.12	0.17
YCR023C	-0.29	0.05	-0.24	-0.16	0.03	0.12	-0.15	-0.03	0.12	-0.41	-0.22	0.12	0.19	0.05	0.34	0.46	-0.11	0.12
YCR024C	0.15	0.4	0.08	-0.04	-0.04	0.09	0.16	0.01	0.04	0.14	-0.39	-0.02	-0.17	-0.39	-0.1	0.02	-0.04	0.09
YCR024C-A	-0.26	-0.86	-0.33	-0.56	-0.23	-0.61	0.43	0.36	0.88	0.34	0.55	-0.37	-0.23	-0.53	0.17	-0.05	1.04	0.27
YCR025C	0.02	0.02	0.2	0.22	0.21	0.05	0.05	-0.08	-0.15	0.25	-0.13	0.16	-0.01	-0.31	-0.29	-0.13	-0.04	-0.04
YCR026C	-0.04	-0.41	-0.02	0.15	0.33	0.24	0.15	0.04	-0.16	-0.23	-0.18	-0.09	0.06	-0.15	0.27	0.02	0.14	-0.13
YCR027C	0.34	-0.03	-0.05	-0.23	0.03	0.03	0	-0.01	-0.08	0.29	-0.1	0.06	0.05	-0.41	-0.08	-0.22	0.39	0
YCR028C	-0.1	-0.45	0.17	-0.27	0.17	-0.12	0.31	0.18	0.13	-0.01	-0.12	0.38	-0.1	-0.28	0.01	-0.18	0.32	-0.04
YCR029C	-0.02	0.24	0.11	-0.11	-0.11	-0.14	0.04	-0.07	-0.04	0.21	0.07	0.08	-0.06	-0.35	0.16	0.11	-0.12	-0.01
YCR029C-A	-0.04	-0.23	0.11	0.01	0.08	-0.13	0.16	0.42	-0.05	-0.02	-0.16	-0.26	0.01	0.04	0.21	-0.21	0.22	-0.15
YCR030C	-0.06	0.41	0.36	-0.13	0	-0.29	0.08	-0.17	-0.11	0.18	0.08	0.28	-0.06	-0.35	-0.17	-0.06	-0.11	0.14
YCR031C	0.11	0	-0.32	-0.01	-0.06	-0.09	0.23	0.2	-0.03	-0.17	-0.12	-0.12	0.25	-0.11	0.19	-0.19	0.32	-0.09
YCR032W	0.55	-0.34	0.09	0	0.33	0.35	0.06	-0.42	-0.09	-0.3	0.12	-0.21	-0.06	0	0.14	-0.23	0.17	-0.16
YCR033W	-0.31	-0.38	-0.48	-0.12	-0.24	0.13	0.26	0.36	-0.06	0.2	-0.33	0.01	-0.26	0.05	0.21	0.15	0.51	0.29
YCR034W	-0.65	-0.62	-0.54	-0.15	0.12	0.36	0.13	0.08	0.14	0.12	0.21	-0.1	0.22	0.1	0.21	0.22	0.13	0.02
YCR035C	0.31	-0.45	-0.49	-0.01	-0.03	0.04	0.32	0.29	0.04	-0.09	-0.22	-0.14	0.17	-0.03	0.09	-0.1	0.2	0.11
YCR036W	0.19	0.26	0.17	-0.01	-0.41	0.23	-0.08	0.18	-0.09	0.13	-0.15		-0.33	-0.32	-0.27	0.13	0.17	0.2
YCR037C	-0.31	0.33	-0.13	-0.27	-0.4	0.13	-0.05	0.08	0.22	-0.11	-0.03	-0.09	-0.13	0	0.2	0.5	0	0.05
YCR038C	-0.21	0.28	0.02	-0.23	-0.58	-0.07	-0.25	0.26	0.11	0.21	0.1		0.03	-0.17	-0.27	0.4	0.32	0.03
YCR039C	0.2	0.26	-0.24	-0.02	-0.63	0.34	-0.24	0.37	0.32	-0.29	-0.13	-0.06	-0.04	-0.29	-0.14	0.39		0.2
YCR040W	-0.2	0.39	-0.12	0.04	-0.29	0.2	-0.12	-0.31	-0.04	0.51	-0.2	0.26	0.04	-0.2	-0.58	0.31	0.07	0.25
YCR041W	-0.02	0.03	-0.03	-0.14	-0.51	0.1	-0.57	0.44	0.4	-0.14	0.24	0.15	-0.02	-0.05	-0.33	0.31		0.13
YCR042C	-0.12	0.09	0.09	-0.23	-0.97	-0.35	-0.7	0.18	0.49	0.83	0.88	0.3	-0.26	-0.39	-0.56	0.43	0.03	0.26
YCR043C	-0.09	0.01	-0.26	-0.01	-0.27	0.27	-0.12	0.5	0.21	-0.24	-0.13	-0.19	-0.02	-0.1	-0.09	0.38		0.17
YCR044C	-0.03	0.1	0.13	-0.03	-0.27	0.03	0.15	-0.37	-0.08	0.15	0.47	-0.07	0.11	-0.28	-0.08	0.03	0	0.03
YCR045C	-0.37	-0.43	0.18	0.1	0.12	0.29	0.06	0.06	-0.18	0	-0.28	-0.3	-0.14	-0.02	0.06	0.39	0.22	0.27
YCR046C	0	-0.11	0.1	0.03	0.17	-0.02	0.35	-0.17	0.11	0.17	-0.19	0.03	0.08	-0.09	-0.02	-0.15	-0.23	-0.07
YCR047C	0.09	-0.62	-0.59	-0.19	-0.06	-0.01	0.41	0.22	0.18	0.07	-0.01	0.13	0.15	0.19	-0.21	0.07	0.02	0.18
YCR048W	-0.34	-0.34	-0.34	-0.22	0.07	-0.2	0.36	-0.26	0.15	0.1	-0.01	0.19	0.31	-0.03	0.19	0.1	0.1	0.13
YCR049C	-0.16	0.04	-0.3	-0.16	0.22	-0.13		-0.02		-0.13	0.21	0.33	0.23	0.11		-0.13	-0.16	0.03
YCR050C	-0.12	0.04	-0.09	-0.27	0.07	-0.16	0.22	-0.14	0.04	0.11	-0.03	0.26	0.1	0.04	0.1	-0.04	-0.09	-0.01
YCR051W	0.15	-0.26	-0.32	-0.44	0.05	-0.3	0.37	-0.03	0.35	0.14	0	0.14	0.26	0	0.09	-0.1	-0.1	-0.03
YCR052W	0	-0.31	0	0.03	0	-0.09	0.33	-0.21	0.1	0.15	-0.07	0.15	0.13	-0.11	-0.07	-0.12	-0.05	0.16
YCR053W	0.24	-0.18	-0.02	-0.22	0.21	-0.27	0.36	-0.07	0.2	0.06	-0.01	0.03	0.21	-0.23	0.18	-0.04	-0.32	-0.12
YCR054C	0.25	-0.3	-0.1	0	0.13	-0.34	0.13	-0.16	0.15	0.24	-0.2	0.09	0	-0.2	0.1	-0.22	0.27	0.15
YCR055C	0.34	-0.75	-0.6	-0.23	0.14	-0.06	0.25	0.14	0.07	0.05	0.07	0.25	0.31	0.14	-0.23	0	-0.08	0.17
YCR056W	0.23	-0.67	-0.39	0.14	0.13	-0.04	0.14	-0.09	0.01	0.05	-0.06	0.17	0.28	0.17	-0.27	0.02	-0.06	0.25
YCR057C	0.36	-0.76	-0.5	-0.3	0.16	-0.05	0.26	0.05	0.13	0.1	0.08	0.24	0.25	0.1	-0.2	0.02	-0.18	0.24
YCR058C	0.02	-0.41	-0.36	-0.32	-0.26	0.21	-0.32	0.18	0.16	0.36	0.3	0.07		0.01	-0.3	0.42	0.02	0.23
YCR059C	0.08	-0.12	-0.07	0.03	-0.04	0.08	0.06	0.03	0.33	-0.33	0.12	-0.01	0.16	-0.15	-0.08	0.25	-0.3	-0.04
YCR060W	-0.17	0.37	0	-0.25	-0.29	0.08	-0.09	-0.1	0.18	0.2	0.12	-0.09			-0.15	0.18	0.02	-0.01
YCR061W	0.04	0.32	0.75	0.59	0.28	0.34	0.11	0.17	0.15	-0.41	-0.33	-0.34	-0.36	-0.57	-0.31	0.15	-0.31	-0.26
YCR062W	-0.14	0.32	0.1	0.49	0.21	0.45	0.15	0	0.12	0.1	-0.14	-0.42	-0.26	-0.44	-0.34	0.07	-0.11	-0.14
YCR063W	-0.06	0.1	0.01	0.01	-0.19	-0.06	-0.32	0.24	0.45	-0.03	0.12	0.1	0	-0.16	-0.3	0.27	-0.18	0.03
YCR064C	-0.34	0.01	-0.09	-0.02	-0.38	0.25	-0.32	0.06	0.14	0.26	0.14	0.01	-0.05	-0.03	-0.21	0.35	0.18	0.01
YCR065W	-1.18	-0.2	0.57	0.69	0.21	0.1	-0.66	-0.44	-0.4	-0.57	0.21	0.81	0.69	0.41	0.13	0.31	-0.36	-0.34
YCR066W	0	0	-0.14	-0.12	-0.41	0.31	-0.33	0.31	0.21	0.23	-0.07	0.18	0	-0.21	-0.33	0.18	0.19	0
YCR067C	-0.13	-0.57	0.16	-0.2	0.18	0.27	0.02	0.24	-0.04	-0.15	0.15	0.35	-0.1	0.1	-0.01	-0.31	0.02	-0.01
YCR068W	-0.43	0.43	0.02	-0.05	-0.34		-0.1	0.15	-0.01	0.45	0.18	-0.02	-0.19	-0.14	-0.34	0.31		0.11
YCR069W	-0.01	0.12	0.27	0.04	0.07	0.23	0.09	0.34	0.18	-0.32	-0.32	-0.29	-0.32	-0.2	-0.1	0.32	-0.11	-0.01
YCR070W	0.09	0.35	0.42	0.15	0.19	0.1	0.53	0.07	0.14	-0.06	-0.4	-0.46	-0.23	-0.4	-0.14	-0.08	-0.15	-0.12
YCR071C	0.13	0	0.12	-0.1	0.08	-0.02	0.36	0.11	0.15	-0.08	-0.1	-0.13	0.06	0.05	-0.08	-0.1	-0.16	-0.29
YCR072C	0.4	-0.59	-0.56	-0.09	0.02	-0.05	0.45	0.09	0.27	0.05	-0.14	0	0.21	-0.16	-0.22	0.02	0.17	0.14
YCR073C	0.32		0.14	-0.22	0.1	-0.22	0.24	-0.09	0.07	-0.12	-0.04	0.18	0.05	0.04	0.04	0.08	-0.5	-0.06
YCR074C	0.02	0.37	0.37	-0.16	-0.27	-0.31	0.04	-0.07	-0.07	0.22	-0.25	0.19	0.16	0.02	-0.38	0.04	-0.12	0.19
YCR075C	-0.35	0.03	0.11	-0.04	0.33	0.15	0.33	0.03	0.01	-0.29	-0.21	-0.09	0.19	-0.07	0.12	-0.04	0.03	-0.25
YCR076C	-0.09		0	0.26	0.04	0.22	0.23	0.01	0.12	0.08	-0.32	-0.06	-0.14	-0.19	-0.12	-0.08	0.05	0.01
YCR077C	0.11	-0.03	-0.14	-0.02	0.07	-0.08	0.14	0.16	0.03	-0.18	-0.02	0.1	0.01	0.01	-0.02	0.01	-0.11	-0.05
YCR079W	0.03	0.24	0.32	0.22	0	-0.16	0.22	-0.13	-0.13	-0.06	-0.3	0.11	0.2	-0.11	-0.22	-0.14	0.03	-0.13
YCR080W	0.15		0.12	-0.3	0.04	-0.1	0.07	0.23	0.14	0.11	0.01	-0.06	-0.19	-0.09	-0.32	0.08		0.11
YCR081W	0.06	0.43	0.07	-0.01	-0.14	-0.13	0.18	-0.14	-0.02	0.09	-0.26	-0.01	0.03	-0.1	-0.05	0.05	-0.13	0.09
YCR082W	0.19	-0.1	0.04	-0.31	0.13	-0.29	0.19	0.23	0.26	0.1	0.07	0.02	0.04	-0.27	-0.19	-0.15	0.17	-0.13
YCR083W	-0.08	0.19	0	0.06	-0.41	0.37	-0.3	0.14	-0.11	0.25	0.07	0.04	-0.03	-0.21	-0.28	0.11	0.09	0.09
YCR084C	-0.63	-0.41	-0.65	0.95	-0.05	0.22	-0.06	0.4	0.03	-0.23	-0.23	0.02	-0.16	0.18	-0.07	0.51	0.02	0.16
YCR085W	-0.11	-0.07	0.04	-0.14	-0.49	0.43	-0.07	0.23	-0.16	0.32	-0.23	-0.19	-0.12	0.01	-0.27	0.4	0.15	0.27
YCR086W	-0.2	-0.15	-0.31	0.08	-0.2	0.49	-0.05	0.52	0.31	-0.31	-0.15	-0.13	0.02	-0.05	-0.12	0.39	-0.1	-0.02
YCR087W	0.01	-0.14	-0.44	-0.28	-0.56	0.1	-0.18	0.13	0.13	0.53	0.3	0.14	-0.02	-0.14	-0.11	0.26	-0.03	0.29
YCR088W	-0.09	-0.06	0.11	0.15	-0.04	0.21	-0.22	0.19	0.1	-0.34	-0.03	0.19	-0.15	-0.16	-0.11	0.4	-0.2	0.05
YCR089W	1.79	1.38	0.14	-0.49	-0.7	-0.3	-0.58	-0.23	-0.24	0.12	0.25	-0.15	-0.24	-0.32	-0.23	0.27	-0.3	-0.17
YCR090C	-0.16	-0.07	-0.1	-0.05	0.26	-0.28	-0.31	-0.11	0.31	-0.26	0.34	-0.07	0.15	-0.23	0.36	0.52	-0.26	-0.05
YCR091W	-0.27	0.36	0.24	-0.2	-0.7	-0.02	-0.36	0.15	-0.02	0.46	0.4	0.05	0.08	-0.31	-0.13	0.35	-0.18	0.09
YCR092C	-0.08	-0.33	0.01	0.12	0	-0.11	0.05	-0.22	0.45	-0.11	0.37	0	-0.06	-0.17	0.41	0.05	-0.09	-0.29
YCR093W	-0.26	-0.43	-0.3	-0.02	-0.18	-0.02	-0.13	0.3	-0.2	0.4	0.28	-0.2	-0.48	0.32	0.03	0.72	-0.28	0.44
YCR094W	-0.21	-0.02	-0.1	-0.01	0.01	0.36	-0.16	0.31	0.25	-0.35	-0.18	0.07	-0.05	-0.1	-0.13	0.33	-0.1	0.08
YCR095C	0.25	0.04	-0.06	-0.08	0.01	0.1	0.21	0.13	-0.03	-0.09	-0.16	-0.04	0.13	-0.14	-0.2	-0.24	0.13	0.05
YCR096C	0.22	-0.05	-0.09	-0.22	0.3	-0.14	0.19	0.23	0.13	-0.15	-0.04	-0.28	-0.1		-0.15	-0.02	0.22	-0.04
YCR097WA	0.3	0.43	0.05	-0.01	-0.12	0	0.09	0	0.05	-0.06	-0.16	-0.03	-0.1	-0.12	-0.28	-0.07	-0.04	0.07
YCR097WB	0.45	0.33	0.04	-0.02	-0.09	-0.19	0.02	0.27	0.23	-0.09	0.01	-0.4	-0.14		-0.27	-0.25	0.22	-0.11
YCR098C	0.15	0.31	0.29	-0.16	0.22	-0.04	0.06	-0.04	0.03	0.33	-0.2	0.01	0.33	-0.18	-0.61	-0.38	-0.04	-0.09
YCR099C	0.35	0	0.14	0.01	0.18	-0.14	-0.16	0.09	-0.05	0	0.09	-0.12	-0.05		-0.39	-0.03	0.06	0.01
YCR100C	0.43	0.31	0.24	-0.1	-0.05	0.09	0.03	-0.08	-0.12	0.17	-0.17	0.16	-0.04	-0.15	-0.66	-0.1	0.04	0.01
YCR101C	0.31		0.49	-0.18	0	-0.05	0	-0.03	-0.02	0.06	0.01	-0.21	0.04		-0.23	-0.1	0.03	-0.13
YCR102C	0.25	0.1	0.51	0.15	0.23	-0.25	-0.04	-0.14	-0.04	-0.06	0.01	0.1	0.18	-0.09	-0.39	-0.37	-0.2	0.06
YCR103C	0.46	-0.01	0.45	0.01	0.22	-0.12	0.09	-0.35	-0.09	-0.29	0.06	-0.12	0.23		-0.16	-0.09	-0.07	-0.21
YCR104W	0.2	0.11	0.09	0.09	0.12	-0.21	0.12	-0.27	0.16	-0.09	-0.15	-0.08	0.38		-0.15	-0.23	0.01	-0.13
YCR105W	0.25	-0.14	0.36	-0.03	0.12	0.07	0.07	0.17	0	-0.08	0.11	-0.08	0.18	-0.23	-0.11	-0.3	-0.16	-0.2
YCR106W	-0.14	-0.01	-0.28	-0.19	-0.3	0.08	-0.46	0.29	0.15	0.22	0.55	-0.03	0.22	-0.09	-0.11	0.28	-0.19	0.02
YCR107W	-0.08	0.09	-0.05	0.09	-0.04	0.23	-0.59	0.1	0.18	-0.12	0.15	0.24	-0.05	0.07	-0.51	0.31	-0.12	0.08
YCRX01W	-0.85	-0.04	-0.12	0.01	-0.35	0.32	-0.33	0.31	0.1	0.32	0.5	0.14	-0.22	-0.13	-0.13	0.4	-0.07	0.15
YCRX02C	-0.21	0.32	0.12	0.17	-0.28	0.13	-0.53	0.25	0.11	-0.15	0.08	0.23	-0.12	-0.13	-0.19	0.19	-0.09	0.09
YCRX03C	-0.25	0.14	-0.07	0	-0.5	0.34	-0.45	0.2	-0.03	0.34	0.25	0.01	-0.07	0.04	-0.6	0.28	-0.05	0.43
YCRX04W	-0.09	-0.01	-0.58	0.07	-0.24	0.51	-0.38	0.4	0.15	-0.15	-0.15	0.06	-0.11	0.03	-0.22	0.37	0.22	0.13
YCRX05W	-0.35	0	-0.04	-0.15	-0.83	-0.13		0.05	0.18	0.6	0.77	0.31	-0.33	-0.28	-0.66	0.28	0.09	0.48
YCRX06W	-0.15	-0.09	0.02	-0.15	0.14	0.02	-0.22	-0.12	0.35	-0.27	0.51	0	0.21	-0.1	-0.2	0.44	-0.22	-0.17
YCRX07W	-0.55	0.51	-0.05	0.12	-0.43	0.18	-0.37	0.03	0.03	0	0.05	0.05	0.11	-0.03	-0.23	0.3	0.11	0.17
YCRX08W	-0.34	-0.26	-0.31	-0.15	0.03	0.16	-0.39	0.32	0.1	-0.13	0.08	0.16	0.08	-0.06	-0.01	0.47	0.01	0.24
YCRX09C	-0.15	0.04	0.18	0.1	-0.55	0.37	-0.38	0.07	-0.08	0.4	0.06	0.09	-0.15	0.07	-0.36	0.22	-0.03	0.1
YCRX10W	-0.21	-0.35	0.13		-0.02	0.06	-0.19	0.32	0.14	-0.22	0.3	0.14	-0.09	-0.11	-0.12	0.32	-0.15	0.04
YCRX11W	0.08	-0.19	0.11	-0.09	-0.02	-0.12	0.24	-0.07	0.04	0.14	0.08	0.24	0.07	-0.04	-0.2	-0.07	-0.09	-0.1
YCRX12W	0.42	-0.18	-0.34	-0.34	-0.05	0.16	0.36	0.19	-0.01	-0.15	-0.07	-0.27	0.02	0.19	-0.27	0.14	0.18	0.01
YCRX13W	0	0.25	0.14	-0.11	0	-0.3	0.21	-0.24	0.1	0.05	-0.05	-0.03	0.2	-0.11	-0.17	-0.17	0.18	0.05
YCRX14W	0.1	-0.21	-0.03	-0.13	0.12	-0.23	0.1	0.05	0.02	-0.08	0.21	-0.08	-0.01	0.07	-0.03	0.1	0.11	-0.08
YCRX15W	0.17	0.07	0.18	0	0.03	-0.1	0.17	-0.15	-0.04	0.01	-0.17	0.07	0.14	-0.04	-0.2	-0.17	0.06	-0.04
YCRX16C	0.31	-0.24	-0.2	-0.17	0.03	-0.24	0.17	0.26	0.21	-0.05	0.11	-0.26	0.02	-0.08	-0.04	-0.06	0.17	0.07
YCRX17W	0.01	-0.06	0.11	-0.04	0.21	-0.02	0.21	-0.03	-0.04	-0.02	-0.16	0.04	0.04	-0.1	-0.2	-0.02	0.11	-0.03
YCRX18C	4.76	2.51	1.41	-0.36	-0.47	-0.82	-0.49	-0.35	-0.77	-0.79	-0.59	-0.94	-0.87	-0.71	-0.41	-0.41	-0.26	-0.44
YCRX19W	-0.02	-0.15	0.17	-0.07	0.03	-0.15	0.01	-0.15	0.01	0.26	-0.02	0.12	0.17		-0.24	0.01	-0.02	0.01
YCRX20C	-0.14	-0.34	-0.08	-0.05	0.07	-0.03	0	0.24	-0.13	0.01	0.4	0.11	-0.16	0.07	-0.1	0.25	-0.05	-0.06
YCRX21C	0.19	0.03	0.23	-0.06	0.14	-0.18	0.09	-0.25	0.06	-0.03	0.04	0.11	0.16	-0.12	-0.13	-0.21	0.02	-0.09
YDL001W	0.13	-0.04	0.34	0.25	0.12	-0.08	0.09	0.28	-0.19	-0.2	0.08	-0.34	-0.3	-0.01	-0.09	-0.08	0.04	-0.01
YDL002C	-0.14	0.26	-0.21	0.09	-0.52	0.23	-0.39	0.22	-0.06	0.32	0.09	0.11	0.09	-0.04	-0.39	0.32	-0.17	0.19
YDL003W	-1.22	-0.74	1.34	1.5	0.63	0.29	-0.55	-0.65	-0.76	-0.88	0.69	1.25	0.62	-0.01	-0.36	-0.04	-0.55	-0.55
YDL004W	-0.36	-0.01	-0.06	0.45	-0.42	0.35	-0.34	0.1	-0.18	0.15	0.24	-0.01	0	0.02	-0.05	0.08	0.05	0
YDL005C	-0.18	0.16	-0.07	0.16	-0.16	0.37	-0.71	0.22	-0.12	-0.01	0.11	0.2	-0.26	0.04	-0.38	0.31	0.05	0.27
YDL006W	-0.3	0.35	-0.2	0.05	-0.32	0.28	-0.03	0.09	-0.22	0.28	0.21	0.12	-0.18	-0.01	-0.32	0.17	0.05	-0.01
YDL007W	-0.15	-0.09	0.23	-0.21	-0.01	-0.05	-0.29	-0.03	0.44	-0.02	0.58	0.22	-0.18	-0.24	-0.21	0.31	-0.27	-0.03
YDL008W	-0.24	0.01	-0.22	0.23	-0.53	0.41	-0.32	0.16	-0.12	0.32	0.13	0.03	0.06	0.04	-0.44	0.17	0.01	0.32
YDL009C	-0.46	0.02	0.81	0.78	0.54	0.32	-0.54	-0.17	-0.25	-0.62	0.18	0.18	0.22	-0.14	-0.16	0.18	-0.5	-0.39
YDL010W	-0.58	-0.06	0.67	0.92	0.09	0.41	-0.3	-0.21	-0.45	-0.11	0.21	0.24	0.14	-0.03	-0.24	-0.09	-0.33	-0.26
YDL011C	-0.47	0.21	0.37	0.5	0.33	0.26	-0.62	-0.18	-0.12	-0.38	0.38	0.08	0.08	-0.22	-0.26	0.3	-0.29	0.05
YDL012C	-0.28	0.09	-0.26	-0.17	-0.57	0.12	-0.26	0.11	0.13	0.22	0.37	-0.02	0.13	-0.05	0.02	0.31	-0.06	0.15
YDL013W	-0.53	0.68	-0.36	0.31	0.28	-0.15	-0.36	-0.12	-0.03	-0.09	0.49	-0.2	0.14	-0.63	0.59	0.18	-0.11	-0.09
YDL014W	0.24	-0.43	-0.57	-0.55	0.08	-0.09	0.3	0.02	0.2	0.03	0.01	-0.11	0.31	-0.06	0.13	-0.08	0.47	0.11
YDL015C	0.14	-0.22	0.11	-0.25	0.22	0.29	0.3	0.13	0.2	-0.34	0.13	-0.45	0.05	-0.1	0.22	-0.22	0.19	-0.41
YDL016C	0.13	-0.14	-0.08	0.04	0.07	0.04	0.29	0.15	0.02	-0.1	-0.16	-0.2	0.28	-0.24	0	-0.34	0.45	-0.22
YDL017W	0.28		0.46	0	0.33	0.06	0.15	-0.09	-0.21	-0.2	-0.03	-0.2	0.08	0.01	-0.2	-0.17	-0.25	-0.03
YDL018C	-0.24	0.1	0.72	0.89	0.45	0.22	0.07	-0.53	-0.61	-0.24	-0.06	0.26	0.4	-0.08	-0.14	-0.55	-0.13	-0.51
YDL019C	-0.27	0.01	0.46	-0.18	0.2	0.15	0.01	-0.21	-0.16	-0.02	0.45	-0.34	-0.06	-0.24	0.05	0.06	0.01	0.06
YDL020C	-0.12	-0.15	0.21	0.01	0	0.07	0.2	0.04	0.09	-0.05	-0.13	-0.04	0.01	-0.12	-0.04	-0.12	0.09	0.04
YDL021W	0.12	0.21	0.6	0.11	0.46	0.04	0.22	0.13	-0.02	0.09	-0.43	-0.4	-0.16	-0.38	-0.27	-0.05	-0.06	-0.2
YDL022W	1.05	1.43		0.17	-0.4	0	0.11	-0.44	-0.52	-0.14	-0.19	-0.22	-0.12	-0.44	0.05	-0.31	0.1	-0.14
YDL023C	0.98	1.61	1.22	-0.04	-0.19	0	-0.16	-0.42	-0.68	-0.29	-0.14	-0.57	-0.32	-0.37	0.09	-0.07	-0.17	-0.46
YDL024C	0.02	2.36		-0.22	-0.1	-0.27	0	-0.18	0.06	-0.15	-0.1	-0.17	-0.06	-0.25	-0.18	-0.34	-0.18	-0.22
YDL025C	-0.36	0.7	0.33	0.05	0.16	0.02	0.08	-0.12	-0.1	-0.21	0.52	-0.58	-0.29	-0.07	0.07	0.03		-0.22
YDL026W	-0.03		0.45	0.4	-0.24	0.11	-0.58	-0.18	-0.14	0	0.38	0.05	-0.03	-0.37	-0.16	0.25	0.01	0.09
YDL027C	0.26	0.78	0.86	0.37	0.05	-0.04	-0.8	-0.43	-0.17	-0.28	0.24	0.16	-0.19	-0.29	-0.26	0.03	-0.26	-0.02
YDL028C	-0.68	-0.1	-0.6		-0.13	0.21	-0.27	0.15	0.31	0.33	0.07	-0.03	0.18	0.06	-0.1	0.41	0.07	0.1
YDL029W	-0.03	0.33	0.55	0.32	0.24	0.15	-0.62	-0.17	0.03	-0.42	0.42	-0.05	-0.12	-0.24	-0.12	0.16	-0.11	-0.32
YDL030W	-0.5		-0.1	-0.29	-0.14	0.17	-0.14	-0.14	0.26	0.11	0.24	0.05	0.23	-0.07	-0.31	0.27	0.02	0.32
YDL031W	-0.13	-0.47	-0.51	-0.35	0	-0.16		-0.08	0.49	0.04	0.76	0.07	-0.18	0.09	0.16	0.5	-0.15	-0.1
YDL032W	-0.41		-0.22	-0.28	-0.04	0.28	-0.24	0.1	0.41	-0.04	0.16	0.03	0.14	-0.05	-0.22	0.26	-0.04	0.16
YDL033C	0.11	-0.2	0.08	-0.3	0.27	0.16	-0.1	-0.05	0.25	-0.18	0.35	-0.4	-0.08	-0.13	-0.08	0.46	-0.18
YDL034W	-0.33	0.09	0.21	0.01	-0.24	-0.27	-0.48	0.05	0.15	0.17	0.42	0.03	-0.09	-0.11	-0.17	0.38	0.11	0.07
YDL035C	-0.39	2.02	0.19	0.17	-0.08	-0.37	-0.25		-0.42	-0.11	-0.2	-0.11	-0.6	-0.41	0.09	0.31	-0.32	0.47
YDL036C	0.06	0.31	0.28	0.3	-0.56	0.44	-0.61	0.22	-0.04	0.2	0.17	-0.23	-0.36	-0.21	-0.37	0.17	0.27	-0.05
YDL037C	2.38	1.45	0.69	-0.26	-0.37	-0.29	0.09	0.03	-0.05	-0.51	-0.47	-0.89	-0.19	-0.08	-0.7	-0.56	-0.22	-0.03
YDL038C	2.46	0.91		-0.14	-0.23	-0.43	0.39	0.08	0.22	-0.25	-0.35	-0.65	0.04	0.01	-0.46	-0.61	-0.56	-0.43
YDL039C	1.81	1.03	0.48	-0.4	-0.04	-0.3	0.05	0.29	0.14	-0.42	-0.01	-1	-0.08	-0.24	-0.17	-0.36	-0.32	-0.48
YDL040C	0.16	-0.46		-0.14	0.08	-0.09	0.25	-0.21	-0.02	0.04	0.07	0.14	0.18	0.08	-0.05		-0.12	0.07
YDL041W	0.19	-0.48	0.33	-0.06	0.42	0.06	0.06	-0.28	0.13	0.02	-0.1	-0.17	0.06	-0.22	0.03	0.13	-0.02	-0.13
YDL042C	0.39	-0.16		0.07	0.24	-0.3	0.03	-0.39	-0.04	0.01		0.07	0.42	-0.12	-0.08	-0.26	0.1	0.01
YDL043C	0.04	-0.28	0.17	-0.39	0.25	-0.11	0.07	0.04		-0.08	0.69	-0.08	-0.16	-0.22	-0.03	-0.09	0.01	0.17
YDL044C	0.14	0.2		0.18	-0.18	-0.12	-0.03	0.01	0.01	0.15	0.11	-0.05	0.35	-0.25	-0.18	-0.25	0.05	-0.14
YDL045C	-0.04	-0.1	0.36	-0.31	0.41	-0.22	0.09	-0.2		-0.22	0.95	-0.28	0.02	-0.28	-0.03	-0.11	-0.06
YDL045W-A
YDL046W	-0.23	-0.29	0.45	0.18	0.36	-0.15	0.34	-0.33	0.22	0.34	0.1	-0.01	0.04	-0.42	0	-0.36	-0.04	-0.19
YDL047W	0.33	-0.34	-0.17	-0.3	0.27	-0.39	0.21	-0.19	0.08	0.04	0.33	0.19	0.51	-0.09	0.04	-0.19	-0.21	-0.13
YDL048C	1.19	0.21	0.12	-0.06	0.17	-0.18	-0.06	-0.29	-0.23	0.35	-0.13	0.05	-0.2	-0.43	-0.31	-0.1	0.01	-0.13
YDL049C	-0.16	1.05	0.26	0	-0.22	-0.18		0.22	-0.14	0.45		-0.09	0.11	-0.18	-0.33	-0.4	-0.44	0.04
YDL050C	-0.23	-0.31	-0.45	-0.16	-0.21	0.22	-0.54	0.04	0.31	0.33	0.55	-0.04	-0.07	-0.12	0.03	0.35	0.19	0.13
YDL051W	-0.05	-0.24	-0.36	-0.31	-0.31	0.07	-0.19	0.04	0.46	-0.12	0.57	0.09	0.01	-0.19	0.04	0.3	0.03	0.15
YDL052C	-0.5	-0.15	-0.18	0.06	0.09	0.41	-0.24	0.12	0.09	0.07	0.06	-0.26	0	-0.08	0.01	0.25	0.29	-0.03
YDL053C	-0.2	-0.06	-0.01	0.23	-0.3	0.01	-0.31	-0.03	0.29	-0.17	0.31	0.06	0.03	-0.08	-0.16	0.16	0.11	0.11
YDL054C	-0.45	0.39	-0.01	0.12	0.13	0.3	-0.28	-0.03	0.04	0	-0.03	-0.17	0	-0.08	-0.09	0.07	0.18	-0.09
YDL055C	-0.73	-1.06	-0.79	-0.02	0.16	0.44	0.03	0.11	-0.2	-1.26	-0.37	0.03	0.67	0.68	0.87	0.95	0.45	0.05
YDL056W	-0.39	-0.21	-0.46	-0.31	-0.07	0.16	-0.29	0.01	0.22	0.43	0.56	-0.16	-0.33	0.09	0.12	0.49	0.07	0.07
YDL057W	-0.13		-0.03	-0.03	-0.41	0.14	-0.43	0.2	0.28	-0.11	0.12	0.01	0.06	-0.05	0.17	0.28	0.06	-0.11
YDL058W	0.04	-0.55	-0.1	0.04	-0.1	-0.15	-0.1	0.43	-0.15	0.19	0.33	-0.04	-0.11	-0.11	0.15	0.47	-0.38	0.13
YDL059C	0.01	-0.24	-0.05	-0.06	-0.24	0.01	-0.02	0.35	0.26	-0.21	0.27	-0.09	-0.13	-0.06	0.09	0.34	-0.28	0.04
YDL060W	0.02	-0.8	-0.61	-0.39	0.18	0.06	-0.3	0.2	0.36	0.42	0.65	0.02	-0.01	-0.16	-0.13	0.26	0.12	0.12
YDL061C	-0.2	-0.27	-0.13	0.03	-0.16	-0.12	-0.33	-0.16	0.41	-0.24	0.45	-0.15		-0.01	0.32	0.36	0.12	0.07
YDL062W	0.38		-0.61	-0.22	0.33	-0.12	0.29	0.12	0.15	0.39	-0.22	0.07	-0.11	-0.24	-0.22	-0.12	-0.09	0.19
YDL063C	0.51	-0.97	-0.82	-0.44	0.25	-0.18	0.49	0.36	0.41	0.08	0.11	-0.04	0.28	0.14	-0.12	-0.02	-0.05	0.03
YDL064W	-0.07	-0.59	-0.22	-0.09	0.19	0.17	0.47	-0.05	0.17	0.2	-0.18	-0.03	0	-0.22	0.13	-0.05	0.19	-0.03
YDL065C	0.03	-0.26		0.11	-0.11	-0.01	0.34	0.02	0.12	-0.07	0.19	-0.11		-0.12	0.09	-0.04	-0.09	-0.09
YDL066W	-0.14	-0.06	0.11	0.28	0.26	0.23	0.37	0.17	0.02	0.19	-0.05	0.07	-0.2	-0.53	-0.14	-0.26	-0.19	-0.13
YDL067C	0.18	0.01	0.2	-0.04	0.21	-0.28	0.4	-0.23	0.14	-0.06	0.04	-0.17	0.22	-0.25	0.04	-0.25	0.1	-0.26
YDL068W	-0.2	0.18	0.3	0.11	0.14	-0.08	0.19	-0.05	0	0.25	-0.12	0.21	-0.13	-0.22	-0.17	-0.36	0.03	-0.07
YDL069C	0.07	0.57	0.17	-0.26	0.22	-0.26	0.14	0.03	0.07	-0.13	-0.17	-0.01	0.1	-0.48	-0.15	-0.07	-0.13	0.26
YDL070W	-0.32	-0.61	0.05	-0.1	0.24	0	0.5	-0.17	0.07	0.05	-0.13	-0.06	-0.15	-0.13	0.22	0.32	0.12	0.12
YDL071C	0.03	0.32	0		0.35	-0.1	0.28	-0.04	-0.09	0.01	-0.31	-0.14	0.18	-0.12	-0.07	0	-0.17	-0.12
YDL072C	0.44	0.57	0.54	0.14	0.28	-0.12	0.39	-0.3	-0.08	-0.1	-0.24	-0.3	-0.03	-0.61	0.06	-0.26	-0.1	-0.28
YDL073W	0.19	-0.22	-0.17		0.15	-0.09	0.31	0.1	0.07	-0.21	0.1	-0.24	0.04	0.07	-0.05	0.08	0	-0.12
YDL074C	-0.36	-0.48	-0.36	-0.28	-0.18	0.41	0.16	0.02	-0.01	0.32	-0.3	0.04	0.1	0	-0.26	0.4	0.51	0.25
YDL075W	-0.1	-0.27	-0.17	0	-0.4	-0.11	-0.45	-0.03	0.47	-0.11	0.43	-0.1	0.05	-0.09	0.2	0.47	0.06	0.15
YDL076C	-0.36	0.21	-0.34	-0.19	-0.34	0.36	-0.27	0.02	0.09	0.07	0.06	-0.17	-0.12	0.15	0.09	0.36	0.18	0.2
YDL077C	-0.18	0.03	-0.1	0.07	-0.1	-0.07	0.09	-0.03	-0.01	0.04	0.32	0.15	-0.03	-0.35	-0.15	0.3	0.02
YDL078C	-0.17	0.31	0.1	0.31	-0.25	-0.04	-0.52	-0.23	-0.07	0.04	0.24	0.01	0.07	-0.23	-0.04	0.2	0.18	0.07
YDL079C	-0.01	-0.02	0.18	0.22	-0.2	-0.04	-0.55	0.18	0.08	-0.17	0.39	0.01	-0.12	-0.2	-0.02	0.36	-0.2	0.11
YDL080C	-0.15	0.41	-0.25	-0.07	-0.52	0.17	-0.33	0.18	0.13	0.13	0.02	-0.05	-0.09	-0.02	-0.25	0.32	0.12	0.26
YDL081C	-0.08	-0.19	-0.28	0.11	-0.24	0.03	-0.46	0.27	0.34	-0.34	0.39	-0.17	0.11	-0.05	0.17	0.46	-0.11	0.03
YDL082W	-0.28	-0.06	-0.22	-0.08	-0.77	-0.04	-0.49	-0.08	0.22	0.27	0.4	-0.03	0.18	-0.15	0.19	0.36	0.34	0.22
YDL083C	1.38		0.17			-0.16	-0.26		0.11	-0.05		-0.2	-0.2	-0.39		0.03		-0.43
YDL084W	-0.42	-0.31	-0.37	0	-0.37	0.02	-0.35	-0.01	0.07	0.34	0.43	-0.01	-0.1	-0.06	0.15	0.48	0.13	0.38
YDL085W	-0.31		0.08	0.16	-0.13	-0.01		-0.03			0.4		0.14	-0.53		0.22
YDL086W	0.31	0.08	0.36	-0.01	0.29	-0.31	0.21	-0.27	0.18	0.12	0.17	-0.02	0.15	-0.43	-0.1	-0.33	-0.27	-0.14
YDL087C	-0.02		0.01		-0.02	-0.18	0.16	0.1	0.13		0	-0.04		0.03	0.01	-0.04	-0.02	-0.12
YDL088C	0.12	0.04	0.01	-0.04	-0.04	-0.22	0.09	-0.04	0.04	0.33	-0.02	-0.04	-0.04	-0.29	0.03	0	0.19	-0.14
YDL089W	0.17	0.17	0.45	0.34	0.09	-0.34	0	-0.3	0.01	0.06	0.23	0.04	0.21	-0.15	-0.28	-0.26	-0.38	-0.07
YDL090C	0.06	-0.22	-0.03	0.06	-0.01	-0.2	0.23	-0.28	-0.12	0.28	0.09	0.17	0.11	-0.1	-0.06	0.01	-0.06	0.06
YDL091C	-0.1	0.33	0.18	0.25			0.01	0.14	0.13	0.19	0.08	-0.27	-0.04	-0.46	0.07	-0.24	-0.19	-0.1
YDL092W	0.13	0.07	-0.04	-0.11	0.14	-0.18	0.02	-0.16	0.13	0.35	-0.04	-0.14	0.2	-0.35	-0.02	-0.09	0.02	0.07
YDL093W	-0.33	-0.37	-0.03	0.27	0.65	0.23	0.36	-0.23	-0.29	-0.12	-0.17	0.28	0.46	0.16	0.07	-0.19	-0.46	-0.31
YDL094C	-0.21	-0.5	0.17		0.6	0.07	0.44	-0.45	-0.11	0.07	-0.17	0.12	0.29	0.02	0.07	-0.19	-0.13	-0.11
YDL095W	-0.29	-0.66	-0.09	0.07	0.57	0.3	0.53	-0.18	-0.07	-0.37	-0.23	0.16	0.3	0.23	0.24	0.14	-0.35	-0.31
YDL096C	-0.26	-0.77	0	0.04	0.63	0.35	0.44	-0.24	-0.24	-0.08	-0.12	0.23	0.27	0.05	0.07	0.17	-0.3	-0.24
YDL097C	0.22	-0.03	0.17	0.04	0.09	-0.18	0.09	-0.05	0.27	-0.08	0.18	0.15	0.06	-0.15	-0.25	-0.17	-0.25	-0.12
YDL098C	-0.12	-0.07		0.15	0.01	0.1	-0.41	-0.05	0.12	0.13	0.18	0.01	-0.04	-0.29	-0.14	0.43	-0.07	0.07
YDL099W	0.11	0.23	-0.16	0.38	-0.62	0.2	-0.6	0.2	0.2	-0.04	0.1	0.13	0.06	-0.28	-0.2	0.23		0.05
YDL100C	-0.13	0.16	0.09	0.28	-0.12	0.21	-0.41	-0.15	0.02	0.22	0.27	-0.09	-0.07	-0.18	-0.03	0.05	-0.02	-0.1
YDL101C	-0.89	-0.18	0.68	1.05	0.18	0.13	-0.4	-0.02	0.17	-0.5	0.02	0.45	0.3	-0.29	-0.02	0.19	-0.62	-0.24
YDL102W	-0.58	-0.4	0.13	0.58	-0.09	0.02	-0.45	-0.34	0.1	0.12	0.79	0.44	0.2	0.02	-0.27	0.2	-0.36	-0.12
YDL103C	-0.54	-0.15	0.26	0.6	0.23	0.23	-0.39	-0.17	-0.06	-0.23	0.22	0.34	0.43	-0.08	-0.06	-0.04	-0.46	-0.14
YDL104C	-0.5	-0.13	0.05	0.24	-0.17	0.08	-0.6	0.02	0.05	0.02	0.27	0.27	0.02	0.2	-0.19	0.38	-0.08	0.05
YDL105W	-0.64	-0.03	0.15	0.32	0.02	0.09	-0.36	-0.09	0.37	-0.4	0.42	0.21	0.37	-0.25	-0.19	0.09		-0.09
YDL106C	-0.56	0.05	0.09	0.06	-0.52	0.05	-0.23	0.06	0.08	0.15	0.37	-0.03	0.02		-0.1	0.54	-0.16	0.15
YDL107W	-0.42		0.13	0.02		0.03	-0.42	0.12	0.3	0.03	0.13	-0.05	0.05	-0.06	-0.28	0.31	-0.1	0.2
YDL108W	-0.26	0.07	-0.24	-0.04	-0.18	0.21	-0.16	0.22	0.28	0.25	0.06	-0.11	-0.11	-0.09	-0.24	0.16	0.03	0.13
YDL109C	-0.5	0.47	0.02	0.12	-0.12	-0.3	-0.45		0.47	-0.16	0.23	-0.09	0.14	-0.26	0.39	0.41	-0.2	-0.17
YDL110C	-0.11	-0.04	0.09	0.19	0.19	0.07	0.24	0.04	0.01	0.15	-0.3	0.18	-0.06	-0.34	-0.32	-0.01	0.02	0.01
YDL111C	0.35	-0.38	-0.17	-0.14	-0.08	-0.24	0.15	-0.27	0.08	-0.11	0.23	-0.08	0.09	-0.14	-0.09	0.8	0.17	-0.17
YDL112W	-0.15	0.17	-1.05	-0.65	-0.07	0.06	0.07	0.45	-0.07	0.22	-0.04	0.24	0.12	-0.07	0.38	0.17	0.13	0.09
YDL113C	0.14	0.36	0.3	-0.04	0.11	-0.3	0.01	-0.26	-0.16	0.08	0.34	0.14	-0.02	-0.6	0.25	-0.19	-0.12	-0.05
YDL114W	0.24		0.4		0.32	-0.22	0.12	-0.15	0.18	0.12	-0.23	0.37	0	-0.2	-0.01	-0.41	-0.41	-0.13
YDL115C	0.17	0.02	-0.01	-0.06	0.15	0.05	0.19	0.14	0.11	0.17	0.01	-0.23	0.11	-0.19	-0.12	-0.16	-0.16	-0.19
YDL116W	0.09	-0.22	-0.1	0.02	-0.15	-0.19	0.28	0.08	0.18	0.21	-0.03	-0.07	0.09	-0.36	-0.1	0.06	0.06	0.15
YDL117W	-0.35	1.09	-0.31	-0.57	-0.33	-0.54	-0.29	-0.45	-0.23	0.95	1.31	0.73	0.31	-0.25	-0.31	-0.37	-0.52	0.11
YDL118W	0.05	0.09	0.12	0.16	0.16	-0.25	0.13	-0.2	-0.05	0.06	0.19	0.18	0.09	-0.2	-0.22	-0.1	-0.2	-0.03
YDL119C	0.2	0.05	-0.07	-0.29	0.14	-0.22	0.11			-0.16	0.33	0.04	0.15	-0.07	-0.07			-0.15
YDL120W	0.22	0.43	0.14	0.43	0.14	-0.01	0.12	-0.25	0.1	-0.06	-0.11	-0.11	0.01	-0.4	-0.14	-0.27	-0.16	-0.09
YDL121C	-0.03	-0.1	-0.55	-0.07	-0.03	0.04	0.39	0.19	0.39	0.17	-0.2	-0.05	0.1	-0.4	0.17	-0.24	0.06	0.16
YDL122W	0.16	-0.26	-0.33	-0.15	-0.12	0.05	0.29	0.15	-0.04	0.05	-0.17	0.02	0.12	-0.19	-0.03	0.17	0.23	0.05
YDL123W	0.1	0.23	0.01	-0.14	-0.12	-0.18	0.22	-0.31	0.05	0.37	0.14	0.1	-0.04	-0.35	-0.04	-0.38	0.28	0.05
YDL124W	-0.27	0.71	0.95	0.73	0.35	0.03	0.36	-0.21	0.02	-0.12	-0.19	-0.25	-0.1	-0.63	-0.1	-0.5	-0.29	-0.47
YDL125C	0.43	0.35	0.08	-0.01	-0.05	-0.2	0.16	-0.14	0.11	0.31	0.04	-0.06	0.08	-0.54	0.01	-0.44	0.03	-0.14
YDL126C	0.07	1.54	-0.09	-0.16	-0.09	-0.35	0.18	-0.08	0.17	-0.06	0.02	0.11	0.15	-0.43	-0.09	-0.25	-0.43	-0.2
YDL127W	1.83	-0.5	-0.24	-0.26	-0.26	0.1	-0.32	-1.03	-0.83	0.64	0.92	0.74	0.46	0.14	-0.22	-0.5	-0.28	-0.39
YDL128W	-0.7	-0.13	0.19	-0.13	-0.1	-0.34	0.3	-0.13	0.3	0.34	0.58	0.3	0.42	-0.28	-0.16	-0.47	-0.05	0.05
YDL129W	0.43	-0.44	-0.61	-0.57	0.07	0	-0.02	0.02	-0.07	0.34	-0.12	0.41	0.13	0.36	-0.38	0.07	0.23	0.15
YDL130W	0.25	0.03	-0.09	-0.18	-0.09	-0.22	0.28	-0.14	0.22	-0.05	0.13	-0.14	0.29	-0.24	0.21	-0.1	0.02	-0.18
YDL131W	-0.29	-0.05	-0.33	-0.22	-0.33	-0.11	-0.02	-0.1	0.1	0.31	0.33	0.26	0.16	0.02	0.21	0.01	0.1	-0.05
YDL132W	0.27	0.09	0.1	-0.05	-0.17	-0.21	0.2	0.12	0.23	0.09	-0.1	-0.02	0.01	-0.57	-0.07	-0.17	0.23	0.03
YDL133W	0.4	0.13	0.12	0.32	-0.08	-0.23	0.21	-0.12	0.09	-0.06	-0.01	-0.17	0.04	-0.37	0.04	-0.15	-0.08	-0.06
YDL134C	-0.06	-0.03	-0.03	-0.06	-0.17	-0.1	0.18	-0.17	0.05	0.18	0.33	0.25	0	-0.39	-0.21	0.27	-0.06	0.02
YDL134C-A
YDL135C	0.68	0.22	0.63	0.2	0.1	-0.18	0.03	-0.3	-0.25	-0.18	0.12	-0.06	-0.16	-0.12	-0.2	-0.41	-0.01	-0.12
YDL136W	0.16	-0.46	-0.06	-0.14	-0.14	-0.14	-0.06	0.02	0.09	-0.06	-0.08	-0.14	0.3	-0.02	0.25	-0.02	0.34	0.17
YDL137W	-0.3	-0.39	0.19	0.15	-0.04	-0.23	0.1	0.02	0.22	-0.21	0.25	-0.1	-0.04	-0.24	0.23	0.12	0.49	-0.21
YDL138W	-0.17	0.42	0.37	-0.18	-0.09	-0.43	0.07	-0.09	0.08	0.14	0.42	0.07	-0.17	-0.39	0.04	0.04	-0.12	-0.03
YDL139C	0.07	0.44	-0.09	0.05	-0.03	-0.07	0.03	0.16	0.39	0.07	-0.36	-0.07	-0.28	-0.34	0.02	-0.03	0.05	-0.02
YDL140C	0.05	-0.37	-0.44	0.13	-0.21	0.02	0.02	0.05	-0.08	0.16	0.13	0.35	-0.14	-0.25	-0.06	0.56	-0.02	0.11
YDL141W	0.24	-0.44	0.2	-0.3	0.21	-0.08	0.23	0.08	0.07	-0.26	0.08	-0.15	-0.04	-0.06	0.08	-0.02	0.2	-0.06
YDL142C	-0.07	0.61	0.21	0.02	-0.15	-0.21	-0.01	-0.28	0.11	-0.07	0.09	-0.13	-0.26	-0.23	-0.19	-0.15	0.28	0.44
YDL143W	0.01	1.45	-0.06	-0.33	0.12	-0.4	0.12	-0.06	0.24	-0.4	0.24	-0.13	0.03	-0.25	0.01	-0.25	-0.01	-0.33
YDL144C	0.24	-0.17	0.25	0.08	-0.07	0.13	-0.07		-0.07	-0.02	0.02	-0.14	0.1	-0.55	0.04	0.02	-0.24	0.45
YDL145C	-0.17	-0.41	-0.04	0.14	0.05	0.04	0.07	0.37	-0.01	-0.24	-0.15	0.02	-0.19	0.2	0.3	0.04	0.02	-0.04
YDL146W	-0.26		0.32	0.09	-0.34	0.19	-0.34	0.07	0.06	0.13	0.15	-0.04	-0.03	-0.26	-0.11	0.32	-0.13	0.19
YDL147W	0.28	-0.09	0.09	0.14	0.04	-0.23	0.22	0.02	0.22	-0.07	0.11	-0.03	0	-0.48	-0.11	0	-0.03	-0.09
YDL148C	-0.29	-0.74	-0.9	-0.45	-0.35	0.14	-0.1	0.31	0.28	0.51		0.24	0.07	0.28	-0.2	0.32	0.24	0.65
YDL149W	-0.32	-0.06	-0.04	-0.26	-0.08	-0.28	-0.56	0.22	0.61		0.35	0.21	0.07	-0.03	-0.23	0.24	-0.11	0.26
YDL150W	0.01	-0.47	-0.52	0.04	-0.14	0.04	0.09	0.25	0.11	0.3	-0.1	0.14	0.06	-0.06	-0.35	-0.08	0.18	0.48
YDL151C	-0.01	-0.33	-0.46	-0.04	-0.18	0.1	-0.46	0.45	0.59	0.02	0.21	0.1	0.15	-0.06	-0.4	0.2	-0.01	0.14
YDL152W	-0.18	-0.34	-0.63	-0.32	-0.5	0.24	-0.36	0.37	0.29	0.3	0.61	-0.06	-0.08	-0.02	-0.14	0.29	0.31	0.2
YDL153C	-0.1	-0.46	-0.89	-0.34	-0.16	0.16	-0.54	0.47	0.58	0.24	0.25	0.16	0.06	0.07	-0.25	0.42	0.01	0.31
YDL154W	-0.42	0.46	0.04	-0.03	-0.28	0.23	-0.24	0.02	0.01	-0.1	0.23	-0.08	0.17	0.11	-0.14	0.15	-0.2	0.07
YDL155W	-0.74	-0.33	-0.11	0.19	0.19	0.31	-0.29	0.29	0.09	-0.14	0	0.19	0.06	-0.01	-0.1	0.43	-0.01	-0.01
YDL156W	-0.39	-0.17	0.6	0.82	0.22	-0.01	-0.11	-0.22	-0.43	-0.06	0.22	0.43	0.25	-0.17	-0.22	-0.3	-0.1	-0.35
YDL157C	-0.32	-0.14	-0.13	0.29	0.25	0.33	-0.17	0.09	0.2	-0.42	0.1	-0.11	0.09	0.16	0	0.27	-0.3	-0.18
YDL158C	0.05	0.75	-0.42	-0.25	-0.05	-0.29	0.34	-0.13	0.14	0.26	-0.37	0.07	0.28	0.21	-0.39	-0.2	-0.07	0.09
YDL159W	0.04	-0.27	-0.07	0.09	0.21	0.21	0.12	0.21	-0.1	-0.31	-0.08	0.01	0.15		-0.07	-0.08	0.19	-0.26
YDL160C	0.28	0.37	0.09	0.05	0.02	-0.1	0.04	-0.06	-0.19	-0.06	-0.01	0	-0.05	-0.23	-0.15	-0.15	0.18	-0.01
YDL161W	0.08		0.18	0.07	-0.07	-0.01	-0.11	-0.04	-0.06	0.05	0.33	0.13	0.01	-0.25	-0.18	-0.09	0.15	-0.19
YDL162C	0.16	0.09	0.07	-0.02	0.25	-0.05	0.07	-0.29	0	0.21	-0.08	0.03	0.14	-0.05	-0.1	-0.18	0.04	-0.29
YDL163W	-0.4	-0.59	0.87	1.03	0.45	0.11	-0.25	-0.54	-0.76	-0.4	0.5	0.85	0.59	0.08	-0.28	-0.28	-0.4	-0.59
YDL164C	-0.5	-0.42	0.66	1.05	0.68	0.06	0.01	-0.72	-0.72	-0.28	0.23	0.85	0.72	-0.08	-0.13	-0.48	-0.44	-0.48
YDL165W	0.1	-0.05	0.25	-0.17	0.36	-0.26	0.17	-0.12	-0.05	-0.19	0.31	-0.26	0.08	-0.1	-0.07	-0.04	-0.02	0.08
YDL166C	0	-0.06	-0.33	-0.22	0.18	-0.06	0.3	-0.03	0.29	0	-0.11	-0.13	0.18	-0.11	0.04	-0.11	0.22	-0.06
YDL167C	0.36	-0.92	-0.52	-0.32	0.06	-0.16	0.24	0.12	0.29	0.04	0.18	0.04	0.14	0.2	-0.09	0.06	0.32	-0.05
YDL168W	0.02	-0.04	0.02	0.04	0	-0.16	0.16	0.18	0.13	-0.1	-0.07	0.04	0.07	-0.17	-0.1	-0.24	0.24	-0.04
YDL169C	0.22	0.06	0.68	0.55	0.28	-0.37	0.1	-0.57	-0.22	0.04	-0.1	-0.04	-0.01		-0.32	-0.22	-0.19	0.1
YDL170W	-0.28	0.18	-0.14	-0.44		0.18	-0.1	0.08	0.07	0.25	0.34	0.1	0.02	0.07	-0.46	0.24	-0.26	0.14
YDL171C	0.21	-0.33	0.18	0.2	0.05	-0.26	-0.14	0.27	-0.33	-0.1	-0.63	0.26	-0.42	0.2	-0.24	0.65	-0.16	0.57
YDL172C	-0.03		-0.03	0.33	-0.42	0.32	-0.3	0.2	-0.1	0.12	0.01	0.01	-0.03	-0.16	-0.14	0.25	-0.14	0.12
YDL173W	0.21	0.02	0.07	0.14	-0.08	0.16	-0.43	0.2	0.14	-0.38	0.36	-0.08	-0.18	-0.23	-0.13	0.25	-0.13	0.07
YDL174C	-0.13	-0.03	0.62	0.16	0.26	0.38	0.12		-0.07	0.1	-0.19	-0.17	-0.23	-0.23	-0.16	-0.19	-0.02	-0.22
YDL175C	-0.16	-0.04	0.02	0.04	-0.1	0.11	-0.27	0.23	0.29	-0.18	0.17	-0.04	-0.07	-0.27	-0.16	0.42	-0.13	0.15
YDL176W	-0.56	-0.09	-0.23	0.09	-0.53	0.36	-0.25	0.17	0.08	0.36	0.17	0.11	0.09	0.09	-0.35	0.3	0.01	0.18
YDL177C	-0.09	0.24	-0.12	-0.38	-0.11	-0.24	0.11	0.76	0.02	-0.04	-0.4	-0.15	-0.15	-0.06	-0.61	0.15	0.18	0.89
YDL178W	-0.17	-0.07	-0.07	0.3	-0.44	0.3	-0.26	0.29	0.26	0.33	0.34	-0.07	-0.09	-0.25	-0.44	0	0.07	-0.02
YDL179W	-0.99	-0.24	-0.74	-0.44	-0.67	-0.01	-0.95	-0.39	-0.44	1.14	1.99	0.87	0.36	0.28	-0.07	0.16	-0.05	0.2
YDL180W	-0.36	0.02	0.64	-0.03	0.02	0.13	-0.08	-0.12	0.02	0.3	-0.05	0.18	-0.24	-0.32	-0.09	-0.03	0.15	-0.15
YDL181W	-0.32	0.45	0.59	0.45	0.36	0.16	-0.53	-0.42	0.04	-0.31	0.17	-0.29	0.04	-0.2	-0.4	0.41	-0.16	-0.03
YDL182W	-0.32	-0.42	-0.31	-0.56	-0.04	-0.38	0.02	-0.32	0.17	0.09	0.37	0.32	0.38	0.3	0.45	0.15	0.09	0.02
YDL183C	-0.29	0.29	0.06	-0.33	-0.07	-0.19	0.13	0.15	0.01	-0.19	-0.1	-0.09	0.06	0.03	0	0.18	0.29	0.07
YDL184C	0.06	-0.66	-0.1	-0.14	0.12	0.33	0.01	-0.22	0.11	-0.09	0.25	0.16	0.16	-0.46	0.35	-0.47	0.31	0.29
YDL185W	0.18	-0.46	0.04	-0.19	0.04	-0.06	0.03	0.03	0.07	-0.27	0.35	0.09	-0.24	0.04	0.23	0.34	-0.06	-0.17
YDL186W	0.25	0.17	0.04	-1.83	0.28	-0.03	0.31	0.09	0.17	0.13	-0.16	0.06	0.2	-0.01	0.04	-0.05	0.42	-0.1
YDL187C	0.19	-0.28	0.1	0.2	0.39	-0.34	0.16	0.03	-0.17	0.04	0	-0.2	-0.15	0.07	-0.38	-0.08	0	0.42
YDL188C	0.08	0.07	0.09	0.11	-0.12	-0.05	0.01	0.07	-0.17	-0.1	-0.22	-0.04	0.22	-0.24	0.01	-0.05	0.41	-0.05
YDL189W	-0.15	0.01	0.04	-0.06	0.25	0.24	0.05	0.18	0.12	0.01	0.01	-0.11	-0.2	-0.32	-0.14	-0.12	0.21	-0.02
YDL190C	0.08	-0.18	0.17	0.17	-0.14	0.12	0.12	-0.02	-0.04	-0.1	-0.08	-0.02	-0.05	-0.11	-0.14	-0.05	0.15	0.12
YDL191W	0.01	-0.11	-0.09	-0.17	0.07	0.08	0.08	0.18	-0.04	-0.02	0.19	-0.32	-0.07	-0.15	0.11	-0.02	0.39	-0.12
YDL192W	-0.06	-0.59	-0.25	-0.07	-0.13	-0.17	0.26	0.06	0.25	-0.2	0.25	-0.03	0.26	-0.19	0.19	0.1	0.35	-0.02
YDL193W	-0.13	-0.13	0.35	-0.04	0.1	0.25	0.26	0.06	-0.1	-0.21	-0.07	-0.07	0.07	-0.07	0.06	-0.14	0.17	-0.38
YDL194W	-0.21	0.23	-0.02	-0.07	-0.56	0	-0.49	0.23	0.37	0.38	0.35	0.37	0.37	-0.26	-0.41	0.11	-0.1	-0.28
YDL195W	-0.38	-0.38	-0.03	-0.05	0.3	0.16	-0.68	-0.22	0.06	-0.32	0.69	0.4	-0.21	0.11	0.2	0.82	-0.27	-0.19
YDL196W	-0.44	-0.27	0.22	0.2	-0.19	0.25	-0.44	-0.05	0.34	0.11	0.3	0.37	0.1	0.04	-0.46	0.38	-0.12	-0.33
YDL197C	-0.86	-0.29	0.42	0.46	0.3	0.1	-0.63	-0.09	-0.31	-0.45	0.64	0.39	0.12	0.14	0.02	0.44	-0.23	-0.15
YDL198C	-0.35	0.17	0.25	0.42	-0.31	0.27	-0.08	0.08	0.06	-0.06	0.14	-0.37	-0.26	-0.25	-0.12	0.14	0.05	0.23
YDL199C	-0.21	0.3	0.32	0.12	0.05	0.11	-0.41	-0.04	-0.05	-0.26	0.36	-0.13	-0.11	-0.26	-0.18	0.43	0.02	-0.05
YDL200C	-0.41	0.17	-0.17	0.1	-0.5	0.35	-0.39	0.13	0.4	0.11	0.2	-0.1	0.05	-0.27	-0.41		0.41	0.31
YDL201W	0.03	-0.27	-0.35	-0.24	0.21	-0.22	-0.57	-0.09	0.45	0.08	0.85	0.09	0.19	-0.03	-0.15	0.36	-0.12	-0.2
YDL202W	-0.27		-0.2	0.01	-0.25	0.14	-0.16	0.03	0.32	0.09	0.32	-0.07	0.06	-0.12	-0.2	0.21	-0.09	0.19
YDL203C	-0.42	-0.1	-0.08	-0.13	0.04	-0.04	-0.55	0.1	0.2	-0.13	0.72	0.05	-0.05	-0.07	0.04	0.52	0.04	-0.13
YDL204W	-0.36		0.49	0.28	-0.17	0.19	-0.29	0.12	0.19	-0.33	-0.08	0.16		-0.1	-0.14	-0.05	0.07	0.02
YDL205C	0.04	-0.39	0.27	-0.47	0.37	-0.31	-0.17	-0.44	0.27	-0.39	0.71	0.29	0.19	-0.08	-0.24	0.94	-0.61
YDL206W	0.26	0.08		-0.15	-0.05	-0.07	0.16	-0.09	0.07	0.11	-0.04	-0.24	0.31	-0.16	0.08	-0.15	-0.04	-0.09
YDL207W	0.03	-0.41	-0.07	-0.14	0.16	0.37	0.34	0.21	0.04	-0.44	-0.27	-0.07	0.01	-0.07	0.04	0.12	0.22	-0.07
YDL208W	0.43	-0.95		-0.63	0.07	-0.37	0.52	-0.08	0.51	0.19	0.14	-0.16	0.4	-0.21	0.27	-0.27	0.1	0.07
YDL209C	-0.18	-0.03	0.1		0.3	0.12	0.05	0.05	0.07	0.01	0.46	-0.36	-0.34	-0.14	0	-0.12	-0.12	0.14
YDL210W	0.01			-0.42	0.12	-0.2	0.2	0.12	-0.04	0.09	-0.16	-0.21	0.07	0.01	0.23	-0.05	0.21	0.02
YDL211C	-0.28	-0.05		0.41	0.21		0.23	0.09	-0.49	0.06	-0.2	0.05	0.1	-0.1	0.02	-0.01	0.12	-0.16
YDL212W	0.07	-0.55		-0.1	0.04	-0.12	0.42	0.1	0.18	-0.07	-0.14	-0.21	0.34	-0.23	0.25	-0.28	0.45	-0.14
YDL213C	0.25	-0.59	-0.17	-0.64	-0.1	0.19	0.17	0.07	0.54	0.03	0.56	-0.1	-0.05	-0.06	0.14	0	0.1	-0.34
YDL214C	0.21	-0.06		0.07	0		0.1	0	-0.16	-0.06	-0.22	0.14	0.2	0.02	-0.03	-0.18	0.17	-0.18
YDL215C	-0.32	0.06	0.15	-0.07	-0.03	-0.14	-0.05	0.12	-0.14	-0.16	-0.41	-0.2	-0.16	0.14	0.21	0.28	0.26	0.46
YDL216C	0.18	-0.01		-0.12	-0.1	-0.12	-0.01	0.1	0.05	-0.01	-0.04	-0.12	0.24	-0.07	0.13	-0.14	0.01	0.01
YDL217C	-0.34	-0.25	0.1	-0.45	0.28	0.19	0.14	-0.11	0.09	-0.2	1.03	-0.34		-0.24	0.05	-0.14	0.08	0.12
YDL218W	-0.16		0.44	0.31	0.13	-0.3		-0.17	0.04	-0.3			0.03	-0.23	-0.28	0.19	0.28
YDL219W	-0.35	-0.01	0.06	0.47	0.05	0.09	-0.35	-0.13	0.23	-0.18	0.17	-0.08	0.22	-0.22	0.02	0.02	-0.16	0.13
YDL220C	-0.42	-0.34	0.27	0.15	-0.13	-0.13	-0.79	-0.1	0.18	0.27	0.6	0.1	-0.05	-0.11	-0.17	0.25	0.18	0.25
YDL221W	-0.49	-0.07	-0.12	0.57	-0.07	-0.12	-0.49	-0.28	0.05	-0.1	0.38	0.33	0.3	0.01	-0.14	0.33	-0.3	0.23
YDL222C		0.5	0.47	-0.13	0.03	-0.57	-0.3	0.16	0.11	0.07	0.1	-0.3	-0.08		-0.39	0.15	0.16
YDL223C	-0.31	0.12	0.02	0.24	-0.13	-0.34	-0.41	0.03	0.28	-0.11	0.41	-0.19	-0.07	-0.03	0.17	0.39	0.02	-0.1
YDL224C	-0.53	-0.01	-0.21	-0.14	-0.1	-0.05	-0.33	0.05	0.22	0.34	0.56	-0.14	-0.16	-0.05	0.04	0.37	0.13	0.02
YDL225W	-0.52	-0.09	-0.36	0.11	-0.28	0.06	-0.26	0.06	0.25	-0.02	0.33	0.13	0.09	-0.09	-0.08	0.36	0.01	0.31
YDL226C	-0.46	-0.15	-0.15	0.16	-0.02	0.2	-0.43	0.05	0.13	0.12	0.27	-0.07	-0.02	-0.13	-0.02	0.28	0.25	-0.02
YDL227C	-0.16		0.17	-0.28	-0.02	-0.55	-0.04		0.4	-0.2	0.38	0.17	0.21	0.14	0.1	0.01	-0.43	0.1
YDL228C	-0.43	-0.02	-0.19	0.2	-0.11	0.05	-0.52	-0.16	0.13	0.27	0.46	-0.09	-0.06	0.01	-0.19	0.48	0.09	0.1
YDL229W	-0.35		-0.01	0.14	-0.27	-0.11	-0.47	-0.14	0.19	-0.19	0.56	0.03	-0.03	0.07	0.07	0.42	-0.16	0.24
YDL230W	-0.16	0.03	0.07	-0.18	0.15	-0.18	0.27	-0.09	0.06	0.48	0.01	-0.14	-0.02	-0.16	-0.11	0.06	0.12	-0.2
YDL231C	-0.18	-0.33	-0.2	-0.42	-0.08	0.02	-0.18	0.33	-0.15	0.38	-0.18	0.4	-0.25	0.22	0.13	0.08	0.09	0.33
YDL232W	0.01	-0.06	0.25	0.12	0.21	-0.06	0.05	-0.22	0.16	0.04	-0.03	0.07	-0.03	-0.35	-0.09	-0.16	0.11	-0.03
YDL233W	0.35	0.71	0.07	-0.12	0.07	-0.13	0.18	0.03	0	-0.13	-0.01	0	0.1	-0.34	-0.2	-0.23	-0.3	-0.06
YDL234C	0.75	0.42	0.4	-0.17	-0.06	-0.17	-0.15	-0.07	-0.3	0.25	0.19	0.05	-0.09	-0.3	-0.27	-0.14	-0.2	-0.14
YDL235C	0.22	-0.2	0.08	-0.37	0.11	-0.05	0.22	0.07	0.11	0.05	-0.08	-0.07	0.14	-0.04	0.01	-0.28	0.14	-0.07
YDL236W	0.16	-0.31	0.14	-0.01	0.21	-0.16	0.24	-0.31	0.11	0.33	0.01	0.11	0.04	-0.23	-0.04	-0.25	0.11	-0.14
YDL237W	0.34	0.16	0.41	0.26	0.48	-0.05	0.21	-0.24	-0.15	-0.26	-0.13	-0.12		-0.32	-0.02	-0.38	0.08	-0.28
YDL238C	0.08	0.71	0.49	0.14	0.04	-0.01	-0.11	-0.3	-0.21	0.22	-0.04	0.01	-0.3	-0.38	-0.12	-0.19	-0.02	-0.01
YDL239C	0.16	0.09	0.06	0.49	0.19	0.08	0.15	-0.09	0.05	0.19	-0.3	-0.18		-0.25	-0.19	-0.04	-0.27	-0.13
YDL240W	-0.26	0.05	-0.66	0.62	-0.33	0.55	-0.38	0.26	-0.14	0.21	-0.08	0.1	-0.18	0.28	-0.35	-0.18	0.13	0.36
YDL241W	0.53	0.08	0.21	-0.18	-0.11	-0.17	0.1	-0.06	0.17	0.04	-0.01	-0.36		-0.24	-0.01		0.21	-0.2
YDL242W	-0.1	0.65	0.41	0.13	-0.04	-0.04	-0.49	-0.16	0.15	-0.99	0.21	0.21	0.04	-0.07	-0.23	0.23	0.09	-0.01
YDL243C	-0.04	0.27	0.36	0	0.19	-0.19	-0.11	0.14	-0.17	-0.01	-0.16	-0.21	-0.02	-0.24	-0.1	0.07	0.38	-0.16
YDL244W	-0.04		0.2	-0.25	-0.15	-0.08	-0.19	0.34	0.03	0.21	0.25	0.06	0.24	-0.05	-0.25	-0.09	-0.08	-0.15
YDL245C	-0.1	0.12	-0.11	0.05		-0.17	-0.22	0.09	0.51	-0.25	0.33	0.05	-0.07	-0.4	0.23	0.14	-0.19	-0.03
YDL246C	-0.1	0.01	0.49		-0.06	-0.01	-0.04	-0.21	-0.12	0.25	0.18	-0.21	-0.09	-0.15		-0.04	-0.02	0.13
YDL247W	-0.17	0.31	-0.11	0.19	-0.03	-0.2	-0.35	-0.06	0.45	-0.11	0.23	0.1	0.06	-0.17	0	0.2	-0.3	-0.06
YDL248W	-0.2	0.03	0.16	0.21	0.16	-0.06	-0.39	-0.28	0.02	-0.13	0.31	-0.05	0.25	-0.01	0.04	0.21	-0.12	-0.14
YDR001C	-0.11	0.27	0.38	0.46	-0.06	-0.29	-0.49	-0.11	0.03	-0.16	0.43	-0.03	-0.08	-0.26	0.03	0.23	-0.21	-0.03
YDR002W	-0.2	0.17	-0.21	0.01	-0.48	0.04	-0.46	0.16	0.27	0.28	0.37	-0.1	-0.26	-0.38	0.05	0.29	0.29	0.17
YDR003W	-0.17	0.28	0.23	0.22	0.01	-0.07	-0.17	-0.04	0.14	-0.3	0.15	-0.06	0.16	-0.04	0.01	0.01	-0.34	-0.01
YDR004W	-0.42	0.31	0.23	0.25	-0.44	-0.22	-0.52	0.01	-0.05	0.31	0.26	0.14	0.01	-0.16	-0.16	0.23	0.09	0.13
YDR005C	-0.15		0.04	0.25	-0.21	-0.07	-0.44	0.01	0.23	-0.09	0.19	0.03	0.14	0.27	0.01	0.09	-0.32	0.03
YDR006C	0.29	0.06	0.18	-0.08	-0.19	-0.14	0.06	0.05	0.05	0.31	0.18	0.16	-0.03	-0.32	-0.28	-0.1	-0.19	0.01
YDR007W	0.08	-0.32	-0.01		0.09	-0.21	0.28	-0.02	0.11	0.04	0.04	-0.02		-0.01	0.04	-0.1	-0.04	0.04
YDR008C	-0.04	0.01	0.15	-0.04	0.09	0.03	0.26	-0.07	0.09	0.15	-0.16	-0.07	0	-0.29	0.1	-0.21	0.09	-0.09
YDR009W	0.29	0.13				0.13	0.18	-0.01	0.09	-0.22	-0.04	0		-0.09	-0.04	-0.13	-0.13	-0.16
YDR010C	0.22		0.2	0.03	-0.1	0.03	0.06	-0.25	0.03	0.01	-0.1	0.14	0	-0.15	0.03	-0.08	-0.08	0.03
YDR011W	-0.48	-0.22	-0.07	-0.24	-0.13	0.17	0.63	0.23	0.23	0.05	-0.13	-0.2	-0.28	-0.06	0.13	0.36	-0.1	0.12
YDR012W	0.21	-0.16	-0.22	-0.24	0.16	-0.24	0.24	-0.34	0.13	0.2	-0.08	0.13	0.13	-0.09	0.07	0.1	0	0
YDR013W	-0.18	-0.03	0.21	0.3	0.16	-0.11	0.02	0.19	-0.2	-0.07	0.03	0.02	0.28	-0.09	-0.16	-0.26	0.03	-0.14
YDR014W	0.21	-0.13	0	0.1	-0.02	-0.18	0.04	0.04	0.12	0.35	-0.07	0.1	0.01	-0.33	-0.12	-0.02	-0.15	0.04
YDR015C	0		0.08	-0.21	0.02	-0.01	0.16	0.23	-0.07	0.2	-0.16	-0.06	0.11	-0.01		-0.03	-0.12	-0.14
YDR016C	0	0	-0.12	-0.08	0.03	-0.03	0.24	-0.14	0.13	0.15	-0.23	-0.03	0.09	-0.16	0.32	-0.16	0	-0.02
YDR017C	0.19		0.1	-0.06	0.16	-0.33	0.18	-0.04	0.04	0.02	-0.1	0.04	0.22	-0.04	-0.09	-0.06	-0.43	0.21
YDR018C	0.06			0.02	0.11	-0.52	-0.5	0.06	0.25	0.41	0		0.11	-0.05		0.25	-0.09	-0.11
YDR019C	-0.68	-0.22	0.26	-0.07	-0.65	0.12	-0.07	0.28	0.45	-0.14	0.11	-0.14	-0.2	-0.13	0.15	0.7	0.05	0.18
YDR020C	0.01		-0.06	-0.33	-0.17	-0.47	-0.21	0.33	0.3	0.29	0.11	0.11	0.06	-0.09	-0.31	0.03	-0.11	0.47
YDR021W	0		-0.21	-1.55	0.12	-0.25	0.09	0	0.76	-0.01	0.12	-0.11	0.12	-0.09	0.45	0.45	-0.23	0.31
YDR022C	-0.03	0.36	-0.05	-0.14	-0.64	-0.45	-0.12	0.45	-0.01	0.38	-0.08	0.05	0.05	-0.29	0.04	0.25	0.04	0.19
YDR023W	-0.04	-0.25	-0.22	-0.15	-0.25	-0.04	-0.4	0.08	0.57	-0.07	0.44	0	0.02	-0.15	0.13	0.56	-0.2	-0.01
YDR024W	-0.17		0	-0.21	-0.62	-0.25	-0.31	-0.08	0.23	0.26	0.29	0.14	0.11	0.01	-0.09	0.17	0.14	0.36
YDR025W	-0.14	-0.17	-0.25	-0.07	-0.43	-0.13	-0.46	0.23	0.48	-0.01	0.32	-0.21	0.04	-0.03	0.34	0.42	0.12	-0.03
YDR026C	-0.48	0.06	-0.16	-0.14		-0.07	-0.37	0.04	0.21	0.31	0.35	-0.12	-0.03	0	-0.39	0.38	-0.03	0.42
YDR027C	-0.34	1.12	-0.25	-0.02	-0.29	-0.1	-0.47	0.07	0.23	-0.17	0.23	-0.29	-0.08	-0.16	0.13	0.45	-0.17	0.13
YDR028C	-0.52	-0.18	-0.02	-0.04	-0.31	0.05	-0.33	0.14	0.08	0.25	0.52	0.08	-0.11	-0.15	-0.08	0.47	-0.01	0.18
YDR029W	-0.12	0	-0.05	0.13	-0.11	0.12	-0.2	0.37	0.24	-0.09	0.03	-0.04	-0.11	-0.02	0.02	0.28	-0.31	-0.14
YDR030C	0.19	-0.13	0.03	-0.05	-0.24	-0.18	-0.11	-0.01	0.3	-0.16	-0.09	-0.22	-0.08	-0.27	0.17	0.08	0.26	0.51
YDR031W		0.14	0.04	0.63	-0.08	0.16	0.16	0.19	0.01	0.01	-0.15	-0.28	0.2	-0.34	-0.38	-0.22	-0.11	0.01
YDR032C	0.29	0.09	0.39	0.3	0.37	-0.07	0.36	-0.37	0.09	0.13	-0.06	-0.12	0.11	-0.56	-0.17	-0.22	-0.29	-0.28
YDR033W	-1.49		-1.27	-1.96	-1.49	-1.85	0.07	0.53	1.61	1.59	1.58	0.85	0.75	-0.23	-0.17	-0.23	0.57	1.16
YDR034C	0.11	-0.15	-0.02	0.01	-0.08	-0.25	0.13	-0.17	0.13	0.13	0.19	0.11	0.26	-0.19	-0.04	-0.04	-0.09	-0.02
YDR035W	0.39	0.15	0.14	-0.1	-0.09	-0.24	0.23	-0.06	0.2	-0.07	0.01	-0.1	0.05	-0.18	0.08	-0.16	-0.24	-0.02
YDR036C	0.1	-0.2	0	0.12	0.17	-0.18	0.2	-0.06	0.17	0.06	-0.03	0.12	0.16	-0.21	-0.1	-0.03	-0.15	-0.15
YDR037W	0.35	-0.3	-0.01	-0.42	0.15	-0.19	0.39	-0.02	0.27	0.07	0.14	-0.05	0.07	0.06	0.17	0.07	-0.72	-0.02
YDR038C	0.05	-0.22	0.25	0.21	0.29	0.06	0.28	-0.18	0.03	0.05	-0.17	0.13	0.07	-0.22	-0.11	-0.1	-0.15	-0.25
YDR039C	-0.01	0.04	0.36	-0.15	0.42	0.09	0.4	-0.01	0.16	-0.12	-0.02	-0.1	-0.07	0.03	-0.06	-0.13	-0.63	-0.19
YDR040C	-0.27	0.52	0.72	0.61	0.38	0.21	0.25	-0.23	0.02	-0.25	-0.07	0.01	-0.02	-0.47	-0.25	-0.21	-0.59	-0.36
YDR041W	0.35	0.02	0.26	0.05	0.14	-0.12	0.22	0.06	0.13	0	0	-0.09	-0.08	-0.19	-0.06	-0.19	-0.17	-0.34
YDR042C	-0.42	0	0.11	-0.07	-0.29	0.05	-0.08	0.35	0.17	-0.05	0.02	0	0.08	-0.1	-0.44	0.24	0.13	0.3
YDR043C	0	0.03	-0.33	0.01	-0.24	0.08	-0.33	0.16	0.29	-0.12	0.2	-0.1	0	0	-0.02	0.33	0.03	0.01
YDR044W	0.26	0.12	0.34	-0.02	-0.31	-0.39	-0.14	0	0.29	0.16	0.49	-0.35	0.03	-0.07	-0.27	0.35	-0.52	0.01
YDR045C	0.06		-0.28	0.06	-0.14	0.16	-0.36	0.27	0.34	-0.28	0.26	0	0.13	-0.07	-0.1	0.14	0.03	-0.22
YDR046C	-0.22	0.25	0.11	-0.3	-0.14	0.32	0.03	-0.14	0.01	0.14	0.37	-0.08	-0.19	-0.21	0.07	0.19	-0.22	0.01
YDR047W	-0.08	-0.02	-0.15	-0.1	0.06	-0.2	-0.3	-0.15	0.38	-0.32	0.5	0.09	0.18	0.01	0.15	0.37	-0.28	-0.13
YDR048C	-0.43		0.04		-0.36	0.04	-0.19	0.39	0.13	0.13	0.27	-0.09	0.03	-0.23	-0.29	0.24	0.1	0.21
YDR049W	-0.11	-0.17	-0.08		-0.02	-0.14	-0.11	0.13	0.53	-0.08	0.3	-0.16	0.05	-0.19	-0.05	0.35	-0.13	-0.13
YDR050C	-0.16	-0.11	-0.1	-0.06	-0.26	-0.03	-0.31	-0.13	0.29	0.27	0.41	-0.26	0.09	-0.22	0.14	0.29	-0.01	0.14
YDR051C	0.12	-0.06	-0.08	-0.27	-0.02	-0.22	-0.29	0.12	0.65	-0.02	0.25	-0.15	0.03	-0.35	0.04	0.24	-0.05	0.06
YDR052C	-0.36	-0.03	-0.03	-0.08	-0.23	-0.25	-0.21	-0.01	0.02	0.03	0.6	-0.08	0.82	0.02	-0.14	0.19	-0.26	0
YDR053W	-0.27	-0.13	0.2	0.17	0.09	0.14	-0.34	0.1	0.23	-0.34	0.13	0.19	0.09	-0.03	-0.01	0.21	-0.29	-0.16
YDR054C	0.14	0.14	0.07	0.05	0.07	-0.17	0.22	-0.12	0.14	0.01	-0.01	-0.19	-0.02	-0.23	-0.04	-0.16	0.04	0.05
YDR055W	-0.14	0.15	-0.59	-1.46	-0.5	-1.38	-0.46	-1.17	-0.72	1.56	2.23	1.38	1.12	0.15	0.15	-0.14	-0.68	0.52
YDR056C	0.18	0.13	-0.21	-0.06	-0.38	-0.07	-0.13	-0.45		0.15	0	0.19	0.25	0.28	-0.21	0.05	0.03	0.24
YDR057W	0.24	-0.16	-0.12	-0.3	0.16	-0.18	0.29	-0.04	0.17	0.17	0.14	0	0	-0.02	-0.05	0.01	-0.16	-0.14
YDR058C	0.17	0.43	-0.04	0.08	-0.24	-0.37	0.08	-0.22		0.35	0.11	0.13	0.23	-0.01	-0.64		-0.24	0.17
YDR059C	0.31	0.07	0.19	-0.14	0.28	0.02	0.52	0.33	0.17	-0.14	0.01	-0.42	-0.05	-0.31	-0.06	-0.31	-0.06	-0.42
YDR060W	0.02	-1.04	-0.98	-0.36	0.19	0.5	0.17	-0.45	0.2	0.13	0.29	0.32	0.14	0.14	0.2	0.14	0.41	-0.04
YDR061W	0.22	-0.22	-0.2	-0.41	0.09	0.09	0.41	0.2	0.21	0.03	-0.05	-0.12	-0.03	-0.17	0.1	0.06	-0.02	-0.18
YDR062W	0.2	0.63	-0.04	-0.03	0.26	-0.15	0.23	-0.31	-0.03	-0.15	-0.04	-0.01	0.12	-0.25	0.05	-0.01	-0.22	-0.24
YDR063W	0.2	0.25	0.18	0.14	0.18	-0.01	0.15	-0.08	-0.07	-0.17	-0.1	-0.2	-0.01		-0.01	-0.26	0.29	-0.49
YDR064W	0.14	-0.15	-0.29	-0.22	-0.04	-0.31	0.14	-0.19	0.1	0.11	-0.01	-0.14	0.37	-0.05	0.28	0.07	0.23	-0.04
YDR065W	0.29	-0.29	0.02	-0.07	0.15	0.07	0.32	0.22	0	-0.16	-0.21	-0.05	-0.01		-0.21	0.02	0.1	-0.18
YDR066C	-0.57	0.4	0	0.64	-0.29	0.4	-0.37	0.18	-0.13	-0.04	-0.03	0.02	0.13	-0.07	-0.29	0.1	0.07	-0.15
YDR067C	0.09	0.2	-0.21	0.28	-0.3	0.29	-0.59	0.32	0.28	-0.26	0.25	-0.12	-0.16	-0.11	-0.3	0.29	-0.03	0.05
YDR068W	-0.35	0.1	-0.27	-0.02	-0.54	0.26	-0.24	0.24	0.03	0.32	0.1	0.01	-0.2	-0.05	-0.18	0.32	0.29	0.18
YDR069C	-0.1	0.05	0.16	0.12	-0.12	-0.07	-0.4	0.11	0.19	-0.18	0.41	0.09	-0.17	-0.13	0.02	0.29	-0.27	0.01
YDR070C	-0.31	-0.26	0.34	0.47	-0.6	-0.22	-0.33	-0.24	0.46	0.12	0.08	-0.09	-0.05	0.01	0.64	0.22	-0.29	0.06
YDR071C	0.07	0.25	-0.02	0.01	-0.19	-0.14	-0.5	0.16	0.29	-0.22	0.27	-0.14	0.15	-0.29	0.35	-0.02	0.04	-0.06
YDR072C	0.04	0.66	-0.45	0.77	-0.74	1.03	-0.4	0.63	-0.35	0.09	-0.11	-0.51	-0.35	-0.19	-0.52	-0.21	0.37	0.27
YDR073W	0.19	0.1	0.03	-0.08	-0.37	0	-0.35	0.11	0.22	-0.24	0.3	-0.12	0.06	-0.17	0.08	0.36	0.01	-0.14
YDR074W	0.31	0.81	0.37	0.37	-0.38	-0.09	-0.51	-0.22	0.14	0.43	0.41	-0.25	-0.29	-0.57	-0.36	-0.09	-0.17	0.09
YDR075W	0	-0.23	-0.21	0.07	-0.27	0.03	-0.4	0.18	0.27	-0.19	0.07	0.1	0.18	0.05	-0.15	0.35		0.13
YDR076W	-0.48	0.01	0.04	0.09	-0.46	-0.02	-0.24	0.21	0.01	0.34	0.21	0.27	-0.13	0.04	-0.5	0.2	0.14	0.27
YDR077W	-0.02	0.06	0.38	0.33	0.01	-0.4	-0.64	-0.05	0.5	0.02	0.81	0.08	-0.13	-0.46	-0.33	0.04	-0.28	0.07
YDR078C	0.19	0.36	0.34	0.29	0.11	0.08	-0.03	0.05	0.06	-0.01	0.02	-0.04	0.05	-0.64	-0.39	-0.35	-0.03	-0.06
YDR079W	0.19	0.12	0.07	0.12	0.14	0.19	0.12	0.14	-0.01	-0.15	-0.14	-0.3	-0.14		-0.15	-0.15	0.23	-0.26
YDR080W	0.29	0.11	0.42	-0.06	0.08	-0.37	0.05	-0.18	0.11	0.03	0	0.11	0.11	-0.33	-0.16	-0.05	-0.06	-0.08
YDR081C	0.3	-0.33	-0.05	-0.22	0.13	-0.15	0.06	-0.02	0.13	-0.04	0.16	-0.01	0.03		-0.05	0.09	0.11	-0.12
YDR082W	0.07	-0.17	-0.3	-0.03	0	0.14	0.2	0.16	0.1	0.04	-0.19	-0.08	0.17	-0.08	-0.19	-0.15	0.28	0
YDR083W	0.37	-0.63	-0.58	-0.5	0.12	-0.06	0.28	0.04	0.35	-0.02	0.16	0	0.25		-0.07	-0.09	0.27	0.11
YDR084C	-0.18	-0.15	-0.11	-0.01	0.08	0.05	0.31	0.13	0.14	-0.03	-0.06	-0.09	0.19	-0.24	0.1	-0.3	0.41	-0.26
YDR085C	2.17	0.13	0.5	0.28	0.11	-0.32	-0.18	-0.47	-0.14	-0.23	0.19	0.18	-0.15	-0.52	-0.38	-0.49	-0.13	-0.54
YDR086C	-0.26	-0.16	-0.3	0.09	-0.03	0.15	0.21	-0.12	0.15	0.02	-0.06	-0.1	0.24	-0.43	0.24	-0.05	0.38	0.01
YDR087C	0.16	0.11	-0.42	-0.06	0.29	0.27	0.15	0.38	0.2	-0.28	-0.07	-0.25	-0.13	-0.23	-0.14	-0.03	0.38	-0.33
YDR088C	0.26	-0.05	0.23	-0.03	-0.05	-0.1	0.12	0.09	0.01	0.11	-0.03	-0.05	0.22	-0.56	-0.3	-0.05	0.11	0.08
YDR089W	-0.58	0.4	-0.33	-0.72	0.07	0.25	0.63	0.37	0.29	-0.17	-0.11	-0.42	-0.31	0	0.31	0.41		-0.08
YDR090C	-0.45	-0.02	-0.05	0.23	-0.43	0.12	-0.24	0.14	0.04	0.27	0.14	-0.03	0.14	-0.13	-0.06	0.16	0.14	0.03
YDR091C	0.22	-0.21	-0.48	-0.01	-0.15	0.18	-0.52	0.3	0.17	-0.18	0.28	0	-0.05	0.05	-0.08	0.37	0.11	0.02
YDR092W	0.09	-0.48	0.03	-0.42	0.14	0.1	0.2	0.26	0.22	0.02	-0.03	-0.3	-0.06	0.21	-0.03	0.03	0.12	-0.12
YDR093W	-0.26	-0.1	-0.03	-0.07	0.12	-0.52	0.03	0.15	-0.07	-0.3	-0.02	0.12	-0.04	0.13	0.49	0.6	-0.03	-0.2
YDR094W	-0.44	-0.42	-0.08	0.31	0.02	0.31	-0.17	0.04	0.06	0.18	0.32	0.08	-0.19	-0.08	0.02	0.22	-0.12	-0.05
YDR095C	0	-0.15	0.06	0.28	0.07	0.02	-0.07	0.34	-0.15	-0.41	-0.14	0.03	-0.01	-0.09	-0.15	0.28	-0.04	0.13
YDR096W	-0.26		0.05	0.15	-0.44	-0.05	-0.38	-0.06	0	0.47	0.45	0.03	0.14	-0.1	-0.13	0.25	-0.13	0
YDR097C	-0.72	-0.85	0.54	1.04	0.84	0.24	-0.64	-0.83	-0.36	-0.7	0.99	1.08	0.64	0.18	-0.05	0.03	-0.76	-0.66
YDR098C	-0.25		-0.17	0.34	-0.45	0.24	-0.39	0.1	0.05	0.29	0.29	-0.07	-0.05	-0.07	-0.08	0.07	0.1	0.04
YDR099W	-0.21	-0.18	0.02	0.04	0.03	-0.04	-0.22	0.16	0.39	-0.1	0.55	-0.18	-0.18	-0.08	-0.01	0.28	-0.14	-0.15
YDR100W	-0.12	-0.24	-0.26	0.12	-0.3	0.13	-0.2	0.25	0.05	0.2	0.13	-0.14	0.1	-0.05	-0.07	0.12	0.3	-0.03
YDR101C	0.21	-0.91	-0.94	-0.19	0.1	0.21	-0.38	0.4	0.5	-0.06	0.57	-0.03	0.09	0.16	-0.09	0.19	0.14	0.05
YDR102C	0.08	0.21	0.08	-0.01	0.16	0.2	0.15	0	0.09	0.06	-0.38	0.12	0.1	-0.32	-0.16	-0.2	0.12	-0.29
YDR103W	0.24	-0.21	-0.03	-0.29	0.08	-0.18	0.14	-0.07	0.13	-0.1	0.3	0.14	0.06	-0.27	0.03	0.13	0.19	-0.27
YDR104C	-0.01	-0.11	-0.21	-0.02	-0.04	0.04	0.04	-0.13	0.04	0.12	-0.17	0.04	0.06	0.12	-0.13	-0.06	0.24	0.15
YDR105C	-0.03	-0.11	0.18	-0.21	0.25	0	0.25	-0.01	0.07	-0.32	-0.01	-0.16	0.07	0.06	0.13	0	0.2	-0.36
YDR106W	0.01	0.07	-0.08	-0.07	0.03	-0.03	0.14	0.07	-0.02	-0.03	-0.18	0.09	0.12	-0.08	-0.05	-0.18	0.24	-0.03
YDR107C	-0.12	-0.3	-0.07	-0.3	0.43	-0.02	0.23	-0.1	-0.03	-0.05	0.33	-0.18	-0.02	-0.12	0.2	0.07	0.23	-0.21
YDR108W	-0.02	-0.02	-0.22	0.01	0.01	0.1	0.14	0.21	0	-0.09	-0.15	0.04	0.14	-0.24	-0.12	-0.09	0.34	-0.05
YDR109C	-0.11	0	-0.01	-0.01	0.32	0.18	0.06	0.23	-0.11	-0.28	0.15	-0.06	-0.19	-0.05	-0.05	-0.08	0.23	-0.23
YDR110W	-0.09	-0.32	-0.31	0.05	0	-0.13	0.15	0.16	-0.03	0	-0.14	0.08	0.21	0.09	-0.08	-0.08	0.15	0.29
YDR111C	0.42	0.01	0.07	-0.11	0.12	-0.12	0.09	0	-0.07	-0.37	0.19	0.18	0.11	-0.07	-0.07	-0.18	-0.01	-0.2
YDR112W	0.2	-0.15	0.05	0.19	0.19	-0.05	0.1	-0.12	-0.07	0.06	-0.25	0.17	0.22	-0.19	-0.09	-0.17	0.14	-0.2
YDR113C	-0.78	-0.52	0.26	0.2	0.48	0.48	0.27	0.01	-0.29	-0.61	-0.29	0.04	0.31	0.17	0.35	-0.02	0.07	-0.11
YDR114C	-0.17	0.06	-0.02	0.09	-0.49	0.28	-0.28	0.14	0.09	0.18	0.29	-0.05	-0.09	-0.11	-0.13	0.19	0.11	-0.09
YDR115W	-0.14	-0.06	0.22	0.37	0.19	0.25	-0.37	0.11	0.15	-0.58	0.45	-0.18	0.15	-0.25	-0.11	0.06	-0.18	-0.11
YDR116C	-0.2	-0.2	-0.06	0.08	-0.42	0.1	-0.36	-0.08	0.04	0.28	0.33	0.05	0.07	0.02	-0.06	0.35	-0.03	0.08
YDR117C	-0.2	-0.38	0.08	-0.26	0.1	-0.09	-0.44	0.06	0.27	-0.14	0.65	-0.06	-0.03	-0.02	0.01	0.41	-0.06	0.09
YDR118W	-0.48	-0.17	-0.26	0.05	-0.28	0.2	-0.26	0.34	0.26	0.2	0.21	0.28	-0.04	0	-0.41	0.4	-0.17	0.13
YDR119W	-0.04	-0.19		-0.35	0.01		-0.3	-0.36	0.1	-0.07	0.73	-0.18		-0.18	0.22	0.43		0.18
YDR120C	-0.42	0.11	-0.63	0.01	-0.44	0.32	-0.38	0.21	0.27	0.09	0.45	-0.02	-0.01	0.01	-0.01	0.26	0.09	0.09
YDR121W	-0.12	-0.1	0.01	0.31	-0.17	0.3	-0.72	0.38	0.22	-0.28	0.74	-0.02	-0.46	-0.23	-0.03	0.48	-0.13	-0.18
YDR122W	-0.3	0.31	0.19	0.37	-0.39	-0.07	-0.56	-0.14	0.05	0.12	0.62	0.3	-0.07	-0.14	-0.3	0.22	-0.1	-0.12
YDR123C	-0.05	-0.04	0.01	0.25	-0.08	-0.15	-0.63	-0.06	0.21	-0.19	0.71	-0.12	0.03	0.07	-0.16	0.38	-0.18
YDR124W	2.35	0.22	-0.05	0.02	-0.27	-0.27	-0.46	-0.25	0.08	0.07		-0.33	-0.17	-0.27	-0.46	0.05	-0.06	-0.23
YDR125C	1.39	0.28	0.16	-0.19	-0.14	-0.14	-0.73	-0.01	-0.07	-0.25	0.6	-0.27	-0.14	-0.11	-0.22	0.23	-0.14	-0.25
YDR126W	-0.18	-0.07	0.28	0.55		-0.04	-0.13	-0.25	-0.08	-0.01	-0.04	0.39	0.23	-0.25	-0.12	-0.22	0.04	-0.1
YDR127W	0.13	-0.33	0.15	-0.28	0.07	0.24	0.01	-0.25	-0.01	-0.31	0.5	-0.04		0.07	0.23	0.12	-0.04	-0.24
YDR128W	-0.02	-0.03	-0.19	-0.06	-0.16	0.01	0.06	0.1	0.04	-0.06	-0.1	0.26	-0.03	-0.1	-0.27	0.2	0.22	0.15
YDR129C	0.22	0.16	0.42	0.14	-0.05	0.23	-0.02	-0.1	-0.16	-0.27	0.07	0.06		-0.08	-0.01	-0.1	-0.01	-0.51
YDR130C	-0.3	-0.24		-0.31	-0.2	0.12	0.29	0.07	0.14	0.03	-0.28	0	0.07	-0.08	0.03	0.14	0.34	0.17
YDR131C	0.16	-0.24	0.16	0.06	0.36	0.17	0.1	0.02	-0.11	-0.18	-0.01	-0.08	0.01	-0.26	-0.09	0.05	0.03	-0.15
YDR132C	0.37	-0.16		-0.14	-0.16	0.04	0.1	0.15	0.13	0.01	-0.12	0.07	0.09	-0.21	-0.05	-0.12		0
YDR133C	-0.77	-0.57	-0.35	0	0.32	0.42	0.32	0.07	-0.11	-0.37	0.18	-0.15	0.31	0.02	0.67	-0.06	0.6	-0.52
YDR134C	-0.29			-0.27	0	-0.25	0.27	-0.16	-0.12	0.09	-0.07	-0.08	0.35	-0.27	0.48	-0.12	0.54	-0.1
YDR135C	-0.17	-0.45	-0.02	0.28	0.38	-0.4	-0.04	0.06	0.23	-0.17	1	-0.02	-0.06	-0.98	0.71	0	-0.15	-0.21
YDR136C	0.12	-0.47		-0.14	-0.1	-0.05	0.27	0	0.06	0.01	-0.16	0.12	0.17	0.01	0.04	-0.12	0.12	0.13
YDR137W	0.02	0.09	0.21	0.34	0.18	-0.24	-0.05	-0.09	0.15	-0.21	0.12	-0.03	-0.12	-0.26	0	-0.06	0.21	-0.26
YDR138W	-0.33	0.01	-0.12	-0.07	-0.35	-0.02	-0.45	0.09	0.3	0.34	0.19	0.22	-0.04	-0.23	-0.12	0.29	0.06	0.23
YDR139C	-0.07	0.16	0.04	0.17	-0.05	0.13	-0.59	0.06	0.31	-0.28	0.95	-0.45	0.12	-0.08	-0.1	0.12	-0.17	-0.26
YDR140W	-0.36	-0.11	-0.28	0.08	-0.47	0.09	-0.26	0.42	0.22	0.17	0.14	0.09	0.06	0.09	-0.18	0.04	0.03	0.22
YDR141C	-0.23	-0.16	0.13	0.09	0.15	-0.09	-0.59	-0.23	0.26	-0.17	0.86	-0.17	-0.09	-0.05	0.34	0.53	-0.28	-0.32
YDR142C	-0.11	0.04	0.03	0.04	-0.24	-0.24	-0.3	0.01	0.26	0.32	0.21	-0.08	0.1	0.01	-0.24	0.06	-0.06	0.19
YDR143C	0	-0.19	-0.28	0.26	-0.25	0.1	-0.43	0.22	0.29	-0.04	0.32	-0.23	0.08	-0.16	0.14	0.15	0	0
YDR144C	0.03	-0.31	-0.14	0.44	0.47	-0.07	0.05	-0.49	-0.05	-0.31	0.08	0.11	0.19	0.05	0.1	-0.05	0.08	-0.19
YDR145W	-0.41	-0.26	-0.41	0.16	-0.21	0.27	-0.28	0.32	0.26	-0.02	0.36	0.02	-0.04	-0.16	-0.07	0.26	0.13	0.12
YDR146C	-1.29	-0.7	-0.33	-0.88	-0.19	0.05	0.02	0.68	0.75	0.64	0.42	-0.07	-0.79		-0.19	0.73	0.64	0.51
YDR147W	-0.33		-0.35	-0.31	0.01	0.15	-0.05	0.23	0.28	-0.1	0.09	-0.2	0.08	-0.02	0.05	0.38	0.05	0.05
YDR148C	-0.11	0.29	0.18	0.42	-0.04	0.01	-0.44	-0.16	0.05	0.11	0.33	-0.13	-0.11	-0.27	-0.1	0.05	0.01	-0.1
YDR149C	-0.78		-0.75	-0.41	-0.62	0.5	-0.08	0.79	0.41	-0.12	0.22	-0.02	-0.37	0.06	0.03	0.56	0.29	0.28
YDR150W	-0.44	-0.76	-0.7	-0.65	-0.14	-0.1	0.44	0.22	0.42	0.15	0.13	0.06	0.11	0.15	0.21	0.3	0.41	0.18
YDR151C	-0.07	-0.1	0.34	0.02	0.3	0.15	0.05	0.09	0.05	-0.21	0.41	-0.21	-0.17	-0.2	0.01	-0.14	0.1	-0.41
YDR152W	0.24	-0.49		-0.13	0.07	-0.15	0.16	0.15	0.2	0.08	-0.06	-0.04	0.07	-0.27	0	-0.18	0.26	0.1
YDR153C	0.04	-0.3	0.07	-0.18	-0.22	0.13	0.12	0.27	0.06	-0.12	0.84	-0.34	-0.15	-0.22	0.01	-0.1	0.16	-0.06
YDR154C	-0.13	-0.23	-0.05	0.05	0.2	-0.23	-0.01	-0.08	0.03	0.4	0.15	-0.08	-0.03		0	0.02	0.09	-0.1
YDR155C	0.23	0.07	0.19	-0.06	0.37	-0.22	0.56	-0.17	0.13	-0.21	-0.01	-0.3	0.31	-0.28	0.15	-0.3	-0.15	-0.3
YDR156W	0.12		-0.09		0.05	-0.17	0.07	-0.22	-0.04	0.1	-0.01	0.06	-0.04	0.93	-0.28	-0.17	-0.01	-0.28
YDR157W	0.08	-0.05	-0.11		0	0.02	0.21	0.14	-0.01	0.02	-0.16	-0.08	0.23	-0.2	-0.08	-0.25	0.36	-0.11
YDR158W	0.09	-0.29	0.02	0.05	0.21	-0.14	0.19	-0.11	0.18	0.27	0.02	-0.11	-0.08	-0.3	0.07	-0.07	0.06	-0.05
YDR159W	0.2	0.07	0.05	0.03	-0.1	-0.01	0.15	0.01	-0.07	0.07	-0.12	-0.05	0.02	-0.1	-0.06	-0.1	0.07	-0.06
YDR160W	0.03	0.01	-0.04	0.09	0.19	-0.19	0.06	-0.12	0.04	0.14	0.14	0.01	-0.14	-0.38	0.09	-0.12	0.07	0.1
YDR161W	0.26	-0.63	-0.5	-0.55	0.02	-0.27	0.29	0.06	0.43	0.07	0.15	0.13	0.32	-0.01	-0.06	-0.01	0.19	0.09
YDR162C	-0.26	-0.03	0.13	-0.07	-0.13	-0.27	-0.43	0	0.41	0.1	0.51	-0.12	0.01	-0.27	-0.07	0.33	-0.03	0.19
YDR163W	-0.31	0.06	-0.25	-0.04	0.09	-0.18	-0.24	-0.04	0.13	-0.03	0.38	-0.04	0.1	-0.04	0.2	0.27	-0.22	0.16
YDR164C	0.6	-0.2	-0.18	-0.2	-0.04	-0.23	-0.48	-0.25	0.4	0.31	0.75	-0.14	-0.04	-0.14	-0.27	0.2	-0.06	-0.02
YDR165W	-0.02		-0.4	-0.13	-0.13	-0.02	-0.48	0.05	0.42	-0.2	0.58	0.05	0.25	-0.07	-0.18	0.17	-0.04	0.17
YDR166C		0.02	-0.08		0.09	-0.61	-0.45		0.46	0.12	0.69	-0.24	0.09	0.06	0.19	0.25	-0.35	-0.24
YDR167W	-0.35		-0.2	1.31	-0.39	-0.23	-0.37	0.12	0.38	-0.31	0.38	-0.21	-0.02	-0.35	0.08	0.3	-0.17	0.04
YDR168W	0.38	0.26	0.1	0.62	-0.07	0.47	0	0.41	0.06	-0.25	-0.02	-0.25	-0.23	-0.57	-0.33	-0.5	0.1	-0.17
YDR169C	-0.18	0.27	0.19	0.19	-0.11	-0.2	-0.48	-0.11	0.29	-0.27	0.4	-0.08	0.05	-0.15	-0.06	0.14	-0.16	0.27
YDR170C	-0.35	-0.27	-0.11			0.18		-0.08		-0.07	0.79	-0.05	0.08	-0.27	0.03	0.27	-0.2	0.04
YDR171W	-0.12	0.95	-0.08	0.32	-0.12	-0.03	-0.37	-0.32	0.18	-0.12	0.44	-0.14	0	-0.63	0.4	0.18	-0.34	-0.2
YDR172W	-0.3	-0.6	-0.43	-0.32	-0.18	0.03	-0.3	0.19	0.41	0.33	0.68	-0.13	-0.08	-0.08	0.1	0.47	0.01	0.22
YDR173C	-0.2		-0.02	0	-0.02	-0.06	-0.32	0.08	0.21	-0.18	0.33	-0.1	0.08	-0.11	0.06	0.26	-0.15	0.14
YDR174W	0.35	-0.37	0.19	0.05	0.09	-0.49	0.05	-0.65	0.05	0.24	-0.02	-0.18	0.15	0	0.24	-0.06	0.21	0.17
YDR175C	0.1	-0.01	0.1	-0.05	0.02	-0.2	0.39	0.02	0.16		-0.1	0.05	0.29	-0.28	-0.18	-0.18	-0.08	-0.05
YDR176W	-0.01	-0.11	-0.06	-0.07	0.14	-0.28	0.18	-0.16	0.18	0.18	0.28	0.07	0.11	-0.36	-0.04	-0.11	0.1	-0.06
YDR177W	0.21		0.17	-0.21	0	-0.29	0.43	-0.09	0.35	0.11	0.15	-0.14	0.18	-0.51	-0.02	-0.14	-0.16	-0.04
YDR178W	0.26	0.63	0.53	0.38	0.11	-0.41	0.13	-0.46	-0.07	0.19	-0.13	-0.13	0.03	-0.24	-0.11	-0.39	-0.22	-0.07
YDR179C	-0.07	-0.16	-0.06	-0.12	0.16	0.23	0.49	-0.01	0.24	0.02	-0.3	-0.19	0.12	-0.12	-0.19	-0.11	0.08	-0.01
YDR179W-A
YDR180W	0.01	-0.5	0.09	0.01	0.35	-0.24	0.28	-0.3	0.14	0.42	0.14	0.01	0.06	-0.24	0.03	-0.11	-0.06	-0.06
YDR181C	0.06	-0.17	-0.06		0.19	0.08	0.33	0.14	-0.1	0.11	-0.06	-0.06	0.04	-0.25	-0.27	-0.08	0.09	0.01
YDR182W	0.03	-0.08	0.05	-0.02	0.29	-0.02	0.23	-0.27	0.03	0.28	0.05	-0.06	-0.06	-0.31	-0.02	0.01	-0.02	-0.09
YDR183W	0.19	0.11	0.19		0.15	0.11	0.14	-0.03	0	0.12	0.05	-0.14	0.22	-0.55	-0.26	-0.23	-0.03	-0.04
YDR184C	0.33	-0.45	-0.22	0	0.14	-0.08	0.2	-0.06	0.14	0.24	-0.05	0.02	0.24	-0.32	-0.22		-0.01	0.1
YDR185C	0.33	0.47	0.03	-0.07	0.32	-0.17	0.09	0.09	0.01	-0.08	-0.27	-0.33	0.14	-0.08	-0.41	0.14	-0.08	-0.12
YDR186C	-0.3	-0.28	-0.22		-0.13	-0.06	-0.34	-0.15	0.28	0.37	0.67	0.17	0.02	-0.09	-0.16	0.25	-0.11	0.07
YDR187C	-0.28	-0.43	-0.08	0.05	-0.02	-0.12	-0.19	0.03	0.37	-0.05	0.44	0.05	0.14	-0.07	0.05	0.31	-0.25	0.03
YDR188W	-0.3	-0.37	-0.35	-0.18	-0.13	-0.02	-0.2	-0.07	0.53	0.36	0.56	0.03	0	-0.18	0.02	0.32	-0.05	0.03
YDR189W	-0.28	-0.39	-0.05	0.15	0.11	-0.05	-0.28	-0.17	0.07	-0.13	0.31	0.18	0.15	0.08	0.16	0.33	-0.3	0.08
YDR190C	-0.07	-0.28	-0.22	-0.02	-0.34	-0.13	-0.41	-0.13	0.36	0.49	0.56	0.05	0.01	-0.2	-0.14	0.14	-0.02	0.35
YDR191W	-0.01		0.24	-0.07	-0.45	-0.43	-0.56	-0.14	0.63	0.19	0.56	0.05	0.17	-0.14	-0.19	0.16	-0.14	0.13
YDR192C	-0.16	0.05	-0.17	0.18	-0.01	-0.11	-0.32	-0.23	0.33	0.28	0.54	-0.19	0.02	-0.19	-0.14	0.22	-0.16	0.05
YDR193W	-0.32	2.16	0.03	0	-0.14	-0.22	-0.25	-0.22	0.23	-0.34	0.21	0.03	-0.07	-0.34	-0.2	0.03	-0.46	-0.13
YDR194C	-0.12	-0.47	-0.29	-0.07	-0.3	0.11	-0.34	0.13	0.36	0.36	0.75	-0.11	-0.07	-0.12	-0.27	0.27		0.18
YDR195W	-0.28	-0.19	0.05	-0.03	-0.04	-0.07	-0.17	-0.11	0.45	-0.06	0.44	-0.12	0.11	0.06	0.09	0.18	-0.16	-0.16
YDR196C	-0.04	0.2	0.07	0.09	-0.43	0.25	-0.26	-0.08	0.25	0.3	0.27	-0.17	0	-0.21	-0.26	0.07	-0.06	0.02
YDR197W	0.03	-0.09	0.18	0.19	-0.42	-0.19	-0.36	-0.08	0.34	0.07	0.25	0.03	0.23	-0.19	-0.08	0	-0.14	0.24
YDR198C	0.24	-0.03	-0.12	-0.22	0.16	-0.26	0.14	-0.34	0.32	0.36	0.14	0.07	0.1	-0.24	-0.22		-0.12	0.03
YDR199W	-0.02	-0.3	0.12	0	0.1	0.09	0.35	-0.03	0.09		-0.21	-0.05	0.12	-0.25	-0.03	0.04	0.03	-0.05
YDR200C	0	-0.08	0.02	-0.06	0.19	-0.15	0.23	-0.15	0.2	0.03	0.09	0.03	0.15	-0.45	0		-0.15	0.08
YDR201W	0		0.13	-0.12	0.11	0.08	0.31	0.04	0.04	0.11	-0.31	-0.13	0.08	-0.19	-0.15	-0.1	0.13	-0.05
YDR202C	0.29	0.22	0.23	-0.12	-0.08	-0.31	0.04	-0.29	0.17	0.14	-0.01	-0.08	0.2	-0.35	-0.07		-0.01	0.02
YDR203W	0.33	0.3	0.19	-0.19	-0.04	-0.02	0.1	-0.04	0.08	-0.14	-0.07	-0.07	0.25	-0.21	-0.04	-0.23	-0.07	-0.12
YDR204W	0.21	0.47	0.31	0.05	-0.03	-0.27	0.1	-0.4	-0.07	0.35	0.02	0.12	0.1	-0.4	-0.2	-0.18	-0.09	-0.09
YDR205W	0.18	-0.12	0.14	-0.47	0.11	-0.57	0.27	-0.13	0.12	0.15	0.23	0.2	0.39	0.01	0.12	-0.12	-0.59	0.07
YDR206W	0.05	-0.3	0.03	0	0.22	-0.3	0.23	-0.05	0.23	0.22	0	-0.15	0.11	-0.03	-0.05	-0.15	0.03	-0.07
YDR207C	0.04	0.44	0.33	0.38	0.04	-0.38	0.09	-0.23	0.01	-0.36	0.86	-0.5	0.04	-0.62	0.79	-0.31	-0.31	-0.31
YDR208W	-0.36	0.11	0.09	-0.15	0.14	-0.41	0.16	0.37	0.08	0.18	0.14	0.02	0.01	-0.51	0.02	0.13	0.08	-0.11
YDR209C	0.09	-0.22	0.12	-0.32	0.23	0.06	0.31	-0.01	0.11	-0.06	-0.03	-0.28	0.12	-0.14	0.23	-0.06	-0.03	-0.12
YDR210W	-0.41	-0.12	-0.1	-0.14	-0.25	0.11	-0.27	-0.08	0.32	0.32	0.29	-0.29	0.15	-0.18	0.06	0.34	0.13	0.15
YDR211W	-0.03	-0.24	-0.24	-0.06	-0.14	-0.19	-0.19	-0.12	0.38	-0.12	0.41	0.02	0.06	-0.07	0.03	0.38	-0.19	0.31
YDR212W	-0.15	-0.26	-0.22	-0.22	-0.28	0.03	-0.26	0.02	0.35	0.4	0.56	0.03		-0.24	-0.15	0.32	-0.12	0.19
YDR213W	-0.38	0.15	-0.16	0.23	-0.21	-0.04	-0.3	0.15	0.45	-0.1	0.05	-0.01	-0.02	-0.1	0.18	0.2	-0.08
YDR214W	-0.18	0.14	0.3	0.34	0.05	0.28	-0.03	-0.03	0.32	0.21	0.06	-0.38	-0.18	-0.56	-0.18	0.08	-0.23	-0.02
YDR215C	-0.38		-0.15	0.29	-0.67	-0.12	-0.13	0.04	-0.21	0.16	0.19	0.15	0.04	-0.06	0.4	0.44	-0.15	0.15
YDR216W	-0.2	-0.01	-0.08	-0.22	-0.06	0.08	-0.11	0.05	-0.16	0.29	0.41		-0.25	-0.25	-0.11	0.4	-0.11	0.34
YDR217C	-0.49	0.04	0.01	0.35	0.01	-0.09	-0.17	-0.15	0.52	-0.04	0.44	-0.22	-0.14	-0.09	0.32	-0.04	-0.18	-0.09
YDR218C	-0.25	0.19	-0.18	-0.13		-0.2	-0.16		0.23	0.24	0.36		-0.23	-0.15	0.17	0.35	-0.38	0.14
YDR219C	-0.31		-0.55	-0.1	0.16	0.28	-0.1	0.04	0.34	-0.29	-0.12	0.27	0.04	0.09	0.18	0.31	-0.15	-0.09
YDR220C	0.14	-0.3	0.12	-0.34	-0.15	0.11	0.02	-0.08	0.15	0.32	0.16	-0.08	-0.08	-0.15	-0.32	0.23	-0.02	0.27
YDR221W	-0.39	-0.08	0.02	-0.35	0.21	0.14	-0.01	0.1	0.47	-0.35	0.21	0.07	0.17	-0.21	0.08	0.47	-0.25	-0.29
YDR222W	0.03	-0.71	0.03	0.53	0.75	0.34	0.44	-0.44	-0.22		-0.26	0.06	0.39	-0.04	-0.24	-0.06	-0.36	-0.26
YDR223W	0.51	-0.05	0.13	-0.41	0.19	0.16	0.4	0.04	0.09	-0.05	-0.37	-0.19	0.15	-0.05	-0.11	-0.12	-0.18	-0.12
YDR224C	-1.51	-1.57	-1.35	0.04	1.3	1.15	0.94	-0.08	-0.13	-0.72	-0.75	-0.26	0.98	0.94	1.09	0.31	0.07	-0.43
YDR225W	-1.46	-2.3	-1.41	-0.27	1.4	1.18	1.11	0.08	-0.18	-0.82	-0.9	-0.46	0.98	1.15	1.47	0.58	0.18	-0.35
YDR226W	-0.02	-0.17	0.05	0.04	0.08	-0.25	0.34	-0.32	0.21	0.04	0.13	-0.02	0.25	-0.23	0.05	-0.02	-0.02	-0.14
YDR227W	0.01	0.07	-0.23	0.07	0.04	-0.08	0.18	-0.03	-0.13	-0.01	-0.13	0.09	0.09	-0.17	0.44	-0.04	0.01	-0.19
YDR228C	-0.07	-0.14	-0.14	0.23	-0.09	0.05	0.12	-0.13	-0.04	0.16	0.11	0.01	-0.02	0.06	-0.26		-0.09	0.24
YDR229W	0.25	0.06	0.19	0.2	0.15	-0.16	0.12	-0.14	-0.03	-0.03	0	0.05	0.08	-0.21	-0.16	-0.06	-0.21	-0.08
YDR230W	0.05	0.26	0.13	0.33	0.1	-0.16	0.14	-0.32	0.11	-0.01	0.33	-0.16	0.16	-0.32	-0.16	-0.28	-0.21	0.01
YDR231C	0.11	-0.05	0.13	-0.19	0.38	-0.14	0.25	-0.09	0.14	0.01	0.04	-0.02	0.05	-0.28	-0.05	-0.14	-0.12	-0.02
YDR232W	0.14	-0.42	-0.01	-0.07	0.14	0.46	0.28	-0.3	0.24	-0.21	0.1	-0.02	-0.05	-0.24	0.33	-0.19	-0.01	-0.17
YDR233C	0.41	-0.28	0.02	-0.05	0.06	-0.23	0.39	0.1	0.24	-0.06	0.1	-0.26	0.06	-0.2	0.21	-0.17	-0.02	-0.31
YDR234W	-0.3	-0.23	-0.44	-0.35	-0.63	-0.05	-0.03	-0.11	0.24	0.39	0.46	-0.11	0.09	0.13	0.16	0.51	0.02	0.26
YDR235W
YDR236C
YDR237W
YDR238C
YDR239C
YDR240C
YDR241W
YDR242W
YDR243C
YDR244W
YDR245W
YDR246W
YDR247W
YDR248C
YDR249C	1.08	0.1	0.06	-0.14	0.04	-0.31	-0.33	-0.06	0.38	-0.04	0.22	-0.17		-0.34	-0.14	-0.14	-0.2	-0.01
YDR250C	-0.01		0.02	-0.22	-0.3	0.02	-0.15	-0.22	0.14	0.42	0.27	0.23	0.11	-0.09	-0.44	0.13	-0.08	0.14
YDR251W	0.58	1.07	0.08	-0.08	-0.11	-0.33	-0.69	-0.54	0.25		0.3	0.14	0.12	-0.41	-0.01	0.12	-0.45	-0.05
YDR252W	-0.31	0.09	-0.13	-0.1	-0.12	0.1	-0.13	-0.08	0.17	0.28	0.19	-0.29	0.06	-0.17	0.04	0.18	0.01	0.22
YDR253C	-0.13	0.16	-0.17	-0.19	0.17	0.37	-0.3	0.24	0.08	-0.26	0.23	-0.11	0.2	-0.05	-0.06	-0.1	-0.1	0
YDR254W	-0.44	0.37	0.11	0.04	-0.35	0.08	-0.31	0.17	0.04	0.28	0.11	-0.16	0.03	-0.21	-0.25	0.14	0.25	0.12
YDR255C	-0.05	0.43	0.25	0.06	0.15	-0.05	-0.23	-0.2	0.19	-0.4	0.43	0.02	0.16	-0.45	-0.09		-0.23	0
YDR256C	-0.39		0.08	0.13	-0.16	0.2	-0.3	-0.12	0.13	0.49	0.45	0.01	0.2	-0.26	-0.41	0.04	-0.1	0.01
YDR257C	0.24	-0.15	0.03	-0.07	0.07	-0.01	-0.28	-0.03	0.19	-0.24	0.61	-0.09	0.07	-0.23	-0.04	0.11	-0.26	0.08
YDR258C	-0.27	0.8	0.63	0.15	-0.03	-0.03	-0.13	-0.25	-0.2	0.11	-0.16	-0.24	-0.24	-0.2	-0.13	0.46	-0.29	0.02
YDR259C	0.14	0.5	0.18	-0.13	0.09	-0.18	-0.34	-0.02	0.37	-0.13	0.29	-0.11	0.02	-0.34	-0.02	0.17	-0.34	-0.15
YDR260C	0.23	0.03	0.16	0.29	0.06	-0.28	0.18	-0.32	0.12	0.16	0.04	0.18	0.09	-0.3	-0.51	-0.04	-0.13	0.03
YDR261C	-0.05	-0.35	0.04	-0.2	0.29	0.11	0.54	-0.12	0.03	-0.2	-0.18	-0.46	0		0.44	0.21	0.11	-0.2
YDR262W	0.41	0.05	0.21	-0.11	0.27	-0.14	0.31	-0.11	-0.01	-0.19	-0.1	-0.06	0.04	-0.21	-0.04	-0.1	0.12	-0.34
YDR263C	-0.08	-0.31	0.12	0	-0.01	-0.21	0.19	-0.05	-0.05	-0.26	0.32	0.14	0.06	-0.15	0.22	-0.15	0.12	0.1
YDR264C	-0.05	-0.67	-0.08	-0.46	-0.09	-0.14	0.3	-0.05	0.26	-0.04	0.4	-0.05	0.15	-0.29	0.43	0.31	0.21	-0.14
YDR265W	0.07	-0.23	0.1	-0.23	0.42	-0.11	0.22	0.13	0.1	0.01	0.04	-0.25	0.08	-0.05	-0.21	0	0.14	-0.23
YDR266C	0.09	1.07	-0.28	-0.27	-0.06	-0.25	0.29	-0.18	0	-0.13	0.02	-0.11	-0.08	-0.13	0.07	-0.05	-0.02	0
YDR267C	0.09	-0.34	-0.09	-0.12	0.03	0.12	-0.15	0.2	0.33	-0.25	0.45	-0.17	0.07	-0.07	0.08	0.15	-0.15	-0.17
YDR268W	-0.21	0.27	0.08	-0.05	-0.12	-0.12	-0.23	-0.02	0.41	-0.03	0.36	0.05	0.22	-0.38	0.12	0.17	-0.31	-0.21
YDR269C	-0.77	-0.34	-0.15	0	-0.1	0.35	-0.42	0.29	0.48	-0.18	0.71	0.09	-0.04	-0.35	0.23	0.22	0.07	-0.09
YDR270W	-0.29	-0.37	-0.11	0.12	0.11	-0.14	-0.48	0.12	0.45	-0.25	0.65	0.19	0.03	-0.26	0.47	0.36	-0.29	-0.3
YDR271C	-1.07	-0.75	-0.13	0.1	-0.11	0.26	-0.24	0.45	0.58	-0.05	0.61	0.03	0.06	-0.3	0.14	0.35	0	0.08
YDR272W	0.26	0.02	0.15	-0.06	-0.01	-0.15	-0.41	-0.11	0.46	-0.23	0.67	-0.14	-0.02	-0.28	0.03	0.1	-0.33	0.03
YDR273W	-0.01	-0.09	0.28	-0.14	0.11	-0.09	0.24	-0.01	0.47	0.03	-0.06	-0.13	-0.13	-0.14	-0.4	0.01	0.15	-0.09
YDR274C	0.24	-0.49	-0.26	-0.57	0.28	-0.26	-0.05	-0.29	-0.05	0.14	0.29	0.12	0.18	-0.09	0.05	0.29	0.26	0.19
YDR275W	0.23	-0.45	0.12	-0.3	0.13	-0.03	0.22	-0.03	0.1	-0.15	-0.03	-0.15	0.15	-0.17	-0.13	0.03	0.37	0.08
YDR276C	0.02	-0.05	-0.05	-0.31	-0.01	-0.29	0.57	0	0.43	0.16	0.09	-0.25	0.12	-0.45	0.18	-0.23	0.2	-0.13
YDR277C	0.21	-0.02	0.18	-0.2	0.17	-0.26	0.23	0	0.14	0.05		-0.17	0.09	-0.26	-0.03	0.05	0.03	-0.2
YDR278C	0.06	0.31	-0.02	0.16	0.04	-0.03	0.14	-0.27	0.06	0.21	-0.16	-0.18	0.14	-0.08	-0.18	-0.1	0.06	-0.16
YDR279W	-0.22	-0.17	0.32	0.35	0.01	0.14	0.13	-0.08	-0.02	-0.3	0.46	0.27	0.25	-0.3	-0.05	-0.23	-0.05	-0.48
YDR280W	0.27	-0.34	-0.25	-0.28	0.12	-0.17	0.33	-0.17	0.29	0.26	0.08	-0.15	0.29	-0.17	0.03	-0.15	0.07	-0.06
YDR281C	-0.37	-0.43	-0.3	-0.18	0.18	0.23	0.39	0.52	0.63	0.17	0.53	-0.01	0.03	-0.16	-0.28	-0.33	-0.15	-0.46
YDR282C	-0.09	-0.46	-0.06		-0.21		0.26	0.35	0.27	0.36	0.69	0.26	-0.42	-0.41	-0.13	-0.06	-0.34	0
YDR283C	0.22	-0.16	0.15	-0.05	0.3	-0.29	-0.11	0.22	0.15	-0.01	-0.09	-0.34	0.09	-0.35	0.48	0	-0.22
YDR284C	-0.3	-0.05	0	0.35	-0.1	0.31	-0.17	0.08	0.08	0.23	0.24	-0.21	0.1	-0.23	-0.19	-0.08	-0.03	-0.02
YDR285W	-0.07	0.09	-0.33	-0.18	-0.81	-0.42	-0.36	0.14	-0.23	0.39	1.95	-0.23	0.02		0.15		-0.11
YDR286C	-0.5	0.26	-0.07	0.23	-0.21	0.43	-0.23	0.37	-0.01	0.26	0.02	-0.12	0.02	-0.36	-0.46	-0.04	0.22	0.19
YDR287W	-0.12	-0.11	0.19	0.03	0	0	-0.42	0.07	0.35	-0.17	0.75	-0.01	-0.11	-0.37	0.08	0.17	-0.28	-0.07
YDR288W	-0.37	0.1	-0.12	0.07	0.08	0.22	-0.41	-0.04	-0.01	0.37	0.34	0.07	0.11	-0.15	-0.28	0.02	-0.02	0.02
YDR289C	0.09	0.25	-0.01	-0.12	-0.06	0.04	-0.57	-0.01	0.28	-0.17	0.66	-0.08	-0.2	-0.21	0.01	0.26		-0.17
YDR290W	0.01		-0.34	0.14	0.34	0.32	-0.39	0.2	0.03	0.14	0.25	-0.13	-0.1	-0.2	-0.47	0.1	-0.02	0.12
YDR291W	-0.1	-0.26	-0.13	-0.24	0.17	-0.19	-0.24	-0.05	0.5	-0.07	0.7	-0.1	-0.07	-0.22	0.44	0.35	-0.48
YDR292C	-0.32	-0.19	-0.3	0.09	-0.27	0.1	-0.3	0.04	0.24	0.25	0.49	0.12	-0.05	-0.05	-0.21	0.19	-0.1	0.29
YDR293C	-0.02	0.02	-0.13	0.12	0.2	-0.12	-0.27	-0.15	0.14	-0.41	0.95	-0.23	-0.26	-0.24	0.59	0.46	-0.3	-0.36
YDR294C	0.23	-0.03	0.13	-0.28	0.29	-0.12	0.44	-0.2	0.06	-0.07	-0.17	-0.12	-0.01	0.07	-0.04	0.03	-0.04	-0.17
YDR295C	0.09	-0.21	0.5	0.24	-0.21	0.24	0.16	-0.04	0.15	-0.11	-0.15	0.02	-0.04	-0.51	-0.02	-0.27	0.15	0.04
YDR296W	-0.13	-0.34	0.08	0.02	0.15	-0.09	0.05	0.02	-0.12	0.24	-0.18	0.16	-0.12	-0.07	0.09	-0.02	0.2	0.08
YDR297W	-0.45	-0.87	-0.08	0.1	0.46	0.61	0.33	-0.16	-0.11	-0.51	0.38	0.24	0.53	0.05	0.3	-0.22	-0.08	-0.53
YDR298C	-0.07	-0.2	0.04	0.11		0.19	0.28	0.16	0.01	-0.06	-0.13	-0.2	0.28	-0.23	0.19	-0.23	0	-0.15
YDR299W	-0.08	-1.03	-0.42	-0.28	0.38	0.28	0.27	0	0.26	-0.03	0.45	-0.03	0.09	-0.11	0.02	0.16	0.18	-0.11
YDR300C	0.27	-0.52	-0.08	-0.35		-0.31	0.43	-0.11	0.29	0.19	0.15	0	0.34	-0.25	0.03	-0.05	-0.06	0.03
YDR301W	-0.2	-0.42	0.1	-0.23	0.09	0.2	0.17	-0.18	-0.04	-0.15	0.61	-0.17	0	-0.23	0.33	0.09	0.13	-0.1
YDR302W	-0.16	-0.55		-0.01		0.35	0.47	0.71	-0.06	-0.33	-0.44	-0.26	0.2	-0.24	0.21	-0.11	0.51	-0.29
YDR303C	-0.6	-0.47	-0.06	-0.21	0.13	0.28	0.22	-0.07	0	-0.21	0.52	-0.13	-0.06	-0.06	0.39	0.16	0.32	-0.17
YDR304C	0.54	-0.09		0.21		-0.09	0.42	-0.24	0.1	-0.12	-0.17	-0.17	0.21	-0.44	0.14	-0.24	0.26	-0.28
YDR305C	-0.24	-0.1	0.34	-0.19	0.41	0.04	0.18	0.14	0.02	-0.35	-0.02	-0.45	0.37	-0.17	0.05	-0.07	0.21	-0.15
YDR306C	-0.37		-0.28	0.07	-0.31	-0.05	-0.05	-0.05	0.26	0.37	0.4	-0.16	0.18	-0.07	-0.11	0.27	-0.07	-0.03
YDR307W	-0.41	-0.54	0.16	0.27	0.56	-0.15	-0.35	-0.56	0.08	-0.13	1.13	0.01	0.1	-0.21	0.33	0.26	-0.52
YDR308C	-0.15	1.41	-0.22	-0.06	-0.48	0.03	-0.35	-0.17	0.36	-0.02	0.18	-0.26	-0.03	0.03	-0.37	-0.02		0.12
YDR309C	0.6	-0.55	0.41	0.45	0.18	-0.66	-1.02	-0.98	-0.4	-0.23	1.59	0.67	0.72	-0.23	0.6	-0.09	-0.71	-0.34
YDR310C	-0.18	-0.18	0.21	0.23	0.03	-0.14	-0.45	-0.28	0.17	0.17	0.5	0.11	0.05	-0.09	-0.11	0.15	-0.22	0.03
YDR311W	0.08	-0.29	-0.1	-0.13	0.22	-0.29	-0.38	-0.33	0.15	-0.2	1.4	-0.26	0.04	-0.16	0.14	0.25	-0.35	0.23
YDR312W	-0.13	-0.79	-0.73	-0.04	-0.22	-0.04	-0.04	0.12	0.57	0.23	0.64	0.08	0.08	0.03	-0.22	0.38	-0.11	0.2
YDR313C	-0.17	-0.27	0.1	-0.24	0.38	-0.27	-0.34	-0.04	0.18	-0.14	0.9	-0.25	-0.01	-0.05	0.12	0.34	-0.25
YDR314C	-0.35	0.01	-0.06	-0.16	-0.06	-0.16	-0.11	-0.04	0.28	0.28	0.48	0.22	-0.03	-0.03	-0.41	0.25	-0.01	-0.11
YDR315C	-0.13		0.07	0.29	0.05	0.11	-0.13	-0.12	0.18	-0.08	0.1	-0.15	0.17	-0.1	-0.05	-0.02	-0.15	-0.02
YDR316W	-0.12	0.08	0.01	0.2	-0.06	0.24	-0.32	0.16	0.12	0.16	0.49	-0.2	-0.11	-0.27	-0.45	0.3	-0.14	-0.11
YDR317W	-0.02	0.15	-0.12	-0.01	0.31		-0.18	-0.04	0.47	-0.08	0.04	-0.18	0.07	-0.24	-0.24	0.03	0.08	-0.05
YDR318W	-0.03			0.11	0.11	0.2	0.23	0.2	-0.05	0.04	-0.26	-0.28	0.18	-0.31	-0.08	-0.24	0.34	-0.19
YDR319C	-0.1	-0.1	0.19	-0.17	0.37	0.32	0.1	0.08	0.05	-0.41	0.53	-0.25	-0.03	-0.29	0.17	-0.14	0.17	-0.48
YDR320C	0.21			0.02	0.02	-0.07	0.23	-0.01	0.07	-0.01	-0.03	-0.17	0.18	-0.17	-0.19	-0.09	0.03	-0.01
YDR321W	0.11	-0.41	0.07	-0.48	0.28	0.2	0.25	-0.16	0.16	-0.25	0.49	-0.23	0.02	-0.04	0.48	0.02	0.19	-0.69
YDR322W	0.13	-0.06		0.03	0.06	0.18	0.31	-0.05	0.04	-0.18	-0.14	0.04	0.18	-0.32	0.01	-0.25	0.22	-0.21
YDR323C	-0.19	-0.32	0.21	-0.45	0.24	0.21	0.01	0.02	0.05	-0.14	1.02	-0.41	-0.19	-0.29	0.26	-0.09	0.07
YDR324C	0.29	-0.71		-0.33	0.08	-0.37	0.44	0.24	0.35	0.03	0.08	-0.13	0.14	-0.25	0.04	0.03	-0.02	0.09
YDR325W	-0.41	-0.43	-0.02	-0.31	0.47	0.39	0.1	-0.03	0.06	-0.43	1.09	-0.54	-0.16	-0.38	0.48	0.03	0.09
YDR326C	-0.07	-0.62	-0.07	-0.09	-0.02	-0.13	0.23	0.07	-0.06	0.28	0.28	-0.07	-0.2	0.08	0.01	0.24	0.19	-0.04
YDR327W	0.14	0.03	0	0.18		0	0.23	-0.29	0.05	-0.03	-0.09	-0.15	0.12	-0.35	0.09	-0.24	0.41	-0.11
YDR328C		-0.05	0.03	0.31	0.15	-0.12	0.03	-0.25	-0.09	0.26	0.03	0.12	-0.12	-0.12	-0.1	-0.14	0.2	-0.12
YDR329C	-0.03	0.03	-0.15	0.08		0.14	0.16	-0.03	-0.07	0.14	-0.21	-0.03	0.07	-0.15	-0.21	-0.03	0.41	-0.12
YDR330W	-0.14	0.52	0.24	-0.07	-0.46	0.05	-0.44	-0.19	0.37	0.22	0.43	-0.15	-0.17	-0.52	-0.34	0.5	0.01	0.13
YDR331W	-0.37	-0.22	-0.2	0.34	0.04	0.2	-0.08	0.07	0.17	-0.19	0.24	-0.13	0.2	-0.1	0.07	0.24	-0.13	-0.13
YDR332W	-0.21	-0.08	-0.27	-0.35	-0.03	0.15	-0.13	0.02	0.36	0.18	0.36	-0.1	-0.12	-0.21	-0.13	0.33	0.1	0.15
YDR333C	-0.23	0.06	-0.18	-0.14	-0.05	-0.05	-0.3	0.03	0.34	-0.08	0.38	0.09	0.12	-0.16	0.07	0.29	-0.09	-0.09
YDR334W	0.43	-0.27	-0.09		-0.34	0.04	-0.19	-0.06	0.26	0	0.63	-0.12	-0.12	-0.32	-0.24	0.54	-0.15	-0.02
YDR335W	-0.01	0.32	-0.27	0.24	-0.08	0.22	-0.31	0.24	0.04	-0.41	0.48	0.03	-0.22	-0.24	0.1	0.3	-0.45	0.01
YDR336W	0.1	-0.1	-0.01	-0.22	-0.11	0.19	-0.03	-0.01	0.2	0.27	0.2	-0.06	-0.13	-0.24	-0.22	0.31	0.07	-0.19
YDR337W	-0.05	0.02	-0.17	0.26	-0.35	0.23	-0.37	0.06	0.27	-0.18	0.32	-0.06	0.15	-0.08	-0.17	0.19	-0.15	0.09
YDR338C	-0.36	-0.27	0.22	-0.2	-0.07	0	-0.14	-0.1	0.25	0.28	0.36	0.03	0.2	-0.16	-0.18	0.32	-0.07	-0.12
YDR339C	0.19	-0.21	-0.58	0.36	-0.1	-0.17	0.36	0.17	0.24	0.19	-0.23	-0.1	0.17	-0.05	0.14	-0.05	-0.53	0.2
YDR340W	-0.03	0.07	0.08	0.26	-0.22	0.13	-0.55	0.19	0.11	0.32	0.38	-0.2	-0.28	-0.18	-0.22	0.35	0	-0.2
YDR341C	-0.13		-0.25	0.13	-0.25	0.1	-0.31	0.02	0.33	0.01	0.33	-0.1	0.05	-0.17	0.03	0.26	-0.14	0.09
YDR342C	0.11	0.59	0.63	0.34	0.28	-0.44	-0.08	-0.71	-0.34	0.25	0.08	-0.04	0.41	-0.12	-0.21	-0.4	-0.18	-0.18
YDR343C	0.29	1.42	0.97	0.24		-0.34	-0.01	-0.58	-0.4	-0.18	-0.09	-0.06	0.35	-0.4	-0.03	-0.53	-0.32	-0.32
YDR344C	0.1	0.19	0.02	0.14	-0.09	-0.09	0.08	-0.21	-0.07	0.26	-0.02	0.15	0.1	-0.14	-0.28	-0.23	0.14	-0.06
YDR345C	0.35	0.2	0.18	-0.28		-0.52	0.17	-0.37	-0.07	0.01	0.29	0.12	0.47	-0.04	0.09	-0.38	0.01	-0.24
YDR346C	0.08	-0.53	-0.29	-0.24	-0.09	0.08	0.33	0.15	0.2	0.38	-0.1	-0.37	-0.19	-0.09	0.08	0.22	0.18	0.19
YDR347W	0.13	-0.07	0.01	-0.06		-0.25	1.03	-0.23	0.04	-0.07	-0.07	-0.01	0.3	-0.19	-0.04	-0.21	-0.19	-0.11
YDR348C	-0.2	-0.15	0.19	0.54	0.07	0.13	0.15	-0.28	-0.34	0.23	0.02	0.23	-0.06	-0.11	-0.24	-0.06	-0.03	-0.11
YDR349C	0.37	-0.16	-0.12	-0.21		-0.17	0.62	0.16	0.11	0.02	-0.21	-0.3	0.14	-0.24	0.06	0.05	-0.14	0.02
YDR350C	0.49	-0.1	0.06	0.11	0	-0.05	0.11	-0.42	0.09	0.39	-0.08	-0.06	-0.18	-0.2	-0.1	0.08	-0.13	-0.03
YDR351W	0.42	-0.08	-0.03			-0.03	0.37	0.05	-0.05	0.02	-0.42	-0.08	0.04	-0.1	0	0.07	-0.17	-0.01
YDR352W	-0.03	-0.42	0.01	0.23	0.24	0.04	0.31	-0.19	0	0.12	0	-0.02	0.04	-0.17	0.06	-0.12	0.01	-0.13
YDR353W	0.12	-0.26	0.05			-0.12	0.14	-0.43	-0.14	-0.19	0.04	0.11	0.53	0.01	0.45	-0.01	-0.01	-0.28
YDR354W	-0.05	0.15	0.41	0.13	0.28	-0.13	-0.11	-0.34	-0.13	-0.19	0.22	0	0.03	-0.1	-0.11	-0.26	-0.08	0.28
YDR355C	-0.27	-0.97	0.52	0.23	0.68	0.08	0.43	-0.06	-0.01	-0.64	-0.1	-0.1	0.29	-0.04	0.55	0.03	0.03	-0.64
YDR356W	-0.2	-0.67	0.13	0.1	0.38	0.44	0.05	-0.28	-0.26	0.1	-0.11	0.16	0	-0.03	0.17	0.1	0.1	-0.2
YDR357C	-0.17	0.86	0.12	0.11	0.02	-0.01	0.14	0.04	-0.13	-0.24	-0.31	-0.07	0.23	-0.39	0.24	-0.22	0.12	-0.37
YDR358W	0.35	0.49	0.32	-0.39	-0.37	-0.28	-0.14	-0.21	-0.04	0.1	0	0.38	-0.14	-0.1	-0.37	-0.06	0.12	0.36
YDR359C	-0.1	0.07	-0.08	0.23	0.09	0.14	0.12	-0.01	0.14	0.22	-0.54	-0.28	0.19	-0.08	0.04	-0.05	-0.22	0.12
YDR360W	-0.09	0.18	-0.07	-0.14	-0.09	-0.14	-0.14	0.01	0.09	0.55	-0.01	-0.09	0.12	-0.32	-0.05	-0.12	0.23	0.1
YDR361C	0.15	-0.5	-0.6	-0.33	0.29	-0.19	0.41	0.21	0.34	0.18	0.15	-0.19	0.29	-0.29	0.02	-0.13	0.15	0.02
YDR362C	-0.06	-0.18	0.01	-0.12	0.08	-0.4	-0.05	-0.12	0.06	0.14	0.04	0.2	0.2	-0.01	0.22	0.03	0.08	-0.12
YDR363W	0.14		0.02	-0.28	0.09	0.22	0.26	0.14	0.09	0.02	-0.21	0.19	0.04	-0.24	-0.21	-0.2	-0.06	-0.01
YDR364C	0.18	-0.14	-0.42	-0.39	0.05	0.26	-0.01	0.01	0.18	0.36	-0.03	-0.12	0.22	-0.56	-0.05	0.03	0.24	0.2
YDR365C	0.17	-0.35	-0.42	-0.54	-0.44	-0.14	0.06	0.29	0.58	0.18	0.26	0.18	0.3	-0.14	0.15	0.06	-0.09	-0.12
YDR366C	0.39	0.19	0.34	-0.22	0.06	0.09	0.15	0.49	-0.52	0.04	-0.05	-0.15	-0.22	-0.1	0	-0.16	-0.15	-0.18
YDR367W	-0.07	-0.13	-0.3	-0.3	-0.03	-0.17	0.26	-0.19	0.18	0.52	0.08	-0.19	0.32	-0.3	0.25	0.04	0.03	0.01
YDR368W	0.3	0.29	0.29	0.34	0.44	-0.12	0.21	-0.3	-0.05	-0.21	0.08	-0.32	0.12	-0.23	0.08	-0.32	-0.3	-0.27
YDR369C	0.2	1.28	0.24	-0.04	0.27	-0.47	-0.18	-0.1	-0.05	-0.17	-0.51	-0.13	0.32	-0.53	-0.49	-0.29	-0.12	0.77
YDR370C	0.04	-0.65	0.06	-0.31	0.23	-0.14	0.07	-0.03	0.42	-0.1	0.12	-0.08	0.23	-0.34	0.11	-0.04	0.34	0.07
YDR371W	0.19	0.01	0.44	0.12	0.04	-0.26	-0.09	-0.4	0.04	-0.16	0.1	-0.16	0.07	-0.11	-0.09	-0.21	-0.09	0.55
YDR372C	0.1	-0.07	0.17	-0.05	0.25	-0.47	0.18	-0.15	0.24	-0.2	0.04	-0.22	0.06	-0.1	0.3	-0.03	0.34	-0.41
YDR373W	0.08	1.33	0.14	-0.09	-0.23	-0.31	0.11	-0.05	0.12	-0.2	-0.47	-0.33	-0.05	-0.39	0.05	-0.13	0.12	0.3
YDR374C	0.36	0.15	0.2	0.2	-0.04	0.24	-0.28	-0.02	-0.15	0.27	-0.32	-0.28	0.01	-0.56	-0.04		0.16	0.09
YDR375C	-0.28		0.23	0.01	0.04	-0.12	0.16	-0.26	-0.02	-0.26	0.16	-0.02	0.06	-0.19	0.09	-0.13	-0.36	0.87
YDR376W	0	-0.11	0.33	0	0.11	-0.13	-0.05	-0.06	0.04	-0.21	0.13	0	0.24	-0.25	-0.02	-0.08	0.22	-0.15
YDR377W	-0.1	1.47	0.24	0.24	0.03	-0.16	-0.27	-0.39	0	-0.51	-0.03	-0.31	0.33	-0.12	-0.12	-0.31	-0.19	0.21
YDR378C	-0.06	0.3	-0.14	0.31	-0.3	0.36	-0.3	0.07	0.09	0.14	0.15	-0.36	0.07	-0.32	0.08	-0.21	0.22	-0.09
YDR379W	-0.01	0.08	0.25	-0.04	-0.34	-0.26	-0.42	-0.04	0.25	0.12	0.51	0.19	0.11	-0.42	0.04	0.27	-0.3	0.02
YDR380W	-0.67	-0.15	-0.08	0.11	-0.12	0.27	-0.43	0.16	0.2	0.33	0.33	0.1	0.03	-0.17	0	0.32	-0.08	-0.17
YDR381W	-0.39	-0.31	-0.44	-0.22	-0.53	-0.06	-0.39	0.14	0.35	-0.15	0.49	0.26	0.37	0.11	0.35	0.52	0	-0.11
YDR382W	-0.15	0.12	-0.24	0.15	-0.36	0.06	-0.31	-0.02	0.07	0.25	0.05	-0.3	-0.03	-0.08	0.29	0.21	0.2	0.08
YDR383C	0.49	0.05	0.02	0.07	-0.1	-0.08	-0.33	0.02	0.47	-0.17	0.14	0.1	0.08	-0.25	-0.14	0.14	-0.38	-0.12
YDR384C	-0.11	-0.36	0.11	0.32	0.49	0.35	0.55	0.19	0.28	-0.28	-0.03	-0.3	0.1	-0.23	0.03	-0.48	-0.06	-0.57
YDR385W	0.06	-0.36	-0.32	0.03	-0.19	-0.18	-0.32	-0.04	0.29	-0.21	0.4	0.06	0.08	0.15	0.3	0.55	-0.34	0.07
YDR386W	-0.56	1.13	0.11	-0.03	-0.53	0.14	-0.11	-0.11	0.21	0.28	0.17	-0.01	0.07	-0.24	-0.63	0.2	-0.01	-0.06
YDR387C	-0.05	0.13	0.02	-0.01	-0.27	0.06	-0.25	-0.05	0.4	-0.17	0.02	-0.19	0.16	-0.15	0.15	0.24	-0.1	0.06
YDR388W	-0.33	0.2	0.12	0.4	-0.24	0.35	-0.36	0.04	0.04	0.35	0.13	-0.06	-0.17	-0.27	-0.14	0.05	-0.02	-0.06
YDR389W	-0.37	-0.21	0.26	0.17	-0.11	-0.26	-0.22	0.02	0.49	0.02	0.26	-0.03	-0.05	-0.22	0.24	0.36	-0.28	-0.08
YDR390C	-0.03	-0.25	-0.28	-0.11	0.17	0.05	0.49	-0.03	0.19	0.02	-0.09	-0.11	0.12	-0.23	0	-0.11	0.14	0.07
YDR391C	0.74	0.65	0.55	0.63		-0.27	0.14	-0.18	-0.02	-0.21	0.05	-0.08	0.08	-0.72	-0.29	-0.53	-0.34	-0.2
YDR392W	0.1		0.24	-0.03	0.22	-0.3	0.04	-0.26	0.19	0.28	0.37	0	-0.11	-0.17	-0.28	-0.22	-0.06	-0.01
YDR393W	0.21	-0.29	0.11	-0.18		-0.09	0.35	0	0.05	0.05	-0.03	-0.02	0.08	-0.07	0.01	0	-0.25	0.08
YDR394W	0.27	-0.04	0.17	0.03	0.06	-0.25	0.23	-0.19	0.17	0.03	0.18	0.09	0.11	-0.33	-0.21	-0.08	-0.11	-0.11
YDR395W	0.32	-0.29	-0.11	-0.07		-0.22	0.32	-0.14	0.12	-0.09	0.19	0.06	0.19	-0.07	0.26	0.01	-0.42	-0.07
YDR396W	0.19	-0.08	-0.2		0.03	-0.12	0.14	-0.31	0.1	0.1	0.17	0.17	0.43	-0.14	-0.06	-0.33	0.1	-0.2
YDR397C	0.37	-0.3	-0.03	-0.26		-0.26	0.29	-0.03	0.13	0.01	0.2	-0.01	0.39	-0.13	0.04	-0.13	-0.07	-0.21
YDR398W	0.33	-1.1	-0.37	0.16	0.23	-0.13	0.24	-0.19	0.16	0.12	0.13	0.23	0.45	-0.19	-0.26	0.03	0.05	0.12
YDR399W	0.11	-0.43	-0.3	-0.26		-0.36	0.41	0.01	0.42	0.12	0.17	-0.07	0.24	-0.09	0.12	-0.09	0.11	-0.09
YDR400W	-0.33	-0.12	0.23	0.9	0.75	0.49	0.27	-0.55	-0.39	-0.29	-0.27	0.07	0.42	-0.13	0.02	-0.4	-0.24	-0.44
YDR401W	0.21	-0.17	0.17	0.24		-0.01	0.23	0.07	0.04	-0.16	-0.49	-0.27	0.29	-0.07	-0.12	-0.01	-0.01	0.04
YDR402C	0	0.06	0.11	-0.02	-0.14	-0.03	-0.05		0.2	0.12	0.02	0.11	0.12		-0.45	0.2	-0.25	-0.02
YDR403W	-0.13	0.3	0.05	0.2	-0.29	0.04	-0.31	0.28	0.37	-0.36	0.05	0.02	-0.18	0.01	-0.01	0.16	-0.18	-0.02
YDR404C	-0.17	-0.1	-0.11	-0.26	-0.34	0.08	-0.02	-0.1	0.36	0.44	0.33	-0.15	0.07	-0.3	0.03	0.12	-0.04	0.16
YDR405W	0.08	0.11	-0.03	-0.03	-0.24	-0.11	-0.02	0.05	0.4	-0.21	0.25	0.08	-0.02	-0.28	0.09	0.43	-0.35	-0.19
YDR406W	-0.57	0.14	0.13	0.16	0.11	0.68	0	0.01	-0.06	-0.31	0.42	-0.68	-0.23	-0.65	0.45	0.1	0.24	0.06
YDR407C	-0.23	-0.09	0.01	0.04	0.25	-0.06	-0.15	-0.06	0.5	-0.33	0.07	0	0.04	-0.2	0.41	0.24	-0.42	-0.03
YDR408C	0.05	0.01	-0.44	0.14	-0.22	-0.13	0.21	-0.22	0.37	0.39	0.18	0.01	0.07	-0.27	-0.15	0.01	-0.07	0.07
YDR409W	-0.26	-0.54	-0.01	-0.12	0.22	0.26	-0.1	-0.23	-0.1	0.89	0.1	-0.12	-0.13	-0.23	-0.01	0.34	0.1	-0.07
YDR410C	0.1	0.59	-0.13	0.03	-0.56	0.22	-0.3	0.12	0.03	0.22	0.04	-0.28	0.03	-0.24	-0.16	0.13	0.26	-0.11
YDR411C	-0.09	0.01	0.02	0.16	0.15	0.08	-0.16	-0.09	0.27	-0.29	0.31	-0.12	0.13	-0.22	0.11	0.34	-0.33	-0.27
YDR412W	-0.41	-0.23	-0.35	-0.05	-0.41	0.25	-0.12	0.25	0.22	0.51	0.25	-0.05	0.23	-0.07	-0.29	0.1	0.01	0.18
YDR413C	-0.13	-0.43	-0.55	-0.01	-0.2	0.34	-0.27	0.54	0.31	-0.17	0.15	0.02	0.15	0	-0.18	0.32	0.05	0.06
YDR414C	-0.19	-0.28	0.07	0.43	0.27	0	0.28	-0.28	-0.02	0.01	-0.07	-0.08	0.43	-0.17	-0.02	-0.1	-0.1	-0.2
YDR415C	0.39	-0.05	0.21	-0.25		-0.18	0.45	-0.1	0.14	0.16	-0.01	-0.07	0.08	-0.29	-0.1	-0.09	-0.1	-0.18
YDR416W	0.28	-0.07	-0.09		-0.02	-0.22	0.12	-0.22	0.09	0.12	0.15	0.19	0.16	-0.22	-0.2	0.09	-0.04	-0.11
YDR417C	0.2	-0.05	-0.23	-0.01		-0.17	0.11	0.03	0.11	-0.12	0.04	-0.37	0.11	-0.17	0.52	-0.19	0.42	-0.22
YDR418W	0.12	0.19	-0.16	-0.07	-0.03	-0.11	0.12	-0.04	0.08	-0.07	-0.04	-0.21	0.12	-0.28	0.33	-0.13	0.31	-0.11
YDR419W	0.18	-0.24	0.07	-0.22		-0.26	0.25	-0.02	0.21	0.14	-0.07	-0.15	0.08		0.13	-0.05	0.08	-0.12
YDR420W	-0.03	-0.11	0.05	0.08	0.16	0.09	0.16	-0.16	0.02	-0.01	-0.23	-0.14	0.05	-0.32	0.22	-0.03	0.36	-0.16
YDR421W	-0.01	-0.17	0.21	-0.1			0.19	-0.05	0.07	0.09	0.14	-0.05	-0.01		0.13	-0.36	0.06	-0.12
YDR422C	0.04	0.1	-0.12		-0.07	-0.15	0.04	-0.12	0.1	0.13	0.01	0.07	0.08	-0.07	-0.21	0.02	0.1	0.07
YDR423C	0.13	-0.2	0.04	-0.22		-0.15	0.23	0.23	0.12	-0.09	0.05	-0.03	-0.15		-0.14	0.11	0.22	-0.17
YDR424C	0.26	0.26	0.12	-0.12	0.18	-0.04	0.15	-0.17	0.02	0.02	-0.05	-0.22	0.11	-0.08	-0.04	-0.07	-0.05	-0.29
YDR425W	0.1	0.09	0.27	-0.15		-0.01	0.21	0.09	-0.17	-0.03	0.05	-0.07	-0.06		-0.28	-0.03	0.16	-0.17
YDR426C	-0.28	0.21	-0.15		-0.42	0.29	-0.32	0.14	0.04	0.24	0.19	0.03	-0.06	-0.11	-0.27	0.26	0.11	0.1
YDR427W	-0.05	-0.04	-0.04		-0.18	0.13	-0.24	0.39	0.3	-0.14	0.37	-0.01	0.01	-0.29	-0.11	0.24	-0.28	-0.05
YDR428C	-0.21	-0.12	0.01	0.09	-0.55	0.16	-0.23	-0.03	0.13	0.45	0.26	0.13	0.04		-0.27	0.22	-0.17	0.09
YDR429C	0.07	-0.43	0.54	-0.17	-0.48	0.11	-0.41	0.23	0.69	-0.28	0.34	0.07	-0.09	-0.12	-0.19	0.42	-0.22	-0.07
YDR430C	-0.11	-0.2	-0.38	0.05	-0.47	0.04	-0.42	0.01	0.28	0.38	0.31	-0.2	0.18	-0.1	0.35	0.2	-0.07	0.14
YDR431W	0.16	0.1		-0.16	-0.21	-0.1	-0.17		0.18	-0.1	0.31	-0.03	-0.13	0.06	0.23	0.28	-0.27	-0.16
YDR432W	-0.27	-0.39	-0.39	-0.27	-0.44	-0.35	-0.17	-0.08	0.34	0.61	0.56	0.09	0.13	-0.03	0.16	0.45	-0.19	0.24
YDR433W	-0.19	-0.42	-0.29	-0.29	-0.17	-0.29	-0.38	0.23	0.41	0.34	0.35	-0.03	0.05	0.26	0.32	0.4	-0.2	-0.1
YDR434W	0.04	-0.35	-0.02	0.11	0.07	0.15	0.31	0.14	0.01	-0.24	-0.02	-0.06	0.1	-0.22	0.05	-0.12	0.24	-0.19
YDR435C	0.29	0.21	0.48	0.42	-0.11	0.02	-0.46	0.07	0.11	-0.26	0.32	0.01	0.04	-0.33	-0.36	0.11	-0.36	-0.2
YDR436W	-0.34	0.57	0.12	-0.01	-0.62	0.08	-0.43	0.06	0.17	0.42	0.52	0.08	0.09	-0.45	-0.4	0.09	-0.11	0.15
YDR437W	-0.09	-0.19	0.13	-0.13	0.09	0.11	-0.17	0.11	0.18	-0.11	0.38	-0.08	0.29	-0.4	-0.29	0.35	-0.16	-0.02
YDR438W	0.21	0.2	0.18	-0.21	0.09	-0.31	0.24	-0.33	0.07	0.24	0.01		0.18	-0.06	-0.19	-0.17	-0.19	0.03
YDR439W	0.21	-0.27	0.09	-0.34		-0.14	0.28	0	0.1	0.03	0.02	-0.09	0.02		-0.23	0.23	0.1	0
YDR440W	-0.27	-0.08	-0.03	0.37	0.26	0.14	-0.03	0.08	-0.27	-0.09	-0.06	0.24	0.32	-0.2	-0.09	-0.23	0.26	-0.31
YDR441C	0.09	-0.36	-0.03	0.16		-0.2	0.24	-0.21	0.04	-0.14	0.24	0.12	0.3	-0.02	0	-0.27	0.32	-0.27
YDR442W	0.16		0.15	0.13	0.08	-0.2	0.35	-0.08	0.05	0.15	0.05	-0.12	0.02	-0.16	-0.07	0.05	0.05	-0.6
YDR443C	0.14	-0.11	0.15	-0.14		-0.2	0.38	-0.08	0.1	0.03	0.32	-0.25	0.01	-0.54	0.16	0.2	0.07	-0.24
YDR444W	0.1	-0.02	-0.17	-0.02	0.11	0.2	0.19	-0.06	-0.04	-0.02	-0.31	0.1	0.29	-0.08	-0.08	0.05	-0.08	-0.15
YDR445C	0.06	-0.44	0.27	-0.37		-0.07	0.32	-0.15	0.04	0.02	-0.05	-0.15	0.09	0.09	0	0.07	0.27	0
YDR446W	0.19	0.11	0.19	-0.18	0.11	-0.29	0.04		0.11	0.16	-0.06	-0.11	0.12	-0.22	-0.11	-0.11	0.11	-0.07
YDR447C	0.17	-0.11	0.02	0		-0.33	0.14	0.14	-0.03	-0.09	0.11	-0.41	0	-0.11	0.37	-0.14	0.49	-0.22
YDR448W	-0.01		-0.25	-0.08	-0.23	0.09	0.15	-0.01	-0.08	0.04	-0.25	0.06	0.17	-0.09	0.21	0.09	0.23	-0.08
YDR449C	0.08	-0.71	-0.38	0		-0.05	0.34	0.34	0.13	0.05	-0.04	-0.15	0.15	0	-0.07	0	0.5	-0.19
YDR450W	-0.35	0	-0.38	0.01	-0.44	0.06	-0.47	0.09	0.18	0.41	0.31	-0.22	0.07	-0.17	0.27	0.24	0.24	0.16
YDR451C	-1.15	-0.45	0.23		-0.31	0.6	0.5	0.37	0.05	-0.71	-0.21	-0.19	-0.05	0.1	0.56	0.91	-0.02	-0.27
YDR452W	-0.62	-0.3	-0.02	0.19	-0.23	0.12	0.09	-0.01	0.22	0.34	0.33	-0.01	0.05	-0.34	0.06	0.27	-0.23	0.1
YDR453C	-0.27	-0.2	-0.04	-0.22	-0.15	-0.22	-0.22	0.09	0.33	-0.22	0.5	-0.17	0.25	0.01	0.33	0.47	-0.05	-0.23
YDR454C	-0.09	-0.16	-0.29	0.13	-0.22	0.23	-0.21	0.02	0.05	0.29	0.15	-0.09	0	-0.19	0.12	0.15	-0.02	0.12
YDR455C	-0.19	-0.22	-0.08	-0.19	0.08	0.05	-0.48	0.22	0.41	-0.25	0.47	-0.12	0.07	-0.15	0.08	0.33	-0.14	0.08
YDR456W	0.09	-0.04	0.18	0.26	0.12	-0.18	-0.2	-0.36	-0.09	0.07	0.19	0.01	-0.07	-0.05	0.45	0.09	-0.2	-0.29
YDR457W	-0.02	-0.73	-0.13	-0.13	0.22	0.18	-0.22	0.18	-0.11	-0.2	0.48	0.01	-0.29	-0.02	0.22	0.61	0.1	-0.14
YDR458C	0.06		-0.11	0	0	-0.18	0.24	-0.13	0.23	-0.03	0.34	-0.18	-0.35	-0.29	0.36	0.03	-0.03	0.03
YDR459C	-0.09	-0.09	0.08	-0.09	-0.23	0.19	-0.2	0.29	0.32	-0.2	0.2	0.17	-0.07	-0.09	0.04	0.16	-0.16	-0.22
YDR460W	-0.1	0.05	-0.12	-0.16	-0.68	0.32	-0.03	0.39	0.27	0.51	0.18	-0.08	-0.07	-0.16	-0.76	0.17	0.02	0.25
YDR461W	2.36	2.35	2.3	2.11	1.75	0.76	0.16	0.27	0.11	-1.02	-0.57	-1.53	-1.36	-1.59	-1.44	-1.32	-1.74	-1.59
YDR462W	-0.03	0.08	0.05		0.23	-0.06	0.25	-0.13	0.21	0.28	-0.01	-0.01		-0.5	-0.08	-0.01	-0.12	-0.13
YDR463W	-0.23	-0.36	-0.04	-0.38		-0.13	0.27	0.12	0.24	0.07	0.24	0	0.02	-0.05	-0.04	0.12	0.24	-0.11
YDR464W	-0.12	-0.34	-0.28	0.03	0.21	-0.28	0.15	0.06	0.15	0.27	0.06	-0.11	-0.16	0.08	0.14	-0.02	0.01	0.14
YDR465C	0.35	-0.53	-0.37	-0.73		-0.32	0.36	0.02	0.47	-0.02	0.35	0.01	0.09	0.08	0.06	-0.08	0.26	0.01
YDR466W	-0.07	-0.16	-0.1	0	-0.03	-0.03	0.13	-0.1	0.02	0.38	-0.29	0.19	0.05	-0.23	-0.23	0.02	0.27	0.23
YDR467C	-0.17	-0.03	0.12	0.05		-0.08	0.15	0.23	-0.03	0.03	-0.12	0.05	0.08	0.03	-0.21	-0.06	0.23	-0.26
YDR468C	0.03	-0.06	-0.1	-0.1	0.08	-0.22	0.39	-0.05	0.05	0.11	-0.17	-0.01	0.18	-0.21	0.05	-0.1	0.11	0.02
YDR469W	-0.06	-0.3	0.22	-0.09		-0.37	0.27	0.19	0.16	-0.11	0.27	-0.08	0.07	-0.3	0	0.05	0.28	-0.19
YDR470C	-0.01	-0.15	-0.01	-0.09		-0.08	0.25	-0.08	0.19	0.02	-0.06	-0.04	0.25	-0.08	0.04	-0.06		-0.11
YDR471W	0.07	-0.42	-0.06	-0.49		0.02	0.07	0.01	0.21	-0.1	0.31	-0.06	0.05	0.01	0.26	-0.05	0.42	-0.26
YDR472W	0.15	-0.44	-0.19	-0.39		-0.19	0.28	0.14	0.31	0.17	-0.09	-0.06	0.14	-0.23	-0.04	-0.02	0.31	0.14
YDR473C	-0.14	-0.15	0.06	0.01		0.24	0.26	0.32	0.09	0	-0.51	0.01	-0.15		-0.3	0.06	0.19	0.03
YDR474C	-0.31	0.08	-0.14	-0.14	-0.49	0.37	-0.29	0.31	0	0.48	0.16	0.16	0.02	-0.27	-0.34	0.26	-0.16	0.28
YDR475C	0.06	0.4	0.37	0.07	-0.03	0.05	-0.32	-0.06	0.18	0.49		0.15	-0.3	-0.39	-0.2	0.27	-0.39	-0.36
YDR476C	-0.34	0.4	-0.12	0.06	-0.17	-0.06	0.11	-0.01	0.44	0.16	0.64	-0.06	0.06	-0.32	-0.23	-0.1	-0.39	-0.05
YDR477W	-0.26	-0.05	-0.06	-0.08	0	-0.05	-0.45	0.16	0.12	-0.05		0.18	-0.08	0.14	0.29	0.53	-0.26	-0.06
YDR478W	-0.26	0.05	-0.24	0.16	-0.5	0.29	-0.26	0.22	0.16	0.38	-0.04	-0.05	0.16	0.37	-0.14	-0.11	-0.16	-0.02
YDR479C	0.2	0.31	0.4	-0.13	0.1	-0.04	-0.27	0.11	0.22	-0.32		0.12	-0.06	-0.18	-0.09	0.36	-0.35	-0.37
YDR480W	0.34	1.76	0.34	0.61	0.26	0.33	-0.02	-0.11	-0.42	-0.05	-0.11	-0.08	-0.29	-0.4	-0.47	-0.47	-0.58	-0.65
YDR481C	-0.85	-0.43	0.27	0.08	0.44	-0.1	-0.43	-0.05	0.25	0.27		0.99	0.86	0.33	0.2	0.06	-0.93	-0.96
YDR482C	-0.14	0.56	0.08	-0.05	-0.33	0.06	-0.47	0.26	0.46	0.02	-0.03	-0.05	0.19	-0.12	-0.38	0.14	-0.1	-0.09
YDR483W	-0.03	-0.04	0.29	0.05	0.42	-0.14	-0.37	-0.18	0.29	-0.01		-0.11	0.02	-0.09	0.18	0.25	-0.52	-0.01
YDR484W	-0.39	0.17	-0.14	0.21	-0.15	0.24	-0.38	0.02	0.15	-0.04	0.03	0.01	0.02	0.08	0.09	0.15	-0.12	0.03
YDR485C	-0.29	-0.06	0.19	0.06	0.01	-0.21	-0.45	0.28	0.22	-0.12		0.09	0.01	-0.16	-0.09	0.65	-0.16	0.04
YDR486C	0.4	-0.1		-0.03		-0.16	0.21	-0.08	0.11	0.17	-0.14	-0.19	0.14	-0.32	-0.05	-0.13	0.14	0.03
YDR487C	0.13	-0.13	0.29	-0.23		0.23	0.25	-0.07	0.21	-0.18	0.12	-0.12	0.1	-0.07	0.02	-0.28	0.22	-0.49
YDR488C	-0.32	-0.56		0.25			0.4	0.07	-0.13	-0.05	-0.23	0.13	0.37	-0.03	0.23	-0.08	0.07	-0.11
YDR489W	-0.04	-0.15	0.6	0.04		0.27	0.21	-0.12	-0.14	-0.23	-0.26	0.1	0.14	-0.15	-0.07	-0.24	0.14	-0.1
YDR490C	0.32			-0.08		-0.2	0.08	-0.2	0.09	0.04	-0.03	0.08	0.36	-0.32	0.04	-0.08	-0.03	-0.08
YDR491C	0.18	-0.4	-0.05	-0.36		-0.04	0.3	0.23	0.18	-0.04	0	-0.05	0.29	0.15	-0.07	-0.27		-0.04
YDR492W	0.46			-0.89		-0.56	0.14	-0.23	0.14	0.26	0.16	0.18	0.67	-0.11	-0.27	-0.32	0.2	0.18
YDR493W	-0.02	-0.08	0.34	-0.25		0.16	0.18	-0.1	0.24	-0.23	1.1	-0.13	-0.11	-0.54	-0.21	-0.19	0.01	-0.18
YDR494W	0.2	-0.2		-0.21		-0.27	0.32	0.02	0.2	0.14	-0.01	-0.01	0.29	-0.23	-0.2	-0.16	0.1	0.01
YDR495C	-0.1	-0.34	0.12	-0.12		0.15	0.04	-0.1	0.12	-0.2	0.59	-0.07	0.06	-0.37	0.21	0.11	-0.06	-0.04
YDR496C	0.1	-0.79	-0.19	-0.1	0.37	0.13	0.09	0.06	0.16	0.07	0.43	-0.1	0.07	-0.3	0.07	-0.27	0.24	-0.02
YDR497C	-0.33	-0.23	0.44	-0.1		0.37	0.21	-0.29	0.01	-0.36	0.91	-0.23	0.05	-0.05	0.33	-0.09	-0.05	-0.59
YDR498C	-0.38	-0.12	-0.08	-0.21	-0.02	0.24	-0.24	-0.19	0.15	0.31	0.08	0.17	0.06	0.03	-0.1	0.14	0.15	0.02
YDR499W	-0.16		-0.01	0.07	-0.09	-0.03	-0.13	0.04	0.17	-0.16	0.14	0.11	0.19	-0.11	-0.09	0.31	-0.29	0.04
YDR500C	-0.19	-0.15	-0.17	-0.04	-0.33	0.01	-0.44	-0.21	0.31	0.36	0.12	-0.1	0.1	-0.06	0.25	0.27	0.21	0.06
YDR501W	-0.68	0.17	-0.13	0.65	0.14	0.24	-0.2	0	0.1	-0.57	-0.11	0.32	0.21	0.07	0.1	0.21	-0.15	-0.36
YDR502C	-0.64	-0.03	0.03	-0.26	-0.42	0.37	0.15	0.45	0.64	0.35	0.3	-0.28	-0.4	-0.42	-0.17	0.31	0.12	-0.1
YDR503C	-0.21	0.46	0.34	0.81	0	0.18	-0.37	-0.24	-0.14	-0.34	0.03	0.26	0.32	-0.14	-0.19	-0.16	-0.28	-0.34
YDR504C	-0.34	0.25	0.25	0.12	-0.1	0.25	-0.32	0	0	0.14	0.14	-0.14	0.05	-0.05	-0.25	0.16	0.14	-0.28
YDR505C	-0.24	0.47	0	0.3	-0.15	0.1	-0.29	-0.01	-0.22	-0.2	-0.01	0.07	-0.03	-0.11	0	0.25	0.02	0.05
YDR506C	-0.3	-0.12	0.21	-0.28	-0.22	0.16	-0.34	-0.05	0.22	0.21	0.25	0.05	0.07	-0.02	-0.2	0.24	-0.02	0.13
YDR507C	-1.76	-0.34	0.18	1.07	0.37	0.32	-0.5	-0.25	-0.48	-0.25	0.79	0.97	0.53	0.13	0.07	0.14	-0.56	-0.41
YDR508C	-0.8	-0.08	0.42	0.35	0.15	0.13	-0.14	-0.11	0.09	0.2	0.21	0	-0.03	-0.33	0.09	0.09	-0.06	-0.17
YDR509W	-0.49	-0.09	0.51	0.22	0.16	0.1	0.06	0.18	-0.1	0.04	-0.2	-0.22	-0.13	-0.47	0.17	0.1	0.26	-0.09
YDR510W	-0.43	-0.6	0.01	0	0.29	-0.08	0.44	0.1	0.32	0.32	-0.13	-0.03	-0.17	0.03	0.04	-0.14	0.24	-0.21
YDR511W	0.1	0.12	0.23	0.15		0.02	0.33	-0.13	0.02	-0.01	-0.11	-0.18	0.25	-0.47	-0.04	-0.34	0.19	-0.15
YDR512C	0.06	0.17	0.32	0.35	0.06	-0.23	0.03	-0.21	0.09	0.26	-0.17	-0.04	-0.09	-0.21	-0.09	-0.32	0.15	-0.14
YDR513W	0.07	0.45	0.63	0.44		-0.13	0.01	-0.19	-0.08	-0.09	-0.06	-0.22	0.17	-0.43	0.02	-0.45	0.22	-0.37
YDR514C	0.14	-0.32	0.04	0.26	0.02	-0.21	0.01	-0.11	0.08	0.58	-0.05	-0.16	-0.28	-0.16	-0.11	-0.02	0.15	0.16
YDR515W	-0.05	2.5	-0.16	-0.01		-0.08	0.13	0.06	-0.06	-0.16	-0.32	-0.22	-0.14	-0.49	-0.49	-0.34	-0.29	0.12
YDR516C	-0.02	0.86	1.05	0.59	0.16	-0.45	-0.43	-0.79	-0.47	0.12	-0.02	0.02	0.35	-0.21	-0.08	-0.18	-0.14	-0.37
YDR517W	0.13		0.15	0.04		-0.22	0.13	-0.44	-0.16	0.02	0.15	0.24	0.42	-0.2	0.04	-0.14	-0.05	-0.12
YDR518W	-0.08	-0.21	0.33	0.45	0.45	0.19	0.49	-0.29	-0.21	0.09	-0.27	0.03	0.1	0.03	0.03	-0.33	-0.36	-0.46
YDR519W	0.13	-0.01	0.05	0.1		-0.04	0.35	-0.14	0.03	-0.03	-0.07	-0.14	0.26	-0.32	0.15	-0.32	0.28	-0.29
YDR520C	0.12	-0.13	0.09	-0.02	0.16	-0.07	0.09	-0.01	0.09	0.32	0.01	-0.02	-0.11	-0.11	-0.2	-0.22	-0.07	0.09
YDR521W	0.28	-0.01	-0.03	-0.03		0.09	0.14	0.17	-0.09	0.23	-0.2	-0.19	0.06	-0.17	-0.2	-0.11		0.07
YDR522C	-0.5	-0.07	-0.08	-0.58	-0.14	0.09	-0.32	0.33	0.37	0.57	-0.01	0.1	-0.12	-0.1	-0.2	0.31	0.1	0.26
YDR523C	-0.18	1.11	-0.13	-0.49	-0.13	-0.02	-0.2	0.32	0.27	-0.07	0.06	-0.16	0.01	-0.31	0.19	-0.1	-0.13	-0.05
YDR524C	-0.15	-0.03	0.02	0.05	-0.33	0.34	-0.52	0	0.05	0.27	-0.08	0.06	0.02	-0.11	-0.18	0.19	0.27	0.15
YDR525W	-0.09	-2.16	-0.11	0.07	0.06	0.34	-0.11	0.49	0.22	0.1	0.3	0.2	0.13	-0.07	0.09	0.34	0.13	0.09
YDR526C	-0.57	-0.32	-0.32	-0.24	-0.26	0.28	-0.07	0.16	0.15	0.44	0.08	0.1	-0.03	0.04	-0.16	0.32	0.08	0.32
YDR527W	-0.24		-0.5	-0.15	-0.25	0.16	-0.03	0.24	0.17	-0.16	0.16	0.1	0.24	0	-0.16	0.34	-0.1	0.16
YDR528W	-1.63	0.77	1.51	0.76	-0.1	-0.03	-0.54	-0.61	-0.03	0.17	0.4	0.29	0.11	-0.08	-0.32	-0.1	-0.49	-0.07
YDR529C	-0.15	-0.02	0.44	0.37	-0.16	0.08	-0.26	0.02	0.21	-0.35	0.25	-0.28	0.29	-0.22	0.1	-0.02	-0.16	-0.13
YDR530C	-0.07	0.56	0.21	-0.05	-0.28	-0.08	-0.62	-0.07	0.16	0.29	0.32	-0.01	0.28	-0.14	-0.34	-0.2	-0.05	0.07
YDR531W	0.12		0.29	0.22	-0.01	-0.01	-0.19	-0.02	0.26	-0.21	0.23	-0.1	0.1	-0.08	-0.08	-0.04	-0.37	-0.11
YDR532C	-0.31	0.18	-0.02	0.22	-0.57	0.41	-0.31	0.3	-0.17	0.21	-0.09	0.12	0.11	-0.05	-0.16	0.14	0	-0.02
YDR533C	0.06		0.64	0.63	0.25	0.27	0.02	-0.01	0.05	-0.51	-0.14	-0.39	0.04	-0.23	-0.01	0.09	-0.37	-0.39
YDR534C	-0.89	-1.01	-0.67	-0.58	-0.33	-0.39	0.13	-0.06	0.22	0.52	0.26	0.35	0.45	0.15	0.34	0.41	0.7	0.42
YDR535C	0.21	-0.13	0.57			-0.01	0.25	0.25	-0.26	0.02	-0.19	-0.05		0.17	-0.45	-0.19	0.17	-0.37
YDR536W	0.18	-0.02	0.39	-0.07	-0.01		-0.28	-0.23	0.03	0.45	-0.32	-0.08	-0.36	1.2	-0.38	-0.23	-0.18	-0.08
YDR537C	0.04	-0.26	0.22	0.19		0.07	0.4	-0.15	-0.04	-0.07	-0.06	0	0.4	-0.03	-0.06	-0.24	-0.11	-0.31
YDR538W	-0.04	-0.07	0.15	0.32	0.21	0.11	0.24	-0.11	-0.11	0.06	-0.18	0.13	0.15	-0.26	0.01	-0.34	-0.08	-0.18
YDR539W	0.33	0.05	0.25	0.46		-0.11	0.12	-0.16	-0.08	-0.04	0.09	0.14	0.32	-0.3	-0.14	-0.41	-0.14	-0.37
YDR540C	0.08	0.39	0.18	-0.02	0.08	-0.15	0.05	-0.22	-0.02	0.18	-0.04	0.2	0.12	-0.04	-0.24	-0.31	-0.2	-0.02
YDR541C	0.46	0.06	0.28	0.3		-0.43	0.18	-0.13	-0.08	-0.06	0.04	0.01	0.22	-0.09	-0.18	-0.24	-0.32	-0.02
YDR542W	0.29	-0.05	0.29	-0.01	0.2	-0.33	0.01	-0.52	0.12	0.09	-0.01	0.07	0.25	-0.1	-0.01	-0.12	-0.05	-0.12
YDR543C	0.05	0.08	0.4	0.12		0.14	-0.03	-0.03	-0.03	-0.15	-0.03	0.21	0.23	-0.45	-0.1	-0.27	0.05	-0.15
YDR544C	-0.2	0.03	0.48	0.06	0.15	-0.38	0.03	-0.42	-0.03	0.24	0.06	0.28	0.34	-0.26	-0.14	0.04	-0.18	-0.1
YDR545W	-0.59	-0.12	0.8	0.88	0.22	-0.56	-0.5	-0.48	0.32	-0.12	0.48	0.7	0.08	-0.31	0.08	-0.46	-0.27	-0.17
YEL001C	0	0.3	0.17	0.15	-0.07	0.26	-0.03	0.13	0.08	-0.09	-0.07	-0.32	-0.02	-0.37	-0.04	0.02	0.02	-0.12
YEL002C	0.05	-0.4	0.11	-0.07	0.07	0.08	-0.08	-0.15	0.14	-0.32	0.27	-0.02	0.17	0.11	0.19	0.24	-0.29	-0.11
YEL003W	-0.23	0.2	0	0.18	-0.33	0.32	-0.29	0.25	0	0.13		-0.04	-0.02	-0.25	-0.09	0.04	0.16	-0.05
YEL004W	0.1	0.2	0.25	0.21	-0.15	0.1	-0.28	0.1	0.13	-0.34	0.03	0.04	0.11	-0.12	0.01	-0.07	-0.17	-0.15
YEL005C	0.19	0.26	-0.08	-0.1	-0.41	0.42	-0.27	0.36	-0.04	-0.03	-0.15	0.04	-0.03	-0.06	-0.48	0.16	0.02	0.18
YEL006W	0.17		0.14	-0.04	0.03	-0.27	-0.37	0.13	0.3	-0.28	0.34	-0.16	0.13	0.19	0.18	0.21	-0.47	-0.21
YEL007W	-0.66	0.04	-0.01	-0.07	-0.34	0.17	-0.3	-0.14	0.1	0.34	0.26	0.1	0.05	0.02	0.15	0.33	-0.12	0.09
YEL008W	0.69		0.21	-0.44	0.01	-0.18	0.07	0.01	0.15	-0.25	0.01	-0.05	0.01	-0.02	-0.25	0.01	-0.2	0.21
YEL009C	-0.12	0.01	-0.06	0.04	-0.11	0.25	-0.24	0.13	0	0.13	0.09	-0.34	-0.06	-0.11	0.12	0.07	0.17	0.03
YEL010W	-0.01		-0.07	0.08	-0.18	0.32	-0.24	0.11	0.22	-0.3	0.1	-0.2	0.07	-0.1	-0.03	0.14	0.06	0.03
YEL011W	-0.46	1.14	0.83	0.2	-0.71	-0.12	-0.64	-0.2	0.08	0.35	0.35	0.08	-0.05	-0.5	-0.08	0.19	-0.31	-0.15
YEL012W	0.01	0.26	0.3	0	-0.22	0.12	-0.44	0.11	0.26	-0.17	0.02	0.07	0	0	-0.26	0.17	-0.17	-0.03
YEL013W	0.05	0.12	0.06	0.02	-0.14	-0.17	0.06	-0.03	-0.17	0.15	-0.14	0.26	-0.06	-0.24	-0.03		0.21	0.03
YEL014C	0.1	-0.11	-0.01	-0.09		0.15	0.28	0.3	0.04	-0.2	-0.26	-0.11	0.04	-0.18	0.05	-0.15	0.15	0
YEL015W	0.1	-0.31	-0.11	-0.06	0.11	-0.14	0.2	-0.09	0.07	0.1	0	0.17	0.03	-0.09	0	-0.02	0.06	-0.02
YEL016C	-0.29	-0.31	-0.29			0.28	0.58	0.27	0	-0.02	-0.38	-0.18	0.16	-0.21	0.17	0.06	0.24	-0.09
YEL017C-A
YEL017W	-0.5	-0.45	-0.35	-0.3	0.17	0.16	0.76	0.45	0.17	-0.08	-0.4	-0.4	0.19	0.01	0.46	0.09	0.22	-0.21
YEL018W	0.1	-0.18	-0.18	-0.07	0.02	0.1	0.16	0.14	0.05	-0.14	0.16	0.14	0.07	-0.24	-0.12	-0.16	0.19	-0.03
YEL019C	0.04	-0.15	-0.04	0.01	0.52	0.26	0.28	0.2	-0.02	0.14	-0.37	-0.04	0.01	-0.2	-0.24	-0.18	-0.08	-0.13
YEL020C	0.09	0.16	0.18	0.03	0	0.14	0.21	-0.03	-0.04	-0.07	-0.07	-0.01	-0.01	-0.23	-0.17	-0.09	-0.1	0
YEL021W	0.47	-0.16	-0.22	-0.15	-0.06	-0.34	0.1	-0.01	0.3	-0.03	0.02	0.04	0.1	0.06	0.09	-0.01	-0.06	-0.15
YEL022W	-0.27	-0.24	-0.07	0.31	0.24	0	0.07	0.15	0.1	-0.38	0.82	-0.28	-0.07	-0.38	0.49	-0.01	-0.17	-0.29
YEL023C	0.03	-0.21	0.06	-0.06	0.38	-0.17	0.22	0.28	0.06	-0.17	-0.13	0.01	0.1	-0.13	-0.06	0.01	-0.07	-0.17
YEL024W	-0.19	0.51	0.68	0.36	-0.22		-0.29	-0.09	-0.19	0.14	0.07	-0.02	0.02	-0.14	-0.35	-0.09	-0.04	-0.17
YEL025C	-0.16	0.15	0	0.15	-0.14	-0.24	-0.03	-0.01	0	0.02	0.04	0.17	-0.01	-0.56	0.39	-0.07	0.21	0.07
YEL026W	-0.04	-0.07	-0.42	-0.2	-0.42	0.13	-0.14	0.14	0.22	0.4	0.33	-0.16	0.05	-0.1	0.2	-0.07	0.12	0.03
YEL027W	-0.1	-0.19	-0.18	-0.01	-0.05	-0.06	-0.13	0.19	0.32	-0.21	0.26	-0.15	0.2	-0.01	0.3	0.15	-0.06	-0.27
YEL028W	-0.09	0.05	-0.07	-0.04	-0.29	0.31	-0.35	0.05	0.11	0.41	-0.2	0.01	0.17	0.17	-0.67	0.14	0.07	0.2
YEL029C	0.07	-0.1	-0.37	0.1	-0.07	0.25	-0.16	0.28	0.19	-0.39	0.05	0.07	0.11	-0.01	0.02	0.15	0	-0.2
YEL030W	-0.34	-0.1	-0.02	0.15	-0.22	0.53	-0.06	0.27	0.16	0.31	-0.03	-0.09	-0.25	-0.13	-0.21	0.17	-0.13	0
YEL031W	-0.21	-0.35	-0.11	-0.26	-0.13	-0.03	0.16	0.14	0.2	-0.47	-0.02	-0.1	-0.1	0	0.18	0.5	0.62	-0.02
YEL032W	-0.25	0.17	0.5	0.11	-1.11	-0.41	-1.14		0.2	0.98	0.79	0.62	-0.06	-0.27	-0.57	0.01	-0.07	0.5
YEL033W	0	-0.25	-0.02	0.11	0.05	-0.06	-0.17	0.05	0.41	-0.19	0.31	-0.15	0.11	0	0.14	0.11	-0.19	-0.25
YEL034W	-0.22	0.03	-0.06	0.25	-0.25	0.32	-0.2	0.03	0.27	0.18	0.1	-0.29	0.09	-0.38	0.17	0.02	0.07	-0.12
YEL035C	0.07	-0.08	-0.06	-0.15	-0.08	0.29	-0.13	-0.04	0.32	-0.15	0.17	0.11	0.08	-0.22	-0.1	0.35	-0.17	-0.22
YEL036C	0.06	-0.21	-0.36	0.13	0.09	0.22	0.48	0.14	-0.11	-0.15	-0.4	-0.23	-0.11	0.14	0	0.09	0.33	-0.1
YEL037C	0.03	-0.21	-0.19	-0.14	0.35	-0.03	0.38	0.18	0.28	0	-0.11	-0.14	-0.16	-0.14	-0.09	-0.03	0.14	-0.11
YEL038W	0	0.1	0.02	0.14	-0.12	0.03	0.29	-0.07	0.02	-0.02	-0.12	-0.09	0.1	-0.28	0.03	-0.12	0.11	-0.02
YEL039C	0.13	0.22	0.42	0.19	0.18	0	0.21	-0.1	-0.1	-0.17	-0.07	-0.04	0.03	-0.12	-0.27	-0.19	0.04	-0.37
YEL040W	0.11	0.21	0.74	0.5	-0.29	-0.47	-0.34	-0.29	-0.04	0.24	0.59	0.33	0.23	-0.31	-0.31	-0.45	-0.5	0.07
YEL041W	0	0.13	0.5	-0.06	0.07	-0.21	0.1	0.23	0.05	0.07	-0.31	-0.08	0.11	0.13	-0.46	-0.37	0.14	-0.03
YEL042W	-0.36	-0.67	-0.48	0.05	0.41	0.23	0.61	0.17	0.05	-0.21	-0.21	-0.17	0.18	0.04	0.31	0.14	0.17	-0.25
YEL043W	-0.04	-0.37	-0.12	-0.35	0.2	-0.07	0.41	-0.02	0.1	0.06	0.01	0.03	-0.05	0.04	0.14	0.11	0.01	-0.08
YEL044W	0.17	-0.18	-0.14	-0.18	0.05	0.08	0.29	-0.23	0.05	0.05	0	0.19	0.1	-0.19	-0.03	0.03	0.07	-0.12
YEL045C	0.16	-0.12	0.05	-0.11	0.11	0.11	0.23	0.15	-0.12	0.12	-0.28	-0.15	-0.02	-0.09	-0.12	-0.08	0.31	-0.14
YEL046C	0.1	0.13	0.01	-0.02	0.07	0.1	0.38	0.04	0	-0.22	0	-0.16	0.13	-0.19	0.07	-0.2	0.15	-0.37
YEL047C	0.43	0.06	0.4	0.64	0.69	0.47	0.4	-0.06	-0.28	-0.56	-0.47	-0.23	0.01	-0.18	-0.01	-0.33	-0.15	-0.84
YEL048C	-0.58		-0.19	0.27	-0.21	0.31	-0.19	0.23	0.22	0.19	-0.08	-0.23	0.19	-0.17	-0.24	0.12	0.2	0.16
YEL049W	0.16	-0.01	0.28	0.19	0.08	-0.08	-0.32	-0.18	0.17	-0.3	0.2	0.14	0.26	-0.09	0.08	0.17	-0.42	-0.36
YEL050C	-0.28		-0.06		-0.45	0.25	-0.04	0.01	0.19	0.33	0.28	-0.04	0.07	-0.11	-0.22	0.16		-0.08
YEL051W	-0.02	-0.16	-0.21	-0.03	-0.26	0.11	-0.39	0.23	0.34	-0.26	0.22	0.05	0.05	-0.21	0.08	0.44	-0.06	0.1
YEL052W	-0.06	0.04	-0.08	0.01	-0.51		-0.28	0.02	0.04	0.34	0.27	0.02	0.2	-0.17	-0.09	0.2	-0.08	0.12
YEL053C	0.3	-0.44	-0.04	-0.17	-0.04	0.04	-0.23	0.12	0.42	-0.23	0.22	-0.07	-0.02	-0.04	0.05	0.43	-0.35	0.07
YEL054C	-0.29	-0.11	-0.37	0.04	-0.64	0.16	-0.43	0.1	0.12	0.34	0.21	-0.08	0.11	0	0.29	0.26	0.17	0.13
YEL055C	-0.19	-0.56	-0.56	-0.17	-0.14	0.13	-0.28	0.17	0.37	-0.12	0.5	0.29	0.13	0.08	0.03	0.49	-0.22	0.05
YEL056W	-0.34	-0.34	-0.36	-0.2	-0.47	0.25	-0.12	0.24	0.18	0.35	0.23	0.05	0.11	-0.02	0.01	0.11	0.18	0.14
YEL057C	0.22	0	0.21	0.18	-0.12	0.26	-0.35	0.32	0.05	-0.4	0.04	-0.06	0.13	-0.31	-0.2	0.04	0.03	-0.06
YEL058W	0.53	0.31	0.25	0.13	-0.22	-0.03	-0.27	-0.35	0.08	0.16	0.32	0.06	-0.03	-0.43	-0.15	0.16	-0.43	-0.1
YEL059C-A
YEL059W	0.44	-0.07	0.12	0.09	-0.13	0.13	-0.26	0.25	0.16	-0.19	0.13	-0.19	-0.04	-0.19	-0.14	0.24	-0.32	-0.01
YEL060C	0.6	1.03	0.88	0.79	0.31	-0.1	0.06	-0.15	-0.36	-0.27	-0.33	-0.11	-0.25	-0.61	-0.39	-0.4	-0.35	-0.35
YEL061C	-0.45	-0.37	0.4	0.16	0.31	0.14	0.34	-0.17	-0.29	-0.31	-0.12	0.14	0.12	0.16		0.16	0.08	-0.31
YEL062W	0.06	0.16	0.12	0.09	0.15	-0.17	0.17	-0.04	-0.04	-0.15	-0.06	0.06	0.05	-0.15	-0.15	-0.01	0	-0.09
YEL063C	0.11	-0.24	0.14	-0.22	0.1	-0.18	0.26	-0.15	0.11	-0.09	0.18	0.01	0.15	-0.07	-0.05	0.01	0.15	-0.2
YEL064C	-0.35	-0.17	0.47	0.25	0.36	-0.19	0.14	-0.34	-0.02	0.03	0.25	0.09	0.32	-0.11	-0.06	-0.25	-0.12	-0.3
YEL065W	-1.1	-1.3	-0.18	-0.25	-0.16	-0.31	0.29	0.33	0.75	0.44	0.5	0.02	-0.06	-0.26	0.35	0.2	0.65	0.09
YEL066W	-0.1	-0.04	0.24	0.13	0.37	0.24	0.36	-0.05	0.08	0.04	0.01	0.08	0.2	-0.32	-0.1	-0.28	-0.36	-0.5
YEL067C	-0.03	-0.18	0.36	0.03	0.4	-0.14	0.24	0.01	0.03	-0.1	-0.04	-0.1	-0.01	-0.3	-0.04	-0.01	0.16	-0.25
YEL068C	0.4	0.32	0.34	0.23	0.18	0.19	0.18	-0.02	0.02	-0.02	-0.12	-0.05	0.2	-0.52	-0.03	-0.34	-0.47	-0.49
YEL069C	0.06	0.14	0.35	0.32	-0.11	-0.06	-0.01	0.02	-0.16	-0.08	0.04	0.08	-0.01	-0.25	-0.25	0.02	0.04	-0.14
YEL070W	0.06	0.16	0.25	0.12	0.12	0.16	0.09	0.01	0.01	0.08	-0.22	-0.03	0.23	-0.32		-0.3	-0.05	-0.37
YEL071W	-0.11	0.11	0.72	0.94	0.59	0.26	0.33	0.12	0.26	-0.31	-0.1	-0.39	-0.35	-0.33	-0.19	-0.66	-0.26	-0.64
YEL072W	-0.09	0.39	-0.07	0.02	-0.43	0.51	0.02	0.25	0.16	-0.1	-0.14	-0.1	0.08	-0.3	-0.48	0.07	0.1	0.12
YEL073C	0.13	0.03	0.3	0.4	-0.01	0.08	-0.46	0.08	0.02	-0.1	0.29	0.11	-0.05	-0.2	-0.22	0.15	-0.25	-0.31
YEL074W	-0.6		0.4	0.27	-0.48	0.28	-0.46	-0.24	-0.01	0.32	0.43	0.44	0.11	-0.15	-0.15	0.04	-0.17	-0.04
YEL075C	-0.88	-0.12	1.08	0.76	-0.12	0.02	-1.03	-0.29	-0.11	0.02	1.03	0.97	0.05	-0.18	-0.33	0.08	-0.62	-0.33
YEL076C	-1	-0.21	1.02	0.86	-0.47	0.1	-0.7	-0.38	-0.35	0.33	0.87	0.98	0.06	-0.08	-0.42	-0.12	-0.32	-0.15
YEL076C-A
YEL076W-C
YEL077C	-0.39	-0.41	0.98	0.9	-0.13	-0.3	-0.27	-0.6	-0.34	0.01	0.71	0.63	0.36	-0.19	0.04	-0.21	-0.3	-0.5
YER001W	-2.29		0.77	1.6	0.53	0.55	-0.38	-0.54	-1.08	-0.94	0.07	1.35	1.02	1	0.2	-0.04	-0.97	-0.87
YER002W	0.02	-0.45	-0.41	-0.12	-0.06	0.08	-0.35	0.2	0.29	-0.15	0.38	0.27	0.12	0.14	-0.06	0.42	-0.2	-0.13
YER003C	-1.33	-0.69	-0.48	0.15	0.2	0.63	0.39	0.44	0.09	0.05	0.06	0.09	0.12	0.17	-0.05	0.32	-0.08	-0.09
YER004W	-0.61	-0.91	0.1	-0.18	0.34	0.37	0.11	-0.01	0.19	0.1	0.18	0.17	0.04	-0.13	-0.01	0.45	-0.01	-0.21
YER005W	-0.04	-0.23	-0.11	0	-0.3	0.26	-0.07	-0.07	0.1	0.3	-0.02	-0.11	0.18	-0.09	-0.07	0.29	-0.04	0.03
YER006W	0.17	-0.63	-0.65	-0.31	-0.13	0.17	-0.26	0.36	0.42	0.08	0.3	-0.01	-0.01	0.12	0.01	0.34	-0.02	0.04
YER007C-A
YER007W	0.16	-0.01	-0.01	-0.01	-0.04	0.1	0.16	0.13	0.04	-0.01	-0.03	0.05	0.14	-0.22	-0.08	-0.2	0.01	-0.18
YER008C	-0.41	-0.14	-0.01	-0.21	0.07	-0.09	0.11	0.02	0.13	-0.11	-0.11	0.32	0.01	-0.01	0.21	0.13	0.05	0.02
YER009W	0.2	0.24	0.12	0.04	0.3	0.04	0.22	0.08	0.03	-0.25	-0.07	-0.36	0.21	-0.44	0.14	-0.39	0.34	-0.44
YER010C	0.43	0.16	0.42	0.12	0.03	-0.18	0.37	0.14	-0.06	-0.31	-0.18	-0.35	0.06	-0.13	0	-0.33	0.22	-0.39
YER011W	-0.4	-0.52	-0.69	0.85	-0.13	-0.55	0.22	-0.31	0.14	-0.13	-0.18	-0.28	0.33	0.12	0.57	0.29	0.59	0.08
YER012W	0.14	0.12	0.19	0.13	-0.06	-0.22	0.31	0.17	0.21	-0.21	0.19	-0.19	-0.09	-0.21	0.04	-0.34	0.26	-0.43
YER013W	0.3	0.22	-0.02	0.18	0.06	-0.3	-0.23	-0.17	-0.15	0.14	0.46	-0.4	-0.22	-0.23	1.04	-0.11	-0.12	-0.46
YER014W	-0.24	-0.47	0.31	0.87	0.26	-0.07	0.28	0.11	-0.12	-0.16	-0.1	0.04	-0.07	-0.07	-0.16	-0.1		-0.29
YER015W	0.31	0.35	0.01	-0.13	0.18	-0.24	0.11	-0.1	0.1	-0.07	0.01	0.09	0.07	-0.3	-0.08	-0.24	0.04	-0.12
YER016W	0.04	-0.38	0.11	-0.06	0.29	0.31	0.16	-0.14	-0.35	-0.24	0.19	0.11	-0.02	0.03	0.16	-0.08	0.07	-0.22
YER017C	-0.34	-0.34	0.28	0.09	0.04	0.14	-0.12	-0.34	0.04	-0.4	0.95	-0.23	-0.13	-0.33	0.64	0.09	0.15	-0.17
YER018C	0.52	-0.02	0.14	-0.11	0.07	-0.5	0.4	0.26	-0.13	-0.34	-0.16	-0.26	-0.13	0.06	0.26	-0.06	0.1	-0.11
YER019C-A
YER019W	0.96	0.07	-0.03	-0.25	0.11	0.23	-0.23	0.11	-0.09	-0.72	-0.01	-0.09	0.01	-0.07	0.28	0.39	-0.14	-0.52
YER020W	0.12	0.17	-0.14	-0.05	-0.24	-0.22	-0.49	0	-0.02	0.47	0.41	0.18	0.05	0.04	-0.26	0.21	-0.13	-0.09
YER021W	0.07	0.05	0.23	0	0.01	0.01	-0.31	0.24	0.38	0		0.08	-0.16	-0.24	0.03	0.07	-0.22	-0.24
YER022W	-0.2	0.05	-0.22		-0.36	0.09	-0.22	0.06	0.09	0.3	0.21	0	0.09	0.01	-0.12	0.28	-0.16	0.08
YER023W	-0.13	-0.24	-0.04	0.05	0.11	0.09	-0.48	0.35	0.31	-0.13	0.29	-0.03	-0.13	-0.1	0.14	0.3	-0.08	-0.29
YER024W	-0.47		0.08	0.19	-0.29	0.37	-0.19	0.25	0.15	0.1	0.13	-0.12	-0.08		-0.31	0.21	-0.01	0
YER025W	0.22	-0.42	-0.16	-0.21	-0.24	-0.05	-0.5	0.14	0.3	0.13	0.51	0.24	-0.09	0.06	0.07	0.44	-0.26	-0.18
YER026C	-0.52		0.32	0.29	-0.06	0.36	0.16	0.23	0.1	0.08	0.06	-0.29	-0.08	-0.31	0.02	-0.18		-0.17
YER027C	-0.28	-0.27	0.24	0.07	0.29	0.05	-0.35	0.06	0.17	-0.09	0.46	0.1	0.07	-0.04	0.06	0.16	-0.32	-0.4
YER028C	-0.11	0.25	-0.31	0.29	-0.21	0.32	-0.15		0.21	0.16	0.05	-0.13	0.1	-0.11	-0.62	0.25	0	0.03
YER029C	-0.16	-0.39	-0.09	0.1	0.1	0.13	-0.41	0.15	0.28	-0.18	0.6	-0.08	-0.02	-0.06	0	0.39	-0.28	-0.08
YER030W	-0.09	-0.06	-0.3	0.01		0.19	0.17	0.11	0.15	0.03	-0.14	-0.05	0.09	-0.26	-0.14	-0.13	0.34	0.07
YER031C	-0.03	-0.18	-0.06	-0.14	-0.15	-0.81	0.21	0.25	0.46	-0.08	0.16	0.12	-0.1	-0.06	0.17	0	0.45	-0.2
YER032W	-0.79	-1.01	-0.6	-0.25	0.27	0.75	0.53	0.47	0.17	-0.3	-0.34	-0.5	-0.01	0.09	0.64	0.38	0.49	0.02
YER033C	0.06	-0.14	0.19	-0.28	0.46	0.08	0	0.08	0.05	0.12	0.57	-0.06	-0.32	-0.3	0.1	-0.28	0.1	-0.43
YER034W	0.32	0.07	-0.02	-0.12		0.09	0.2	0.09	0.05	0.12	-0.2	-0.18	0.02	-0.43	-0.24	-0.23	0.34	0.12
YER035W	0.52	0.54	0.44	0.04	0.27	-0.01	0.05	0.01	-0.13	-0.16		-0.11	-0.39	-0.35	-0.22	-0.28	0.03	-0.25
YER036C	0.21	-0.35	-0.39	-0.28		-0.2	0.07	0.05	0.23	0.12	0.09	0.13	0.18	-0.1	0.06	0.06	0.09	0.05
YER037W	0.19	0.19	0.2	-0.13	0.54	-0.16	0.04	0.07	0.11	-0.05	-0.28	-0.02	-0.07	-0.05	-0.25	-0.16	0.01	-0.16
YER038C	0.24	0.19	-0.16	-0.16		-0.02	0.01	0.09	0.1	0.05	-0.14	-0.07	0.19	-0.23	-0.16	-0.21	0.29	0.01
YER039C	-0.14		0.41	-0.17	0.32	-0.05	0.17	0.01	0.03	-0.22	-0.25	-0.08	0	0.28	-0.12	0.01	-0.17	-0.03
YER040W	-0.12	0.07	-0.1	-0.1		-0.04	0.05	0.05	0.01	-0.01	-0.02	-0.04	0.18	-0.14	-0.1	0.05	0.32	-0.07
YER041W	-0.05	-0.04	0.32	-0.18	0.2	0.05	0.17	0.09	0.15	-0.01	-0.33	0.07	-0.16	-0.01	-0.02	0.09	0.04	-0.39
YER042W	-0.38	1	-0.3	-0.16	-0.51	0.35	0.22	0.6	0.32	-0.04	-0.07	-0.23	-0.28	-0.4	-0.38	0	0.08	0.19
YER043C	-0.12	-0.34	-0.15	-0.31	0.09	-0.28	-0.52	0.25	0.38	0.12	0.85	0.08	0.08	0.04	0.43	0.53	-0.57	-0.57
YER044C	0.06	0.38	0.66	0.26	0.26	0.1	-0.33	0.09	0.15	-0.18	0.19	-0.31	-0.04	-0.33	-0.12	0.13	-0.35	-0.62
YER044C-A
YER045C	0.08	0.31	-0.25		-0.04	0.23	-0.32	0.15	0.04	0.09	0.12	0.09	-0.04	0.02	-0.38	0.12		-0.23
YER046W	-0.04	0.39	0.27	0.18	0	0.06	-0.46	0.09	0.05	-0.3	-0.01	0.06	0.24	-0.11	-0.09	-0.01	-0.25	-0.09
YER047C	-0.17	0.12	-0.16	0.17	-0.08	0.25	-0.52	0.14	0.15	0.31	0.28	0.25	-0.23	-0.08	-0.82	0.14	0.17	0.09
YER048C	-0.31	0.14	-0.33	0.37	-0.16	0.33	-0.28	0.26	-0.01	-0.02	0.08	0.04	-0.14	-0.02	-0.14	0.21	-0.1	0.09
YER049W	-0.13	-0.56	-0.54	-0.3	-0.23	0.26	-0.29	0.35	0.32	0.26	0.34	0.12	0.04	-0.01	-0.05	0.15	0.2	0.08
YER050C	-0.11	0.65	-0.12	0.13	-0.33	0.15	-0.18	0.23	0.07	-0.08	-0.01	0.03	-0.17	-0.18	0.03	0.15	-0.11	-0.18
YER051W	-0.48	0.04	-0.09	-0.11	-0.19	0.2	-0.35	-0.09	0.09	0.29	0.27	0.07	-0.09	-0.04	-0.01	0.24	-0.01	0.25
YER052C	0.1	0.27	0.37	0.18	0.03	0.13	-0.25	0.1	-0.12	-0.41	0	-0.02	-0.01	-0.07	-0.24	0.07	-0.13	0.01
YER053C	0.75	0.98	0.44	0.9		-0.42	-0.18	-0.37	-0.26	-0.08	-0.3	-0.32	0.03	-0.41	0.19	-0.52	-0.05	-0.39
YER054C	0.04	-0.04	0.21	-0.15	-0.01	0.03	-0.06	-0.09	-0.32	-0.15	-0.35	-0.28	-0.24	0.06	0.73	0.39	0.33	-0.09
YER055C	0.08	0.06	-0.02	-0.24		-0.47	-0.02	0.03	0.21	-0.1	0.1	-0.13	0.08	-0.16	0.05	-0.04	0.49	0.08
YER056C	0.14	0.02	-0.26	-0.12	0.27	-0.19	0.33	0	0.02	0.28	-0.13	0.17	0.17	-0.06	-0.34	-0.39	0.13	-0.05
YER056C-A
YER057C	0.41	0.28	0.3	0.22	0.04	0.11	0.35	0.15	0.07	-0.23	-0.01	-0.26	0.07	-0.53	-0.05	-0.57	0.17	-0.53
YER058W	-0.08	0.23	0.24	0.09	0.07	0.04	0.03	-0.02	-0.08	0.21	-0.13	0.13	-0.27	0	-0.33	-0.24	0.06	0.04
YER059W	-0.26	0.18	-0.15	-0.17	-0.12	-0.32	0.05	-0.1	-0.21	2.3	-0.24	-0.13	-0.12	-0.3	-0.15	-0.36	0.09	0.01
YER060W	-0.22	0.03	-0.14	0.36	0.2	0.26	0.14	-0.13	0.09	-0.35	0.78	-0.42	-0.1	-0.34	0.74	0.03	-0.42	-0.5
YER060W-A
YER061C	0.3	1	-0.18	-0.47	-0.22	-0.04	0.29	0.18	0.08	-0.02	-0.18	-0.18	-0.18	-0.47	-0.01	-0.1	0.33	-0.12
YER062C	-0.12	0.18	0.3	0.33	0.14	0.21	0.33	0.22	0	0.26	-0.2	-0.17	-0.4	-0.3	-0.34	-0.14	0.11	-0.4
YER063W	-0.41		-0.26	-0.12	-0.28	0.07	0.26	0.22	-0.12	0	-0.18	0.03	0.02	0	0.19	0.05	0.47	0.05
YER064C	-1.02	0.13	-0.35	-0.13	-0.06	0.52	-0.16	0.08	0.15	0.13	0.1	0.01	-0.09	0	0.15	0.38	0.08	0.08
YER065C	-0.56	0.15	0	0.08	0.08	0.11	-0.22	0.23	0.24	-0.18	-0.11	-0.2	-0.02	-0.14	0.12	0.36	-0.05	0.11
YER066C-A
YER066W	-0.38	0.01	0.19	0.1	-0.1	0.21	-0.24	0.07	-0.1	0.13	0.07	0.07	-0.06	-0.02	-0.17	0.11	0.11	0.02
YER067W	0.04		0.21	-0.01	-0.15	0.25	-0.56	0.02	-0.06	-0.27	0.1	0.17	0.2	0.09	-0.06	0.09	0.04	-0.1
YER068W	-0.5	0.03	-0.07	0.22	-0.36	0.49	-0.4	-0.03	-0.04	0.32	0.12	0.08	-0.1	-0.03	-0.15	0.28	0.04	0.09
YER069W	-0.17	0.21	-0.08	-0.15	-0.38	-0.15	-0.4	-0.1	0.06	-0.38	0.19	0.01	0.08	0.28	0.22	0.44		0.34
YER070W	-1.46	-0.76	1.08	1.5	0.74	0.47	-0.7	-0.68	-1.03	-0.55	0.35	1.24	0.73	0.2	0	0.11	-0.53	-0.72
YER071C	-0.63	0.21	0.35	0.77	-0.05	0.08	-0.34	-0.07	-0.08	-0.61	0.14	0.34	0.42	-0.02	-0.08	-0.15	-0.1	-0.17
YER072W	-0.78	-0.31	-0.21	-0.13	-0.2	0.06	-0.05	0.29	0.41	0.47	0.57	0.21	0.23	-0.06	0.07	-0.23	-0.09	-0.24
YER073W	-0.04		-0.01	0.03	0.01	-0.03	-0.15	-0.26	0.12	-0.4	0.56	0.06	0.22	-0.01	0.08	0.25	-0.35	-0.07
YER074W	0.3	-0.15	-0.37	0.01	-0.66	0.05	-0.44	-0.15	0.13	0.31	0.08	-0.04	0.11	-0.15	0.22	0.35	0.17	0.22
YER075C	0.04	0.46	-0.28	0.18	-0.35	-0.19	-0.11	0.18	-0.05	-0.17	-0.24	0.23	0.18	0.04	0.18	-0.15	0.08	0
YER076C	0.09	0.31	0.3	-0.02	-0.2	-0.05	0.05	-0.2	-0.09	0.12	-0.12	-0.03	-0.11	-0.17	0.31	-0.12	-0.09	0.02
YER077C	0.09	-0.35	-0.24	-0.19	0.07		0.44	0.04	0.17	0.04	-0.06	-0.19	0.14	-0.19	0.07	0.11	-0.02	0.06
YER078C	0.07	-0.09	0.45	0.22	0.06	-0.44	-0.04	-0.3	-0.04	0.24	0.05	0.22	-0.15	0	0	-0.07	-0.1	-0.09
YER079W	0.36	0.53	0.4	-0.21	-0.13	-0.11	0.19	-0.13	0.11	0.2	-0.13	-0.29	0.06	-0.59	0.08	-0.25	0.19	-0.25
YER080W	0.28	0	0.32	0.33	0.11	0.1	0.08	-0.26	-0.16	0.29	-0.23	0.21	-0.44	0.01	-0.24	-0.1	-0.21	-0.09
YER081W	-0.23	0.53	0.65	0.33	-0.12	0.02	0.33	0.1	0.05	-0.24	-0.31	-0.4	-0.09	-0.21	0.13	-0.23	-0.03	-0.28
YER082C	0.24	-0.53	-0.46	-0.03	0.15		0.42	0.12	0.18	0.37	-0.91	0.18	-0.03	-0.03	-0.06	-0.03	0.22	0.19
YER083C	0.24	-0.15	0.18	0.11	0.13	-0.22	0.34	-0.15	0.18	0.07	-0.06	-0.22	0.23	-0.24	0.08	-0.32	0.04	-0.24
YER084W	-0.08	0.2	0.11	0.11	0.04	-0.12	0.09	0	-0.08	0.21	-0.18	-0.02	-0.05	-0.07	-0.1	0	-0.1	0.04
YER085C	0.15		0.37	0.54	0.03	-0.12	0.16	0.31	0.1	-0.02	-0.26	-0.1	0.06	-0.19	-0.81	-0.21	0.09	-0.1
YER086W	0.08	-0.46	-0.16	-0.18	0.26	-0.18	0.41	-0.18	0.1	0.12	-0.14	0.02	0.15	-0.04	0.22	-0.01	0.03	-0.05
YER087C-A
YER087W	-0.14	0.12	0.13	0.43	-0.28	0.58	-0.34	-0.08	-0.05	0.04	-0.08	-0.08	-0.17	-0.21	-0.12	0.18	0	0.06
YER088C	0.18		-0.33	-0.2	-0.3	-0.25	-0.13	0.03	0.15	-0.23	0.38	0.05	0.31	0.11	0.07	0.33	-0.18	0.03
YER089C	0.2	-0.18	-0.16	-0.3	-0.09	-0.44	0.1	-0.3	0.02	-0.07	-0.1	0.09	0.2	0	0.14	0.74	0.14	0.02
YER090W	-0.08	-0.25	-0.1	-0.08	-0.21	0.06	-0.08	0.02	0.25	-0.2	0.41	-0.07	0.07	-0.04	0.05	0.3	-0.2	0.15
YER091C	-0.36	0.69	0.22	-0.55	-1.01	0.58	0.66	0.74	0.27	-0.21	-0.08	-0.21	-0.49	-0.53	-0.1	0.53	-0.16	0
YER092W	-0.06	-0.14	0.03	0.1	-0.22	0.33	-0.24	0.24	-0.01	-0.38	0.23	-0.03	-0.01	-0.15	0.1	0.19	0.03	-0.01
YER093C	-0.14	0	0	0.22	0.07	-0.12	-0.23	0.01	0.26	-0.37	1.13	-0.4	-0.4	-0.3	0.63	-0.26	0.1	-0.2
YER093C-A
YER094C	-0.06	0.01	0.14	0.19	-0.1	0.18	-0.13	0.1	0.09	-0.4	0.29	0.09	0.02	-0.18	-0.03	0.01		-0.21
YER095W	-0.57	0.42	1.03	1.35	0.64	0.42	-0.4	-0.9	-0.73	-0.47	0.2	0.78	0.28	-0.05	-0.11	-0.13	-0.87	-0.9
YER096W	-0.03	-0.11	-0.02	0.03	-0.05	0.16	-0.31	0.03	0.2	-0.27	0.25	0.04	0.06	-0.03	-0.03	0.3	-0.22	-0.02
YER097W	-0.23	0.07	0.15	0.22	-0.53	0.33	-0.48	0.25	0.09	0.16	-0.1	0.05	0.09	-0.01	-0.37	0.37	0	-0.05
YER098W	-0.38	0.09	0.17	0.13	-0.11	-0.05	-0.33	0.07	0.02	-0.19	0.32	0.17	0.05	-0.05	0.07	0.27	-0.22	-0.03
YER099C	0.18	0.13	-0.23	-0.31	-0.01	-0.44	-0.05	-0.27	0.16	0	0.6	-0.12	0.42	-0.08	0.42		-0.18	-0.21
YER100W	0.1	-0.05	-0.11	-0.14	0.06	0.15	0.25	0.11	0.06	0.02	-0.09	-0.08	0.12	-0.26	-0.06	-0.15	0.2	-0.12
YER101C	0.11	0.13	0.04	-0.07	0.07	0.01	0.11	0.08		0.04	-0.14	-0.04	0.02	-0.15	-0.09		-0.04	-0.09
YER102W	0.21	-0.16	-0.16	-0.14	-0.18	-0.27	-0.02	0	0.15	-0.03	0.09	-0.13	0.07	-0.1	0.35	0.12	0.25	-0.04
YER103W	0.19	-0.14	0.11	0.31	0.37	0.21	0.38	-0.03	0.11	0	-0.2	-0.14	-0.22	-0.29	-0.2		-0.25	-0.2
YER104W	-0.2	-0.22	0.1	0.04	0.08	0	0.17	0.14	-0.01	-0.08	-0.22	0.17	0.18	-0.15	0	-0.15	0.18	-0.04
YER105C	-0.27	-0.57	-0.16	-0.18	0.06	0.34	-0.05	0	0.09	-0.12	0.25	-0.02	-0.14	-0.09	0.54	0.25	0.16	-0.09
YER106W	0.13		0.1		0.18	0.02	0.18	0.3	0.09	-0.08	-0.36	0.12	0.12	0.07	-0.47	-0.32	-0.01	-0.06
YER107C	-0.02	0.49	0.01	0.14	-0.38	0.1	0.03	-0.11	-0.01	-0.16	0.09	-0.26	0.38	-0.38	-0.01	0.12	0.1	-0.13
YER108C	-0.46	-0.24	-0.04	-0.03	-0.04	-0.13	0.3	0.28	-0.03	-0.03	-0.09	0.05	0.13	0.19	-0.09	0.05	0.11	0.05
YER109C	-0.22	0.02	-0.25	0.29	-0.03	0.38	-0.03	0.1	-0.16	-0.08	-0.22	0.07	-0.13	0.11	-0.27	0.11	0.21	0.07
YER110C	0.07	-0.66	-0.39	-0.56	-0.15	-0.25	0.19	0.09	0.44	0.28	0.12	0.19	0.05	-0.01	0.29	0.1	0.23	-0.03
YER111C	-1.21	-0.26	1.36	1.37	0.54	0.18	-0.85	-0.82	-0.75	0.07	0.89	0.78	0.37	-0.19	-0.11	-0.54	-0.34	-0.47
YER112W	-0.22	0.17	-0.08	0.12	-0.1	0.14	-0.32	0.11	0.11	-0.27	0.11	0.17	0.18	-0.16	-0.07	0.11	0.04	-0.04
YER113C	-0.48	0.16	0.02	0.36	-0.31	0.51	-0.41	-0.03	-0.02	0.18	-0.05	0.06	0.05	-0.06	-0.13	0.16	-0.01	0.02
YER114C	-0.54	-0.19	-0.8	-0.23	-0.05	0.15	-0.13	0.13	0.41	-0.08	0.15	-0.03	0	0.22	0.36	0.58	-0.11	0.15
YER115C	-0.32	0.19	-0.3	-0.01	-0.35	0.33	-0.23	0.25	0.14	0.24	-0.25	-0.1	0.08	-0.05	-0.08	0.33		0.12
YER116C	-0.22	0.19	-0.04	-0.14	0.02	0.05	-0.11	0.21	0.46	-0.08	0.01	-0.09	-0.05	-0.12	-0.06	0.11	-0.2	0.06
YER117W	-0.26	0.02	-0.28	-0.02	-0.44	0.1	-0.38	0.17	0.11	0.31	0.15	-0.12	0.09	-0.01	0.12	0.15	0.12	0.15
YER118C	-0.42	-0.3	-0.13	0.6	0.27	0.41	-0.17	0.03	-0.05	-0.75	-0.1	0.2	0.38	0.23	0.24	0.12	-0.23	-0.33
YER119C	-0.47	0.33	0.12	0.12	-0.15	0.47	-0.11	-0.07	0.13	0.23	-0.13	-0.13	-0.03	-0.2	-0.07	0.1	-0.05	-0.09
YER119C-A
YER120W	-0.15	-0.2	-0.42	-0.09	-0.29	0.1	0	0.4	0.29	-0.35	0.11	-0.03	0	-0.06	0.24	0.31	0.11	0.04
YER121W	-0.32	0.27	0.17	-0.07	-0.36	0.34	-0.2	0.13	0.13	0	-0.45	0.07	0.14	0.43	-0.52	0.05	0.07	0.11
YER122C	-0.32	-0.27	-0.31	0.15	-0.01	0.34	0.03	0.32	0.11	-0.29	-0.13	-0.19	-0.21	0.15	0.22	0.36	-0.05	0.09
YER123W	0.07	-0.13	-0.18	0.01	-0.08	-0.13	0.14	-0.1	0	0.03	-0.11	-0.02	0.06	-0.16	-0.23	-0.08	0.04	0.9
YER124C	0.92	0.19	-0.12	-1.24	-0.29	-0.74	-0.69	-1.08	-1.63	-1.08	0.31	1.59	1.36	0.92	0.71	0.58	0.53	-0.24
YER125W	0.18	0.11	0.18	0.27	0.06	-0.02	0.1	-0.07	-0.18	-0.1	-0.29	-0.11	-0.11	-0.1	-0.11	0.09	0.06	0.06
YER126C	0.33	-0.51	-0.47	-0.37	-0.14	-0.02	0.26	0.31	0.37	-0.08	-0.06	0.09	0.08	0.06	-0.06	0.1	0.17	-0.05
YER127W	0.11	-0.64	-0.67	0.43	-0.03	0.11	0.23	0.23	0.11	0.06	-0.22	0.22	0.32	-0.16	-0.51	-0.03	0.28	0.14
YER128W	0.21	0	0.05	0.09	0.25	0.09	0.21	0.19	0.05	-0.09	-0.29	-0.18	0.02	-0.18	-0.25	-0.09	0.15	-0.25
YER129W	0.03	-0.2	-0.2	0.39	-0.32	-0.06	0.16	-0.06	0.03	0.14	-0.19	-0.05	0.03	-0.03	-0.13	0.18	0.02	0.27
YER130C	1.17	-0.44	-0.12	-0.29	0.05	-0.01	0.47	0.13	0.06	0	-0.29	-0.26	-0.18	-0.32	0	0.09	0.09	-0.15
YER131W	0.21	-0.07	-0.13	-0.13	-0.03	-0.29	0.1	-0.09	0.2	0.07	0.18	-0.13	0.2	-0.13	0.11	-0.15	0.12	-0.05
YER132C	0.27	-0.19	-0.03	-0.07	0.39	-0.24	0.29	-0.04	0.08	-0.03	0.08	-0.12	0	-0.26	0.21	-0.09	-0.07	-0.16
YER133W	0.22	0.12	0.01	0.19	-0.03	-0.16	0.28	0.04	0.21	-0.14	0.02	-0.12	-0.06	-0.38	0.02	-0.06	0.04	-0.21
YER134C	0.21	0.12	0.36	0.09	0.06	-0.24	0.21	0.09	0.14	-0.39	-0.17	-0.3	0.12	-0.2	0.04	0.04	0.18	-0.37
YER135C	0	0.15	0.17	-0.12	-0.1	0.28	-0.06	0.03	0.14	0.02	-0.3	-0.02	0.08	0.02	-0.54	0.26	-0.03	0.02
YER136W	0.19	0.17	0.25	0.42	0.08	0.11	-0.28	0.11	0.01	-0.48	0.15	0.01	-0.21	-0.18	-0.03	0.09	-0.28	-0.14
YER137C	0.05	-0.13	0.19	0.14	0.16	0.18	-0.14	-0.19	0.07	-0.36	0.94	-0.58	-0.13	-0.39	0.21	-0.11	0.07	0.03
YER138C	0.29	0.35	0	0.15	-0.02	-0.14	0.04	-0.12	0.14	-0.02	0.04	-0.16	-0.35	-0.2	-0.04	0.23	-0.13	-0.1
YER139C	-0.19	0.21	0.11		-0.47	0.31	-0.09	0.28	0.2	0.04	-0.01	0.1	-0.04	-0.06	-0.8	0.11	0.07	0.24
YER140W	-0.18	0	-0.21	-0.08	-0.2	0.08	-0.28	0.3	0.27	-0.2	0.24	0	0	-0.11	0.03	0.29	-0.05	0.1
YER141W	-0.32	0.33	0.12	-0.03	-0.31	0.38	0	0.09	-0.09	0.21	-0.11	0.05	-0.06	-0.2	0.03	0.13	-0.13	-0.09
YER142C	0.25	0.29	0.26	-0.03	0	0.26	-0.28	0.18	0.05	-0.23	0.16	0.02	-0.1	-0.13	-0.32	-0.07	-0.23	-0.09
YER143W	-0.42	0.47	-0.25	0.42	-0.58	0.71	-0.37	0.38	-0.11	0.35	-0.12	-0.19	-0.2	0.09	-0.33	0.03	-0.01	0.12
YER144C	0.41	-0.05	-0.2	0	-0.14	-0.01	-0.36	0.14	0.04	-0.25	0.13	0.09	0.07	-0.02	0.13	0.35	-0.35	0
YER145C	-1.12	-0.85	-1.04	-0.44	-0.48	-0.11	-0.18	0.06	0.19	0.52	0.5	0.43	0.5	0.3	0.38	0.4	0.43	0.52
YER146W	-0.33	-0.17	-0.29	-0.02	-0.27	0.22	-0.41	0.19	0.2	-0.33	0.32	0.16	0.23	0.03	0.12	0.35	-0.04	0.03
YER147C	-0.05	-0.07	0.07	0.51	0.14	-0.18	0.04	-0.08	0.04	0.23	-0.02	-0.04	-0.15	-0.18	-0.22	-0.05	0.13	-0.12
YER148W	0.15	-0.35	-0.19	-0.22	0.15	-0.15	0.06	0.08	0.24	-0.15	0.05	-0.03	0.05	-0.15	0.12	-0.01	0.38	-0.01
YER149C	0.02	-0.44	-0.01	0.41	0.25	0.05	0.12	-0.05	-0.18	-0.05	-0.01	0.26	0.18	-0.1	-0.22	-0.15	0.08	-0.15
YER150W	0.41	1.47	1.8	0.81	0.03	-0.31	-0.18	-0.45	-0.25	-0.31	-0.25	-0.35	-0.19	-0.48	-0.55	-0.48	-0.19	-0.52
YER151C	-0.08	-0.24	-0.31	-0.02	0.15	0.13	0.32	0.25	-0.02	-0.05	-0.21	0.06	-0.08	0.02	-0.1	0.13	0.02	0.03
YER152C	-0.19	-0.34	0.04	0.02	0	-0.15	0	-0.13	-0.23	-0.25	0	0.37	0.38	0.17	0.28	0.14	0.14	-0.23
YER153C	-0.24	-0.05	-0.04	-0.07	0.25	-0.13	0.08	-0.2	-0.18	-0.07	0.13	0.35	0.35	0.11	0	-0.04	-0.04	-0.2
YER154W	0.21	-0.25	-0.04	-0.09	-0.06	-0.19	-0.01	-0.03	-0.04	-0.03	0.02	0.24	0.23	0.06	0.06	-0.11	0.15	-0.11
YER155C	0.03	0.24	-0.13	0.24	0.35	-0.15	0.27	-0.47	-0.22	0.08	0.25	0.08	0.03	-0.35	0.76	-0.51	-0.21	-0.3
YER156C	0	-0.47	-0.23	-0.12	0.02	-0.14	0.24	0.24	0.21	0.03	-0.06	-0.04	0.05	0.18	0	-0.04	0.29	-0.14
YER157W	0.15	-0.08	-0.14	-0.13	-0.06	0.22	0.34	-0.18	0.05	-0.13	-0.18	0.11	0.11	-0.16	0.09	-0.05	0.08	-0.03
YER158C	0.85	0.15	0.41	-0.25	0.23	-0.02	0.01	0.01	-0.25	-0.01	-0.04	-0.1	-0.12	-0.02	-0.36	-0.38	0.01	-0.12
YER159C	-0.25	0.19	-0.29	0.06	-0.6	0.32	-0.15	0.23	0.12	0.32	-0.09	-0.04	-0.12	-0.1	-0.18	0.19	0.12	0.27
YER160C	0.21	-0.06	0.1	-0.14	-0.07	-0.09	-0.31	0.14	0.5	-0.05	0.56	-0.11	-0.42	-0.13	0.18	0.47	-0.42	-0.34
YER161C	-0.24	0.11	-0.28	0.01	-0.5	0.29	-0.09	0.26	0.18	0.22	-0.01	0.19	-0.04	-0.14	-0.41	0.19	-0.07	0.33
YER162C	-0.1	0.24	-0.08	0.06	-0.26	-0.01	-0.23	-0.05	0.17	-0.3	0.45	-0.02	0.12	-0.15	0.08	0.34	-0.2	-0.07
YER163C	-0.24	0.1	0.19	0.3	-0.11	0.26	-0.02	0.06	0.13	0.14	0.01	-0.01		-0.29	-0.34	0.02	-0.24	0.03
YER164W	-0.19	-0.12	-0.22	0.02	-0.09	0.16	-0.03	0.15	0.28	-0.29	0.47	-0.12	-0.16	-0.26	0.33	0.6	-0.29	-0.24
YER165W	0.09	-0.07	-0.18	-0.01	-0.34	0.06	-0.19	-0.15	0.11	0.3	0.19	0.12	-0.11	-0.04	0.05	0.3	-0.21	0.06
YER166W	0.2	0.12	-0.07	-0.09	0.15	0.01	-0.3	0.03	0.35	-0.39	0.51	-0.1	-0.14	-0.1	0.08	0.25	-0.44	-0.06
YER167W	-0.13	-0.02	-0.22	-0.22	-0.55	-0.09	-0.13	-0.02	0.24	0.57	0.53	0.08	-0.02	-0.08	-0.04	0.31	-0.18	-0.01
YER168C	0.07	-0.28	-0.02	-0.12	0	-0.02	-0.2	0.15	0.38	-0.06	0.42	0.37	-0.63	-0.13	0.04	0.37	-0.17	-0.18
YER169W	0.19	0.11	-0.24	-0.2	-0.22	-0.09	-0.26	0	0.13	0.44	0.34	0.2	0.22	-0.4	-0.26	0.2	-0.34	0.14
YER170W	-0.64	0	0.48	0.4	0.21	0.3	-0.36	-0.05	0.03	-0.18	0.09	0.12	0.25	0.02	-0.28	0.06	-0.3	-0.14
YER171W	0.48	-0.24	0.11	-0.11	-0.26	-0.11	0.11	0.04	-0.11	0.39	-0.38	-0.19	0.15	0.06	-0.26	-0.09	0.06	0.32
YER172C	0.2	-0.03	0	0.24	0.08	0.09	0.1	-0.1	-0.17	0.16	-0.21	0.09	-0.34	-0.04	-0.12	0.12	-0.02	-0.05
YER173W	0.07	-0.19	0.12	-0.23	0.16	-0.17	0.28	-0.01	0.13	0.01	-0.15	-0.01	0.15	-0.06	-0.08	-0.05	0.18	-0.13
YER174C	0.09	-0.09	0.38	0.45	0.37	-0.11	0.06	-0.02	-0.09	-0.21	-0.02	-0.14	0.17	-0.04	-0.02	-0.39	0.06	-0.43
YER175C	-0.08	0.37	0.26	-0.15	-0.09	-0.02	0.02	0.09	0.02	-0.11	-0.13	-0.11	-0.07	-0.12	0.08	-0.17	0.38	-0.17
YER176W	0.1	-0.25	0.12	-0.13	0.16	-0.14	0.12	-0.01	0.08	-0.1	0.27	-0.06	-0.11	-0.24	0.09	0.04	0.16	-0.1
YER177W	0.06	-0.25	0.28	-0.09	0.3	-0.07	0.24	-0.04	0.1	-0.19	0.07	-0.16	0.2	-0.33	0.13	-0.18	0.26	-0.35
YER178W	0.21	-0.23	0.1	-0.12	0.02	-0.26	0.22	0.01	0.12	-0.2	0.17	-0.04	-0.02	-0.05	0.25	-0.06	0.23	-0.35
YER179W	0.5	0.23	0.37	-0.08	0.15	0.2	0.04	0.23	-0.1	-0.02	-0.29	-0.27	0.02	-0.17	-0.05	-0.24	-0.13	-0.39
YER180C	-0.15	-0.14	0.21	-0.12	0.09	-0.04	0.14	0.16	0.09	-0.08	-0.02	-0.07	0.34	-0.22	-0.02	-0.14	0.19	-0.22
YER181C	0.33	-0.22	0.47	0.07	0.26	-0.01	-0.11	0.11	0.18	0.22	0.01	-0.22	-0.07	-0.02	-0.35	-0.22	-0.03	-0.41
YER182W	0.22	0.27	0.31	0.06	0.27	-0.15	0.18	0.18	0.01	-0.27	-0.13	-0.13	-0.1	0	-0.2	-0.18	0.01	-0.35
YER183C	0.04	0.13	0.07	-0.12	-0.03	-0.2	0.16	-0.01	0.08	-0.08	0.26	0.13	0.22	-0.32	0.05	-0.3	0	-0.08
YER184C	0.45	0.03	0.05	-0.24	-0.06	-0.08	-0.2	0.06	0.08	-0.21	0.31	0.03	0.02	-0.18	0.01	0.28	-0.24	-0.11
YER185W	0.96	0.23	0.33	0.17	-0.39	0.27	-0.2	0.06	0.03	0.38	-0.41	-0.16	-0.05		-0.51	-0.07	-0.3	-0.35
YER186C	0.02	-0.12	0.04	0.09	0.13	0.13	-0.44	0.1	0.04	-0.28	0.39	0.05	0.04	0	0.01	0.29	-0.18	-0.3
YER187W	0.68	0	0.08	0.13	-0.43	0.18	-0.15	0.21	0	0.33	0.04	0.05	-0.09	-0.18	-0.61	0.04	-0.1	-0.18
YER188W	0.38	0.15	0.27	0.02	0.06	0.03	-0.44	-0.19	-0.06	-0.35	0.33	0.15	-0.01	-0.04	-0.09	0.28	-0.42	-0.06
YER189W	-0.93	-0.18	0.9	0.82	-0.21	0.02	-0.71	-0.33	-0.34	0.47	0.92	1	0.01	-0.17	-0.46	-0.17	-0.47	-0.16
YER190W	-0.47	-0.24	1.07	0.73	0.09	-0.34	-0.75	-0.24	-0.01	-0.01		0.71	0.13	-0.04	0.09	0.28	-0.64	-0.36
YFL001W	0.21	-0.72	0.24	-0.47	0.09	0.21	0.09	0.16	0.24	-0.15	0.24	-0.2	-0.13	-0.22	0.13	-0.09	0.18	0.21
YFL002C	0.11	-0.36	-0.33	-0.05	-0.05	-0.02	-0.38	0.35	0.23	-0.06	0.52	0.09	-0.15	0.1	-0.02	0.35	-0.13	-0.2
YFL003C	0.37	-0.12	0.18	-0.24	0.09	-0.24	0.1	0.01	0.19	0.18	0.09	-0.2	0.42	-0.44	0	-0.26	0.01	-0.15
YFL004W	-0.26	-0.73	-0.11	-0.46	-0.03	0.05	0.26	0.07	0.32	0	0.64	0.29	0.07	-0.05	0.21	-0.02	0.08	-0.35
YFL005W	-0.05	0.23	0.04	0.26	0.11	0.19	0.24	0.19	0.02	-0.06	-0.22	-0.16	0.01	-0.2	-0.01	-0.22	-0.28	-0.09
YFL006W	0.35	-0.27	0.18	-0.24	-0.11	0.08	0.02	0.12	0.17	-0.08	0.51	0.16	-0.22	-0.34	-0.11	-0.14	0.11	-0.2
YFL007W	0.14	0.14	0.1	0.28	-0.17	-0.14	-0.16	0.14	0.65	0.1	-0.08	0.03	-0.24	-0.38	0.16	-0.11	-0.31	-0.14
YFL008W	-0.21	-0.27	0.31	-0.02	0.23	0.21	0.18	-0.2	-0.14	-0.21	0.61	0.04	-0.04	-0.02	0.06	-0.18	-0.07	-0.28
YFL009W	-0.09	0.06	-0.04	0.01	-0.02	-0.13	0.18	-0.26	-0.06	-0.01	-0.11	0.09	0.28	-0.14	0.09	-0.06	0.18	0.01
YFL010C	0.06	0.06	0	0.06		-0.14	0.39	-0.08	0.12	-0.16	-0.14	-0.25	0.17	-0.26	0.16	-0.18	0.37	-0.18
YFL010W-A
YFL011W	0.11	0.43	0.78	-0.18	0.46	-0.8	-0.25	-0.26	-0.4	-0.19	0.93	0.38	0.27	0.03		-0.61	-0.35	-0.35
YFL012W	0.11	0.17	-0.02	0.07		0.32	0.15	0.08	-0.07	-0.04	-0.27	-0.13	0.12	-0.28	-0.36	0.04	0.28	-0.16
YFL013C	-0.13	-0.36	-0.04	-0.17	0.27	0.22	-0.01	0.03	-0.01	-0.19	0.74	-0.02	-0.17	-0.04	0.12	-0.04	0.09	-0.3
YFL013W-A
YFL014W	-0.53	0.29	0.07	0.64	-0.07	0.52	-0.08	0.2	0.04	-0.1	-0.13	0	-0.11		-0.29	-0.04	-0.15	-0.26
YFL015C	-0.03	0.06	0.3	0.19	0.1	-0.11	-0.4	-0.12	0.17	-0.09	0.79	-0.01	-0.08	-0.21	-0.33	0.2	-0.44
YFL016C	-0.55	0.03	0.12	0.68	0.04	0.51	0	0.16	0.02	-0.04	-0.09	0	-0.13	-0.2	-0.15	-0.07	-0.21	-0.13
YFL017C	-0.37	-0.07	-0.23	-0.16	0.09	0.15	-0.09	0.3	0.35	-0.25	0.32	-0.25	0.01	-0.12	0.24	0.3	-0.12	-0.09
YFL018C	-0.45	-0.13	-0.1	0.07	-0.02	0.06	-0.05	0	0.36	0.06	0.35	-0.02	0.03	-0.18	0	0.24	-0.26	0.04
YFL018W-A
YFL019C	-0.06	-0.16	0.48	0.23	0.29	-0.49	-0.16	-0.12	0.46	0.18	-0.09	-0.44	0.33		0.2	-0.29	-0.35
YFL020C	-0.23	-0.03	0.06	0.27	-0.1	-0.03	-0.23	-0.13	0.2	-0.25	0.14	0.09	0.32	0.03	0.11	0.06	-0.13	-0.15
YFL021W	-0.48	-0.13	-0.09	-0.2	0.01	-0.14	-0.6	-0.09	-0.16	-0.3	1.21	0.42	0.2	0.14	0.16	0.54	-0.48	-0.02
YFL022C	-0.28	-0.3	-0.2	-0.15	0.39	-0.13	-0.52	-0.1	0.26	0.28	0.48	0.16	0.07	0.06	0.02	0.07	-0.04	-0.06
YFL023W	-0.24	-0.1	-0.54	0.06	-0.13	0	-0.08	0.14	0.31	-0.2	0.03	0.14	0.14	0.01	-0.13	0.34	-0.02	0.29
YFL024C	-0.24	0.52	0.17	0.1	-0.06	-0.13	-0.38	0.11	0.14	0.19	0	-0.28	-0.15	-0.23	0.1	0.16	0.02	-0.04
YFL025C	-0.06	-0.06	0.09	0.07	0.19	-0.11	-0.17	-0.21	0.25	-0.13	-0.04	-0.06	0.28	-0.06	0.02	0.21	-0.25	0.02
YFL026W	2.19	1.44	0.13	-0.63		-1.06	-0.93	-0.77	-0.13	0.26	0.37	0.07	0.03	-0.7	-0.47	-0.63	0.39	0.43
YFL027C	0.73	0.1	0.19	-0.47	0.22	-0.16	0.05	-0.07	0.03	0.18	0.1	-0.05	-0.25	-0.2	-0.32	-0.12	0.23	-0.2
YFL028C	0.17	0.13	-0.18	-0.04		0.02	0.11	0.14	0.21	0.06	0	0.02	0.21	-0.32	-0.12	-0.18	-0.22	0.02
YFL029C	-0.02	-0.17	0.42	-0.21	-0.02	-0.19	-0.01	0.2	0.23	-0.11	-0.06	-0.21	-0.16	-0.07	0.07	-0.19	0.25	0.25
YFL030W	0.07	0.17	0.73	0.02		-0.19	0.06	-0.08	-0.06	0.05	-0.16	0	0.02	-0.14	-0.11	-0.27	0.12	-0.21
YFL031W	-0.12	-0.35	0.24	-0.23	0.05	0.12	-0.01	0.07	0.16	-0.14	0.41	0.19	-0.17	0.01	0.27	0.03	0.03	-0.55
YFL032W	0.11	-0.07	0.07	-0.09		-0.14	0.25	0.19	-0.02	0.08	-0.24	-0.11	-0.03	-0.13	-0.02	-0.11	0.42	-0.16
YFL033C	0.06	2.39	-0.22	0.13	0.13	-0.44	-0.09	-0.28	-0.17	-0.52	1.11	-0.44	-0.09	-0.81	0.45	-0.54	-0.51	-0.17
YFL034W	-0.25	-0.39	0.01	-0.01	-0.04	-0.06	0.24	0.04	0.08	0.25	-0.07	0.22	-0.14	-0.18	-0.11	0.05	0.25	0.11
YFL034C-B	0.22	-0.07	0	0.15	-0.02	0.24	0.21	0.15	-0.07	-0.17	-0.13	0.03	0.18	-0.36	-0.11	-0.19	0.25	-0.29
YFL035C-A
YFL035C-B
YFL036W	0.02	-0.16	0.17	0.04	-0.13	-0.27	0.09	-0.03	0.02	0.46	0.2	0.13	-0.27	-0.14	-0.28	0.09	0.03	0.03
YFL037W	-0.46	-0.92	-0.58	-0.19	0.22	0.1	0.69	0.2	0.34	-0.07	-0.05	-0.17	0.1	-0.14	0.3	0.31	0.27	0.05
YFL038C	-0.38	-0.27	0.03	-0.01	0.02	0.13	-0.16	-0.08	0.26	0.33	0.22	0.22	0.13	-0.34	0.05	0.13	-0.14	-0.14
YFL039C	0.24	0.17	0.05	0.36	-0.05	0.21	-0.18	-0.05	0.08	-0.34	-0.08	-0.06	-0.03	0.16	-0.03	0	-0.41	-0.05
YFL040W	-0.05	0.12	0.13	-0.08	0.05	0.18	-0.21	0.29	0.21	-0.03	-0.21	0.19	0.19	-0.31	-0.4	-0.14	-0.01	0.1
YFL041W	-0.09	-0.17	-0.35	0.16	0.09	0.09	-0.07	-0.07	0.36	-0.03	0.22	0.17	0.12	-0.08	-0.12	0.03	-0.34	0.08
YFL042C	-0.08	0.29	0.38	0.16	-0.11	0.22	-0.61	-0.23	0.02	0.16	0.22	0.26	0.03	-0.25	-0.28	0.07	-0.21	-0.05
YFL043C	0.07	0.3	-0.07	0.32	-0.1	0.15	-0.36	0.27	0.14	-0.26	0.19	0.03	0.13	-0.29	-0.36	-0.01	-0.05	-0.1
YFL044C	-0.16	0.28	0.24	0.31	-0.13	0.24	-0.34	-0.16	0.2	0.33	0.21	0.1	-0.06	-0.36	-0.5	-0.11	-0.09	0.02
YFL045C	-0.66	-0.98	-0.48	0.28	0.47	0.46	0.17	0.33	0.29	-0.45	0.08	-0.07	0.2	0.23	0.14	0.24	-0.12	-0.15
YFL046W	-0.36	-0.03	-0.03	0.37	-0.05	0.45	-0.09	0.12	-0.02	0.22	-0.16	0.09	0.01	-0.24	-0.31	0.08	-0.03	-0.01
YFL047W	0.17	0.02	-0.07	-0.16	-0.02	0.05	-0.27	-0.01	0.05	-0.16	0.23	0.1	0.23	0.07	-0.04	0.05	-0.27	0.02
YFL048C	-0.04	-0.02	-0.04	-0.09	-0.07	0.11	-0.23	-0.14	0.2	0.35	0.14	0	0.01	-0.27	0	0.09	-0.04	0.05
YFL049W	-0.14	0.03	-0.25	-0.25	-0.35	0.17	-0.06	0.21	0.19	-0.09	0.22	-0.01	0.14	-0.14	0.08	0.27	-0.2	0.18
YFL050C	0.09	-0.12	-0.03	-0.04	-0.04	-0.18	0.09	-0.09	0	0.33	0	0.09	-0.21	-0.04	-0.16	0.03	0.18	0.09
YFL051C	0.15	0.35	0.39	-0.14	-0.11	0.08	0.05	-0.09	-0.08	-0.01	-0.19	0	0.06	-0.32	-0.45	0.06	0.31	-0.06
YFL052W	0.07	0.04	0.46	0.2	0.26	-0.16	0	-0.18	-0.06	0.18	-0.13	-0.08	-0.14	-0.23	-0.13	-0.02	0.12	-0.21
YFL053W	0.19	0.26	0.07	0.43	-0.01	-0.02	-0.19	-0.11	-0.25	0.22	-0.21	0.06	0.34	-0.19	-0.33	-0.04	-0.09	-0.12
YFL054C	0.12	0.46	0.64	0.17	0.1	-0.12	-0.19	-0.3	0.01	-0.09	-0.02	0.02	-0.01	-0.45	-0.01	-0.41	0.21	-0.14
YFL055W	0.29	0.13	0.18	0.17	0.04	0.09	0.15	0.05	-0.01	-0.04	-0.07	-0.07	-0.14	-0.29	-0.2	-0.33	0.12	-0.09
YFL056C	0.04	0.12	0.27	0.22	0.18	-0.11	0	-0.12	-0.2	0.38	-0.15	0.18	-0.15	-0.09	-0.29	-0.22	-0.02	-0.06
YFL057C	-0.24	-0.55	0.35	0.05	0.42	0.35	-0.02	-0.11	0.15	-0.29	0.43	-0.34	0.12	-0.22	0.28	-0.25	0.13	-0.27
YFL058W	-0.1	0.16	0.22	0.14	0.13	0.22	0.33	0.01	-0.15	0.14		-0.04	-0.07	-0.32	-0.07	-0.23	-0.2	-0.2
YFL059W	-0.05	0.04	0.49	0.62	0.32	0.06	0.25	-0.24	0.02	-0.25	0.04	-0.15	0.17	-0.27	-0.18	-0.38	-0.07	-0.41
YFL060C	-0.28	0.19	0.41	0.56	0.24	0.14	-0.11	-0.11	-0.15	0.14	-0.16	0.25	0.08	-0.1	-0.11	-0.21	-0.7	-0.07
YFL061W	-0.11	-0.12	0.38	0.72	0.18	-0.17	-0.05	-0.15	-0.06	-0.09	-0.19	0.08	0.36	-0.11	-0.15	-0.2	0	-0.31
YFL062W	-0.34	0.11	0.23	0.37	0.18	0.07	-0.23	-0.17	-0.15	0.08	0.18	0.12	0.14	-0.17	0.07	-0.02	-0.26	-0.22
YFL063W	-0.24		0.49	0.25	-0.22	-0.04	-0.29	-0.02	0	-0.27	0.22	0.25	0.22	-0.14	0	0.08	-0.16	-0.12
YFL064C	-1.05	0	1.09	0.87	-0.27	0.02	-0.78	-0.39	-0.37	0.35	0.85	1.05	-0.22	-0.21	-0.42	-0.11	-0.39	-0.02
YFL065C	-0.98		0.99	0.8	-0.19	-0.12	-0.77	-0.33	-0.28	-0.2	0.95	0.88	0.22	-0.12	-0.28	0.02	-0.49	-0.12
YFL066C	-0.59	-0.11	0.72	0.92	-0.21	-0.01	-0.64	-0.53	-0.22	0.28	0.55	0.87	0.06	-0.24	-0.31	-0.11	-0.43	0.01
YFL067W	-0.41	-0.26	0.55	0.93	0.03	-0.37	-0.33	-0.6	-0.35	0.4	0.5	0.81	0.27	-0.28	-0.41	-0.16	-0.45	0.1
YFL068W	-0.74	-0.04	0.83	0.83	-0.12	-0.01	-0.74	-0.43	-0.3	0.42	0.65	0.76	0.08	-0.16	-0.48	-0.12	-0.29	-0.12
YFR001W	0.2		-0.44	-0.03	-0.42	0.2	-0.25	0.29	0.31	-0.25	0.24	0.09	0	-0.11	-0.16	0.24		0.12
YFR002W	-0.34	-0.42	-0.22	-0.04	-0.49	0.06	-0.28	0.1	0.26	0.57	0.38	0.24	0.04	-0.26	-0.02	0.29	-0.16	0.28
YFR003C	-0.03		0.14	0.09	-0.11	0.32	-0.18	0.14	0.07	-0.42	0.27	0.1	-0.05	-0.25	-0.07	0.18	-0.1	-0.1
YFR004W	-0.08	0.16	0.02	0.26	-0.56	0.13	-0.17	0.12	0.2	0.46	0.22	0.02	0.07	-0.4	-0.26	0.05	-0.11	-0.13
YFR005C	-0.12	-0.12	0.07	-0.1	-0.39	0.02	-0.2	-0.05	0.37	-0.26	0.42	0.17	0.17	-0.14	-0.01	0.27	-0.3	0.17
YFR006W	-0.19	-0.27	0.09	0.2	0.24	0.13	0.14	0.02	-0.11	0.22	-0.05	0.13	-0.13	-0.36	-0.02	-0.11	0.06	0
YFR007W	0.3	0.11	0.32	0.18	0.05	-0.07	0.3	-0.17	0	0	-0.27	-0.16	0.03	-0.16	-0.23	-0.14		-0.1
YFR008W	-0.22	-0.17	-0.34	0.11	0.02	0.3	0.08	0.26	-0.2	0.19	-0.19	0.1	-0.17	0.07	-0.2		0.28	0.08
YFR009W	0.3	-0.07	0.04	0.05	0.19	-0.31	0.2	0.13	0.08	0.02	0	0.01	0.06	-0.24	-0.05	-0.09	-0.2	-0.12
YFR010W	0.18	0.03	0.12	-0.18	-0.07	-0.2	0.24	-0.15	0.12	0.17	0.09	0.17	-0.02	-0.37	-0.12			-0.01
YFR011C	0.11	0.58	-0.09	0.05	0.19	-0.03	0.22	0.02	0.01	-0.17	-0.19	-0.17	0.19	-0.39	-0.09	-0.3	0.19	-0.12
YFR012W	0.16	0.17		0.33	0.06	0.02	0.08		0.03	0.17	-0.28	-0.05	-0.05	-0.26	-0.24	-0.11	0.06	-0.08
YFR013W	-0.2	-0.61	0.13	0.12	0.17	0.43	0.08	-0.07	-0.06	-0.03	0.05	-0.02	-0.03	-0.15	0.11	-0.03	0.18	-0.09
YFR014C	0.07	0.38	0.25	0.31	-0.06	-0.35	0.02	-0.35	-0.09	0.23	-0.02	0.25	0.1	-0.2	-0.16	-0.09	-0.25	-0.04
YFR015C	0.05	0.95	0.62	0.22	-0.12	-0.12	-0.25		-0.55	0.03	-0.19	0.16	0.02	-0.27	-0.1	-0.27	0.01	-0.16
YFR016C	0.09	0.18	0.11	0.05	0.27	-0.22	0.06	-0.27	0.02	-0.11	-0.06	-0.05	0.02	-0.11	-0.13	-0.08	-0.01	0.25
YFR017C	0.33	0.53	0.63	-0.07	0.09	-0.37	0.05	-0.13	-0.11	0.01	-0.1	0.04	0.11	-0.39	-0.16	-0.23	-0.19	-0.04
YFR018C	-0.25	-0.07	0.01	0.3	-0.03	0.31	-0.07	-0.28	0.01	0.25	0.08	0.08	0.01	-0.09	-0.03	0.09	-0.3	-0.04
YFR019W	0.05		-0.02	-0.15	-0.16	0.09	-0.16	-0.04	0.28	-0.37		0.18	0.05	0.1	0.21	0.27	-0.33	0.01
YFR020W	-0.12	0.07	0.33	0.13		0.21	-0.05	0.01	0.01	-0.01	-0.02	0.1	-0.01	-0.21	-0.27	0.01	-0.04	-0.14
YFR021W	-0.1		0.2	0.09	-0.15	0.05	-0.13	0.09	0.24	-0.34	0.19	0.16	0.17	-0.25	0.04	0.08	-0.27	-0.08
YFR022W	0.06	0.33	0.2	-0.24	-0.49	0.17	-0.2	0.01	0.01	0.39	-0.01	-0.14	-0.11	-0.2	-0.08	0.29	-0.12	0.13
YFR023W	-0.06	0.14	0.35		0.13	-0.5	0.1	0.2	0.43	-0.17	-0.21	-0.23	-0.15	-0.13	0.27	-0.29	0.07	0.04
YFR024C	-0.35	-0.08	-0.03	0.03	-0.21	0.07	-0.05	-0.14	0.18	0.41	0.32	0.07	0.06	-0.23	-0.02	0.18	-0.21	0
YFR024C-A
YFR025C	-0.15	0.04	0.07	0.19	-0.18	0.05	-0.05	0.15	0.18	-0.33	-0.01	0.05	0.08	-0.1	0.04	0.11	-0.1	-0.05
YFR026C	-0.48	0.22	0.4	0.54	-0.34	0.21	-0.6	-0.1	-0.06	0.48	-0.09	0.34	0.02	-0.09	-0.4	0.02		-0.06
YFR027W	-0.5	0.22	0.48	0.67	-0.04	-0.14	-0.31	-0.25	-0.1	-0.27	0.21	0.5	0.14	-0.06	0.02	-0.07	-0.27	-0.22
YFR028C	-0.32	-0.44	-0.59	-0.27	-0.37	0.37	0.09	0.06	0.3	0.39	0	-0.03	0.14	0.06	0.17	0.28	-0.05	0.22
YFR029W	-0.19		0.05	0.08	-0.07	0.01	-0.07	0.04	0.17	-0.21	0.22	0.08	0.09	-0.01	0.2	0.06	-0.23	-0.23
YFR030W	-0.13	-0.03	0.34	-0.09	0.13	0.28	0.79	0.22	0.15	-0.19	-0.35	-0.08	-0.41	-0.47	-0.18	0.11	-0.01	-0.1
YFR031C	-0.09	0.03	-0.13	0.2	0	0.02	0.24	-0.18	0.17	0.13	-0.13	-0.16	-0.11	-0.19	0.37	-0.08	0.02	-0.11
YFR031C-A
YFR032C	0.01	-0.12	-0.02	0.03	0.46	0.1	0.22	0.22	-0.2	0.05	-0.18	-0.1	0.12	-0.14	-0.29	0.01	0.01	-0.16
YFR033C	-0.23	-0.13	-0.12	0.34	-0.03	0.2	0.43	-0.19	-0.1	-0.08	-0.05	0	0.11	-0.21	-0.03	0.05	0.23	-0.21
YFR034C	-1.02	-0.67	0.04	-0.35	-0.04	0.5	0.38	0.24	0.22	-0.1	-0.02	-0.12	-0.12	-0.05	0.52	0.01	0.37	0.22
YFR035C	-0.2	-0.2	-0.26	0.22	0.09	-0.04	0.17	-0.45	-0.08	0.13	-0.23	-0.1	0.08	1.47	-0.18	-0.2		-0.23
YFR036W	0.27	-0.11	0.05	-0.06	0.23	-0.04	0.28	0.11	0.11	-0.06	-0.22	-0.11	0.19	-0.04	-0.08	-0.17	0.02	-0.36
YFR037C	-0.03	-0.11	-0.21	0.42	0.02	0.1	0.31	-0.31	-0.11	0.18	-0.21	0.14	0.06	-0.17	-0.07	0.03	0.1	-0.13
YFR038W	-0.02	-0.39	-0.09	-0.19	0.3	-0.21	0.24	-0.01	0.21	0.01	0.04	0.04	0.33	-0.12	0.02	-0.12	-0.02
YFR039C	-0.44	-0.31	-0.32	0.18	0.03	-0.12	0.43	0.22	0.29	0.1	-0.13	-0.02	0.1	-0.22	0.03	0.03	0.1	0.02
YFR040W	-0.01	-0.16	0.06	0.32	0.25	-0.12	-0.02	-0.04	0.02	-0.09	0.21	-0.25	0.02	-0.07	0.2	-0.49	0.21	-0.06
YFR041C	-0.36	-0.11	0.22	0.46	0.11	0.38	-0.13	0.1	-0.15	0.15	-0.16	0.17	0.04	-0.15	-0.27	-0.05	-0.1	-0.16
YFR042W	-0.35	-0.05	0.34	0.42	0.17	0.15	0.08	0.23	0.12	-0.49	0.12	-0.08	0.17	-0.3	0.02	-0.17	-0.18	-0.2
YFR043C	-0.04	0.29	0.21	0.37	-0.31	0.32	-0.2	0.25	0.17	0.25	-0.23	-0.09	0.01	-0.29	-0.58	-0.12	-0.05	0.04
YFR044C	0.22	-0.17	0.04	0.09	0.02	-0.13	0	0	0.18	-0.46	0.25	-0.01	0.1	-0.13	0.15	0.15	-0.29	0
YFR045W	-0.08		0.15	0.3	-0.28	0.3	-0.2	0.06	0.18	0.33	-0.03	-0.03	0.16	-0.09	-0.67	0.06		-0.17
YFR046C	-0.2		0.39	0.41	-0.25	0.03	-0.22	0.25	0.06	-0.25	0.06	0.13	0.06	-0.2	0.1	0.06	-0.2	-0.25
YFR047C	-0.15	0.12	0.12	0.31	-0.03	0.38	-0.03	-0.02	-0.11	0.11	-0.1	0	0.08	-0.13	-0.08	-0.03	-0.15	-0.3
YFR048W	-0.06		-0.31	0.1	-0.18	0.18	-0.27	0.31	-0.02	-0.18	0.03	0.17	-0.05	0.01	0.01	0.29	-0.16	0.13
YFR049W	-0.1	0.31	0.35	0.4	-0.34	0.1	-0.34	-0.08	-0.08	0.15	0.1	0.12	0.15	-0.18	-0.4	0.04	-0.12	-0.08
YFR050C	0.37	0.12	0.18	0.26	-0.16	-0.02	-0.21	0.09	0.23	-0.3	0.42	0.16	-0.08	-0.34	-0.16	0.01	-0.43	-0.12
YFR051C	-0.08	-0.56	0.19	-0.07	0.4	-0.05	0.2	-0.1	0.01	-0.15	-0.05	-0.08	0.23	0.1	0.16	-0.1	0.06	-0.12
YFR052W	0.26	0.37	0.39	0.38	0.01	0.07	-0.32	0.18	0.11	-0.32	0.17	-0.04	-0.1	-0.43	-0.36	-0.07	-0.21	-0.08
YFR053C	0.11	0.63	1.16	0.95	0.56	0.1	0.16	-0.42	-0.53	-0.5	-0.38	-0.21	-0.04	-0.22	-0.12	-0.28	-0.38	-0.6
YFR054C	0.31	0.28	0.3	-0.23	0.31	0.07	0.1	0.2	0.07	-0.12	-0.23	-0.12	-0.07	-0.11	-0.7	-0.19	0.13	0.01
YFR055W	0.33	-0.04	-0.28	0.12	0.05	-0.13	0.16	-0.18	0.11	-0.08	-0.05	-0.13	0.09	-0.05	-0.02	-0.05	0.11	0.04
YFR056C	0.25	-0.01	-0.1	-0.29	0.11	-0.04	0.09	0.11	0.06	-0.08	-0.11	-0.08	0.03	-0.01	-0.08	-0.11	0.27	0.02
YFR057W	-0.4	0.63	0.15	0.95	-0.26	-0.24	-0.31	0.15	-0.24	0.27	0.25	-0.26	0.06	-0.79	0.31	-0.16	-0.16	0.07
YGL001C	0.39	0.29	0.22	0.23	0.07	-0.07	0.17	-0.07	0.07	-0.1	-0.01	-0.16	-0.07	-0.32	-0.08	-0.32	0.11	-0.35
YGL002W	0.18	0.25	0.23	0.35	0.18	0.02	0.15	-0.13	-0.14	-0.24	-0.16	-0.14	0.21	-0.21	-0.04	-0.31	0.19	-0.39
YGL003C	0.19	-0.01	-0.04	-0.26		-0.08	0.19	0.1	0	0.13	-0.09	-0.03	0	-0.2	0	0.05	0.1	-0.04
YGL004C	0.17	0.25	0.25	0.16	0.03	-0.26	0.17	-0.19	0.04	-0.14	0.07	-0.01	0.11	-0.1	-0.12	-0.12	-0.07	-0.24
YGL005C	0.22	0.16	0.27	0.16	-0.17	-0.03	0.16	0.11	0.01	0.08	-0.2	-0.05	-0.06	-0.24	-0.2	-0.19	0.2	-0.2
YGL006W	0.26	0.12	0.63	0.18	-0.04	0.3	-0.14	-0.23	-0.11	-0.17	0.17	-0.23	-0.25	-0.44	0.2	-0.14	-0.08	-0.04
YGL007W	0.23	-0.13	0.14	-0.27	-0.04	0.19	0.09	0.15	0.02	0.19	-0.22	-0.12	-0.04	0.05	-0.22	0.01	0.05	-0.08
YGL008C	-0.63	-0.63	-0.65	-0.6	-0.63	0	-0.02	0.37	0.64	0.82	0.54	0.1	-0.28	-0.13	-0.09	0.63	0.01	0.54
YGL009C	0.21	0.06	0.28	0.02	-0.01	0.08	-0.1	0.33	0.28	-0.51	0.22	-0.18	-0.18	-0.15	0.01	0.31	-0.43	-0.25
YGL010W	-0.35	0.41	0.24	0.15	-0.46	0.24	0.04	0.2	0.12	0.21	-0.12	-0.27	0.05	-0.18	-0.31	0.01	0.01	0.02
YGL011C	-0.03	-0.13	0.1	0.1	-0.05	0.16	-0.07	0.21	0.4	-0.34	0.31	-0.07	-0.03	-0.2	-0.07	0.07	-0.14	-0.22
YGL012W	-1.2	-0.74	-0.61	-0.1	-0.16	0.44	0.35	0.35	0.39	0.36	0.26	-0.02	0.24	-0.07	0.23	0.17	0.03	0.08
YGL013C	-0.26	-0.44	-0.29	-0.26		0.2	0.13	0.29	0.42	-0.14	0.25	-0.07	-0.13	-0.11	0.18	0.49	-0.33	0.09
YGL014W	0.05	-0.61	-0.23	0.07	0	0.02	0.31	0.13	0.19	-0.05	-0.36	-0.14	0.02	0.07	0.24	-0.05	0.27	0.08
YGL015C	-0.2	-0.22	0.07	0.25	-0.09	0.31	-0.1	0.13	0.02	-0.35	0.18	-0.04	-0.01	-0.02	-0.07	0.15	-0.09	0.07
YGL016W	0.55	-0.69	0.04	0.19	0.18	0.59	-0.25	-0.09	-0.22	-0.28	0.06	-0.23	-0.07	-0.15	0.17	-0.1	0.25	0.06
YGL017W	0.16	-0.05	-0.08	-0.15	0.07	-0.1	-0.1	0.1	0.18	-0.12	0.34	0.01	0.07	-0.24	-0.05	0.18	-0.24	0.01
YGL018C	-0.27	0.04	-0.11	0.07	-0.48	0.36	-0.14	0.21	0.05	0.19	-0.11	0.07	0.05	-0.01	-0.41	0.02	-0.06	0.51
YGL019W	-0.05	-0.2	-0.09	0.04	0.02	0.22	-0.17	0.22	0.31	-0.41	0.24	-0.02	0.05	-0.17	0.06	0.23	-0.12	-0.17
YGL020C	-0.27	-0.24	-0.24	-0.15	0.09	0.19	0.47	0.31	0.3	-0.08	-0.24	-0.15	0.06	-0.29	0.19	-0.05	0.34	-0.26
YGL021W	-1.04	-0.51	-1.39	-1.04	-0.78	0.23	1.03	0.95	0.95	0.39	-0.22	-0.49	-0.61	-0.25	0.4	0.64	1.16	0.58
YGL022W	-0.27	-0.57	-0.12		0.5	0.08	0.56	-0.1	0.08	-0.15	-0.02	-0.02	0.15	0.01	-0.01	0.07	0.05	-0.23
YGL023C	-0.15	-0.31	0.13	-0.1	0.24	0.01	0.19	-0.19	-0.08	-0.05	0.14	0.01	0.04	-0.06	0.17	-0.01	0.13	-0.1
YGL024W	0.06	0.23	0.15		0.16	0.2	0.07	0.01	-0.14	-0.04	-0.21	0	0.06	-0.17	0.01	-0.09	-0.02	-0.28
YGL025C	0.03	-0.2	-0.06	-0.08	0.19	-0.16	0.12	-0.06	0.02	0.03	0.03	-0.03	0.03	-0.11	0.16	0.09	0.26	-0.27
YGL026C	0.08	0.04	-0.15	0.17	0.15	0.11	0.15	-0.01	0	-0.1	-0.06	-0.03	0.12	-0.24	0.08	-0.06	-0.21	-0.06
YGL027C	-0.26	-0.59	0.09	0.04	0.61	0.21	0.46	-0.17		-0.33	0.05	0.06	0.15	-0.07	0.3	0.02	0.02	-0.58
YGL028C	2.45	-0.5	-1	-1.28	-0.63	-1.39	-1.18	-1.39	-1.18	-0.09	1.22	1.82	1.64	0.82	0.79	0.37	0.04	-0.5
YGL029W	0.45	-0.5	-0.44	-0.14	0.2	-0.06	0.2	0.22	0.33	0.05	0.08	-0.07	-0.03	0.02	-0.28	-0.09	0.22	-0.17
YGL030W	0.16	-0.11	-0.06	-0.06	-0.03	-0.05	0.1	0.05	0	-0.08	-0.22	-0.17	0.28	-0.18	0.13	-0.2	0.56	-0.1
YGL031C	0.25	-0.16	-0.12	-0.14	-0.29	-0.4	-0.04	0.03	0.28	-0.19	0.33	-0.08	0.03	-0.01	0.43	-0.04	0.41	-0.28
YGL032C	3.49	2.57	1.71	0.46	-1.22	-0.9	-1.39	-1.15	-0.92	-0.36	0.05	-0.02	0.06	-0.49	-0.49	-0.66	-0.51	-0.24
YGL033W	0.2	0.3	0.29	0.04	-0.1	-0.05	-0.3	-0.11	-0.11	-0.18	0.02	0.09	0.01	-0.1	-0.07	0.04	-0.21	0.25
YGL034C	0.17	0.69	-0.07	-0.08	-0.25	-0.1	-0.07	0.24	0.92	0.25	-0.05	-0.35	-0.16	-0.58	0.4	-0.42	-0.12	-0.44
YGL035C	-0.48	-0.11	-0.01	-0.21	-0.04	-0.16	-0.43	-0.04	0.06	-0.07	1.01	0.36	0.22	-0.21	0.16	0.41	-0.27	-0.19
YGL036W	0.19	0.25	-0.14	-0.18	-0.22	-0.18	0.08	0.66	-0.03	0.21	0.09	-0.14	-0.27	-0.34	-0.05	0.07	0.05	-0.06
YGL037C	0.2	1.33	1.25	1.02	0.16	-0.07	-0.88	-0.59	-0.5	-0.57	0.1	0.04	0.01	-0.48	-0.15	-0.02	-0.36	-0.5
YGL038C	-0.79	-0.15	0.57	0.64	-0.29	0.13	-0.62	-0.36	-0.35	0.27	0.39	0.7	0.38	0.21	-0.03	-0.05	-0.38	-0.25
YGL039W	0.27	0.32	0.27	0.19	0.07	-0.09	-0.59	-0.16	-0.05	-0.35	0.38	0.11	0.02	-0.02	0.07	0.08	-0.3	-0.24
YGL040C	-0.3	-0.11	-0.15	0.02	-0.19	0.08	0.11	-0.06	0.21	0.41	0.31	0.04	0.02	-0.11	-0.1	0.02	-0.21	0
YGL041C	0.01	0.18	0.16	-0.06	-0.06	0.15	-0.19	0.15	0.22	-0.26	0.28	0.01	-0.13	-0.1	-0.04	0.2	-0.35	-0.18
YGL042C	-0.4	0.01	-0.21	0.04	-0.27	0.28	-0.14	0.19	0.18	0.21	0.17	0.06	-0.05	-0.06	-0.2	0.19	-0.02	0.01
YGL043W	-0.01	0.65	-0.14	-0.41	-0.01	-0.07	0.22	-0.17	0.47	-0.22	0.04	-0.02	0.07	-0.26	0.09	-0.1	-0.14	0.02
YGL044C	0.16	-0.1	-0.15	0.08	0.08	-0.08	0.16	0.15	0.02	-0.1	-0.23	-0.01	0.11	-0.16	-0.01	-0.2	0.23	0.06
[truncated: 4,178 more rows]
